# Supplementary material for: Using the Culex pipiens sperm proteome to identify elements essential for mosquito reproduction
Source: PLoS One. 2023 Feb 16;18(2):e0280013. doi: 10.1371/journal.pone.0280013 (PMC9934393; doi:10.1371/journal.pone.0280013)
Supplement: S1 Table — The identifications are listed in order by gene ID and the annotations correspond to those published in the Culex quinquefasciatus genome (vectorbase.org). Columns B, C, and D show the number of peptides identified at >95% confidence for each protein ID in each of the three sperm samples analyzed by mass spectroscopy. (XLS) [file pone.0280013.s001.xls]

## Sheet: Unique IDs
	Peptides >95% confidence
Name	Proteome 1	Proteome 2	Proteome 3
| CpipJ_CPIJ020263 | Culex pipiens fatty acid oxidation complex subunit alpha (745 aa)	N	1	40
| CpipJ_CPIJ020250 | Culex pipiens conserved hypothetical protein (234 aa)	10	16	19
| CpipJ_CPIJ020211 | Culex pipiens MAM3 (554 aa)	N	N	2
| CpipJ_CPIJ020058 | Culex pipiens pyridoxal kinase (308 aa)	N	N	4
| CpipJ_CPIJ020026 | Culex pipiens glycogen debranching enzyme (673 aa)	N	N	44
| CpipJ_CPIJ020022 | Culex pipiens globin 2 (155 aa)	1	1	1
| CpipJ_CPIJ019990 | Culex pipiens VAMP-associated protein (226 aa)	1	2	5
| CpipJ_CPIJ019889 | Culex pipiens isoleucyl tRNA synthetase (531 aa)	N	N	3
| CpipJ_CPIJ019868 | Culex pipiens heat shock 70 kDa protein 4 (589 aa)	1	2	27
| CpipJ_CPIJ019861 | Culex pipiens citrate synthase, mitochondrial (370 aa)	3	5	29
| CpipJ_CPIJ019840 | Culex pipiens actinin (144 aa)	2	2	13
| CpipJ_CPIJ019814 | Culex pipiens nodal modulator 3 (869 aa)	N	N	11
| CpipJ_CPIJ019795 | Culex pipiens conserved hypothetical protein (1023 aa)	1	1	4
| CpipJ_CPIJ019726 | Culex pipiens dihydrolipoamide dehydrogenase (507 aa)	17	18	38
| CpipJ_CPIJ019706 | Culex pipiens 26S proteasome non-ATPase regulatory subunit 2 (790 aa)	N	N	27
| CpipJ_CPIJ019684 | Culex pipiens conserved hypothetical protein (302 aa)	N	N	3
| CpipJ_CPIJ019665 | Culex pipiens MYG1 (354 aa)	N	N	2
| CpipJ_CPIJ019651 | Culex pipiens conserved hypothetical protein (175 aa)	5	6	2
| CpipJ_CPIJ019595 | Culex pipiens fibrinogen and fibronectin (284 aa)	N	N	2
| CpipJ_CPIJ019577 | Culex pipiens alpha-actinin (534 aa)	5	6	30
| CpipJ_CPIJ019501 | Culex pipiens hydroxyacylglutathione hydrolase (303 aa)	4	5	7
| CpipJ_CPIJ019476 | Culex pipiens vacuolar protein sorting-associating protein 4A (448 aa)	N	N	4
| CpipJ_CPIJ019469 | Culex pipiens disulfide-isomerase A5 (601 aa)	3	5	10
| CpipJ_CPIJ019465 | Culex pipiens 60S ribosomal protein L24 (154 aa)	N	N	7
| CpipJ_CPIJ019453 | Culex pipiens conserved hypothetical protein (963 aa)	N	N	2
| CpipJ_CPIJ019448 | Culex pipiens elongation factor 1-alpha 2 (268 aa)	N	N	3
| CpipJ_CPIJ019402 | Culex pipiens Fmr1 (739 aa)	N	N	3
| CpipJ_CPIJ019382 | Culex pipiens hydroxybutyrate dehydrogenase (237 aa)	N	N	2
| CpipJ_CPIJ019325 | Culex pipiens conserved hypothetical protein (419 aa)	N	N	8
| CpipJ_CPIJ019323 | Culex pipiens histone-lysine n-methyltransferase (670 aa)	N	N	3
| CpipJ_CPIJ019321 | Culex pipiens prolyl-tRNA synthetase (490 aa)	6	7	22
| CpipJ_CPIJ019308 | Culex pipiens glycylpeptide N-tetradecanoyltransferase (514 aa)	N	N	2
| CpipJ_CPIJ019291 | Culex pipiens serine protease htra2 (395 aa)	N	1	3
| CpipJ_CPIJ019281 | Culex pipiens conserved hypothetical protein (297 aa)	2	2	4
| CpipJ_CPIJ019232 | Culex pipiens acetyl-CoA acetyltransferase, mitochondrial (507 aa)	N	N	8
| CpipJ_CPIJ019182 | Culex pipiens ribonuclease UK114 (138 aa)	3	4	15
| CpipJ_CPIJ019138 | Culex pipiens fumarylacetoacetate hydrolase domain-containing protein 1 (286 aa)	2	2	8
| CpipJ_CPIJ019137 | Culex pipiens dihydropteridine reductase (236 aa)	N	N	7
| CpipJ_CPIJ019133 | Culex pipiens quinone oxidoreductase (339 aa)	1	2	1
| CpipJ_CPIJ019115 | Culex pipiens lambda-crystallin (313 aa)	5	5	30
| CpipJ_CPIJ019108 | Culex pipiens pdgf/vegf receptor (638 aa)	N	N	2
| CpipJ_CPIJ019087 | Culex pipiens carnitine O-acetyltransferase (623 aa)	N	N	3
| CpipJ_CPIJ019045 | Culex pipiens 17.5 kDa salivary peptide (154 aa)	N	N	8
| CpipJ_CPIJ019024 | Culex pipiens cytochrome c (109 aa)	N	N	12
| CpipJ_CPIJ019001 | Culex pipiens GTPase_rho (107 aa)	N	N	2
| CpipJ_CPIJ018999 | Culex pipiens conserved hypothetical protein (703 aa)	N	N	2
| CpipJ_CPIJ018980 | Culex pipiens calcium/calmodulin-dependent protein kinase type 1 (201 aa)	N	N	2
| CpipJ_CPIJ018954 | Culex pipiens 60S ribosomal protein L13a (179 aa)	N	N	5
| CpipJ_CPIJ018903 | Culex pipiens conserved hypothetical protein (499 aa)	N	1	3
| CpipJ_CPIJ018869 | Culex pipiens NADH dehydrogenase iron-sulfur protein 7, mitochondrial (213 aa)	4	3	7
| CpipJ_CPIJ018861 | Culex pipiens conserved hypothetical protein (573 aa)	N	N	2
| CpipJ_CPIJ018855 | Culex pipiens specifically Rac-associated protein (672 aa)	N	N	2
| CpipJ_CPIJ018848 | Culex pipiens mitochondrial protein import protein MAS5 (362 aa)	2	3	5
| CpipJ_CPIJ018803 | Culex pipiens oxysterol binding protein (826 aa)	N	N	2
| CpipJ_CPIJ018780 | Culex pipiens ribosomal protein S6 (540 aa)	N	N	4
| CpipJ_CPIJ018730 | Culex pipiens vacuolar sorting protein (839 aa)	N	N	9
| CpipJ_CPIJ018707 | Culex pipiens conserved hypothetical protein (815 aa)	N	N	23
| CpipJ_CPIJ018692 | Culex pipiens serine/threonine-protein phosphatase 2B catalytic subunit 2 (497 aa)	1	1	7
| CpipJ_CPIJ018688 | Culex pipiens 60S ribosomal protein L10 (219 aa)	N	N	8
| CpipJ_CPIJ018679 | Culex pipiens eukaryotic translation initiation factor 2A (643 aa)	N	N	4
| CpipJ_CPIJ018673 | Culex pipiens succinyl-CoA ligase subunit alpha (305 aa)	9	8	16
| CpipJ_CPIJ018667 | Culex pipiens NADH dehydrogenase flavoprotein 2, mitochondrial (242 aa)	3	2	10
| CpipJ_CPIJ018635 | Culex pipiens conserved hypothetical protein (352 aa)	N	N	3
| CpipJ_CPIJ018633 | Culex pipiens glutathione-s-transferase theta (219 aa)	N	N	2
| CpipJ_CPIJ018632 | Culex pipiens glutathione-s-transferase theta, gst (222 aa)	1	1	10
| CpipJ_CPIJ018631 | Culex pipiens glutathione-s-transferase theta, gst (220 aa)	N	N	2
| CpipJ_CPIJ018629 | Culex pipiens glutathione-s-transferase theta, gst (220 aa)	N	N	3
| CpipJ_CPIJ018627 | Culex pipiens glutathione S-transferase 1-1 (225 aa)	N	N	3
| CpipJ_CPIJ018624 | Culex pipiens glutathione-s-transferase theta, gst (223 aa)	N	N	5
| CpipJ_CPIJ018609 | Culex pipiens mitochondrial import inner membrane translocase subunit tim44 (432 aa)	1	1	3
| CpipJ_CPIJ018590 | Culex pipiens NADH dehydrogenase iron-sulfur protein 8, mitochondrial (214 aa)	N	N	6
| CpipJ_CPIJ018532 | Culex pipiens conserved hypothetical protein (708 aa)	N	1	2
| CpipJ_CPIJ018512 | Culex pipiens cell division cycle and apoptosis regulator protein 1 (1285 aa)	N	N	5
| CpipJ_CPIJ018503 | Culex pipiens conserved hypothetical protein (267 aa)	1	2	3
| CpipJ_CPIJ018475 | Culex pipiens synaptobrevin (126 aa)	N	N	3
| CpipJ_CPIJ018443 | Culex pipiens conserved hypothetical protein (682 aa)	3	6	6
| CpipJ_CPIJ018434 | Culex pipiens calcium-transporting ATPase sarcoplasmic/endoplasmic reticulum type (815 aa)	11	14	54
| CpipJ_CPIJ018380 | Culex pipiens spermatogenesis-associated protein 20 (764 aa)	N	N	10
| CpipJ_CPIJ018379 | Culex pipiens adaptin, alpha/gamma/epsilon (941 aa)	N	N	3
| CpipJ_CPIJ018377 | Culex pipiens T-complex protein 1 subunit epsilon (541 aa)	N	N	11
| CpipJ_CPIJ018340 | Culex pipiens ezrin-radixin-moesin-binding phosphoprotein 50 (287 aa)	N	N	3
| CpipJ_CPIJ018276 | Culex pipiens programmed cell death 6-interacting protein (839 aa)	N	N	15
| CpipJ_CPIJ018257 | Culex pipiens cAMP-dependent protein kinase catalytic subunit (354 aa)	N	N	6
| CpipJ_CPIJ018253 | Culex pipiens hypothetical protein (357 aa)	N	1	1
| CpipJ_CPIJ018234 | Culex pipiens translocon-associated protein subunit alpha (292 aa)	N	N	5
| CpipJ_CPIJ018212 | Culex pipiens abc transporter (844 aa)	N	N	2
| CpipJ_CPIJ018211 | Culex pipiens mitochondrial inner membrane protein translocase, 13kD-subunit (67 aa)	2	2	2
| CpipJ_CPIJ018160 | Culex pipiens lipid storage droplets surface binding protein 2 (330 aa)	N	N	4
| CpipJ_CPIJ018130 | Culex pipiens proteasome regulatory subu (459 aa)	1	2	9
| CpipJ_CPIJ018118 | Culex pipiens amidase (539 aa)	N	N	10
| CpipJ_CPIJ018117 | Culex pipiens sentrin-specific protease 8 (217 aa)	N	N	4
| CpipJ_CPIJ018102 | Culex pipiens fumarylacetoacetase (416 aa)	2	1	5
| CpipJ_CPIJ018101 | Culex pipiens glutamate decarboxylase (488 aa)	N	N	2
| CpipJ_CPIJ018065 | Culex pipiens trifunctional enzyme beta subunit (468 aa)	2	2	11
| CpipJ_CPIJ018054 | Culex pipiens mitochondrial import inner membrane translocase subunit Tim8 A (90 aa)	2	2	1
| CpipJ_CPIJ018033 | Culex pipiens serine protease (263 aa)	N	N	2
| CpipJ_CPIJ018021 | Culex pipiens calcium-transporting atpase sarcoplasmic/endoplasmic reticulum type (996 aa)	11	14	53
| CpipJ_CPIJ018004 | Culex pipiens selenide (337 aa)	N	N	2
| CpipJ_CPIJ018003 | Culex pipiens conserved hypothetical protein (423 aa)	N	N	2
| CpipJ_CPIJ017989 | Culex pipiens truncated ER mannose-binding lectin (472 aa)	N	N	11
| CpipJ_CPIJ017980 | Culex pipiens adaptin, alpha/gamma/epsilon (934 aa)	N	N	14
| CpipJ_CPIJ017939 | Culex pipiens contactin (978 aa)	N	N	12
| CpipJ_CPIJ017913 | Culex pipiens conserved hypothetical protein (322 aa)	4	5	5
| CpipJ_CPIJ017902 | Culex pipiens signal recognition particle 72 kDa protein (662 aa)	N	N	6
| CpipJ_CPIJ017856 | Culex pipiens tropomyosin (850 aa)	N	N	4
| CpipJ_CPIJ017839 | Culex pipiens conserved hypothetical protein (315 aa)	N	N	7
| CpipJ_CPIJ017830 | Culex pipiens conserved hypothetical protein (807 aa)	N	N	2
| CpipJ_CPIJ017814 | Culex pipiens transport protein SEC22 (212 aa)	N	N	4
| CpipJ_CPIJ017793 | Culex pipiens elegaxobin-2 (428 aa)	N	1	8
| CpipJ_CPIJ017792 | Culex pipiens serine protease (406 aa)	N	1	4
| CpipJ_CPIJ017789 | Culex pipiens serine protease (727 aa)	N	N	6
| CpipJ_CPIJ017747 | Culex pipiens cytochrome c oxidase assembly protein COX15 (418 aa)	1	1	N
| CpipJ_CPIJ017746 | Culex pipiens conserved hypothetical protein (450 aa)	N	N	4
| CpipJ_CPIJ017732 | Culex pipiens NADH dehydrogenase 1 alpha subcomplex subunit 12 (145 aa)	1	1	1
| CpipJ_CPIJ017724 | Culex pipiens conserved hypothetical protein (565 aa)	N	N	2
| CpipJ_CPIJ017687 | Culex pipiens conserved hypothetical protein (442 aa)	N	N	2
| CpipJ_CPIJ017679 | Culex pipiens succinate dehydrogenase (304 aa)	2	2	3
| CpipJ_CPIJ017677 | Culex pipiens importin alpha-7 subunit (523 aa)	N	N	4
| CpipJ_CPIJ017671 | Culex pipiens ubiquitin thioesterase OTU1 (325 aa)	N	N	3
| CpipJ_CPIJ017648 | Culex pipiens calcium/calmodulin-dependent protein kinase type II alpha chain (491 aa)	N	N	5
| CpipJ_CPIJ017629 | Culex pipiens conserved hypothetical protein (191 aa)	26	30	23
| CpipJ_CPIJ017628 | Culex pipiens EF-hand domain-containing family member C2 (569 aa)	6	7	18
| CpipJ_CPIJ017626 | Culex pipiens conserved hypothetical protein (167 aa)	1	3	7
| CpipJ_CPIJ017624 | Culex pipiens glyoxylase (258 aa)	3	3	6
| CpipJ_CPIJ017621 | Culex pipiens conserved hypothetical protein (296 aa)	2	3	N
| CpipJ_CPIJ017589 | Culex pipiens conserved hypothetical protein (414 aa)	12	18	19
| CpipJ_CPIJ017547 | Culex pipiens conserved hypothetical protein (349 aa)	N	2	N
| CpipJ_CPIJ017540 | Culex pipiens coatomer subunit delta (525 aa)	N	N	7
| CpipJ_CPIJ017479 | Culex pipiens conserved hypothetical protein (90 aa)	6	7	10
| CpipJ_CPIJ017452 | Culex pipiens lysyl-tRNA synthetase (586 aa)	N	N	12
| CpipJ_CPIJ017447 | Culex pipiens adaptin ear-binding coat-associated protein 2 (246 aa)	N	N	4
| CpipJ_CPIJ017424 | Culex pipiens small nuclear ribonucleoprotein E (92 aa)	N	N	2
| CpipJ_CPIJ017396 | Culex pipiens AMP dependent ligase (628 aa)	N	N	5
| CpipJ_CPIJ017386 | Culex pipiens proteasome subunit beta type 8 (264 aa)	1	1	6
| CpipJ_CPIJ017380 | Culex pipiens calmodulin (150 aa)	4	4	2
| CpipJ_CPIJ017373 | Culex pipiens glutamate carboxypeptidase (481 aa)	10	9	23
| CpipJ_CPIJ017372 | Culex pipiens conserved hypothetical protein (263 aa)	2	2	2
| CpipJ_CPIJ017358 | Culex pipiens cysteine-rich protein (187 aa)	1	1	4
| CpipJ_CPIJ017353 | Culex pipiens cytoplasmic FMR1-interacting protein (501 aa)	N	N	2
| CpipJ_CPIJ017344 | Culex pipiens cathepsin l (548 aa)	N	N	2
| CpipJ_CPIJ017337 | Culex pipiens conserved hypothetical protein (255 aa)	N	N	5
| CpipJ_CPIJ017326 |odorant binding protein OBP43 (139 aa)	14	16	64
| CpipJ_CPIJ017320 | Culex pipiens integrin alpha-PS2 (1301 aa)	N	N	9
| CpipJ_CPIJ017297 | Culex pipiens quinone oxidoreductase (429 aa)	N	N	11
| CpipJ_CPIJ017296 | Culex pipiens conserved hypothetical protein (136 aa)	N	N	5
| CpipJ_CPIJ017288 | Culex pipiens mitochondrial solute carrier protein (163 aa)	N	N	4
| CpipJ_CPIJ017250 | Culex pipiens conserved hypothetical protein (169 aa)	3	3	4
| CpipJ_CPIJ017247 | Culex pipiens microsomal signal peptidase 18 kDa subunit (185 aa)	1	2	5
| CpipJ_CPIJ017242 | Culex pipiens cytochrome P450 (523 aa)	N	N	10
| CpipJ_CPIJ017227 | Culex pipiens phospholipase D3 (534 aa)	N	N	2
| CpipJ_CPIJ017218 | Culex pipiens lupus la ribonucleoprotein (383 aa)	N	N	5
| CpipJ_CPIJ017217 | Culex pipiens ubiquinol-cytochrome c reductase iron-sulfur subunit (242 aa)	9	10	7
| CpipJ_CPIJ017185 | Culex pipiens lysosomal aspartic protease (388 aa)	3	4	23
| CpipJ_CPIJ017178 | Culex pipiens myoinositol oxygenase (281 aa)	N	N	2
| CpipJ_CPIJ017149 | Culex pipiens l(2) long form (1295 aa)	1	1	22
| CpipJ_CPIJ017129 | Culex pipiens prolyl 4-hydroxylase alpha subunit 1 (521 aa)	N	N	2
| CpipJ_CPIJ017122 | Culex pipiens conserved hypothetical protein (1144 aa)	N	N	2
| CpipJ_CPIJ017110 | Culex pipiens fumarylacetoacetate hydrolase (218 aa)	N	N	5
| CpipJ_CPIJ017045 | Culex pipiens phosphoglucomutase (614 aa)	N	N	3
| CpipJ_CPIJ016979 | Culex pipiens conserved hypothetical protein (143 aa)	N	N	7
| CpipJ_CPIJ016968 | Culex pipiens ubiquinone biosynthesis protein coq-8 (670 aa)	N	N	3
| CpipJ_CPIJ016940 | Culex pipiens conserved hypothetical protein (807 aa)	N	2	5
| CpipJ_CPIJ016938 | Culex pipiens endothelin-converting enzyme (760 aa)	N	N	3
| CpipJ_CPIJ016929 | Culex pipiens sarcosine dehydrogenase, mitochondrial (901 aa)	N	N	18
| CpipJ_CPIJ016926 | Culex pipiens cytochrome B5 (130 aa)	1	N	4
| CpipJ_CPIJ016874 | Culex pipiens conserved hypothetical protein (291 aa)	N	N	2
| CpipJ_CPIJ016769 | Culex pipiens tropomodulin (435 aa)	N	N	3
| CpipJ_CPIJ016740 | Culex pipiens conserved hypothetical protein (148 aa)	1	N	2
| CpipJ_CPIJ016733 | Culex pipiens chaperone protein dnaJ 2 (326 aa)	5	4	7
| CpipJ_CPIJ016732 | Culex pipiens malate dehydrogenase (363 aa)	N	N	4
| CpipJ_CPIJ016731 | Culex pipiens conserved hypothetical protein (154 aa)	N	N	4
| CpipJ_CPIJ016709 | Culex pipiens bifunctional aminoacyl-tRNA synthetase (1678 aa)	N	N	7
| CpipJ_CPIJ016708 | Culex pipiens motor-protein (770 aa)	5	6	29
| CpipJ_CPIJ016697 | Culex pipiens leukocyte elastase inhibitor (358 aa)	N	N	5
| CpipJ_CPIJ016693 | Culex pipiens ras suppressor protein 1 (273 aa)	N	N	4
| CpipJ_CPIJ016689 | Culex pipiens hypothetical protein (151 aa)	N	N	3
| CpipJ_CPIJ016664 | Culex pipiens CTP synthase (633 aa)	N	N	2
| CpipJ_CPIJ016662 | Culex pipiens leucine aminopeptidase 1 (520 aa)	N	N	7
| CpipJ_CPIJ016647 | Culex pipiens dihydrolipoamide acetyltransferase component of pyruvate dehydrogenase (513 aa)	9	9	15
| CpipJ_CPIJ016640 | Culex pipiens inositol monophosphatase (275 aa)	N	N	3
| CpipJ_CPIJ016639 | Culex pipiens acetyl-CoA synthetase (669 aa)	N	N	9
| CpipJ_CPIJ016638 | Culex pipiens glycine cleavage system h protein (163 aa)	2	2	4
| CpipJ_CPIJ016580 | Culex pipiens conserved hypothetical protein (616 aa)	2	2	5
| CpipJ_CPIJ016563 | Culex pipiens prophenoloxidase (687 aa)	N	2	24
| CpipJ_CPIJ016560 | Culex pipiens kinesin heavy chain (736 aa)	N	N	1
| CpipJ_CPIJ016525 | Culex pipiens histidyl-tRNA synthetase (522 aa)	N	N	4
| CpipJ_CPIJ016471 | Culex pipiens signal transducer and activator of transcription (864 aa)	N	N	4
| CpipJ_CPIJ016462 | Culex pipiens actin 1 (377 aa)	17	19	175
| CpipJ_CPIJ016454 | Culex pipiens acyl-coa dehydrogenase (630 aa)	N	N	17
| CpipJ_CPIJ016451 | Culex pipiens crotonobetainyl-CoA dehydrogenase (599 aa)	1	1	5
| CpipJ_CPIJ016450 | Culex pipiens leucine carboxyl methyltransferase (330 aa)	N	2	1
| CpipJ_CPIJ016443 | Culex pipiens conserved hypothetical protein (740 aa)	N	N	2
| CpipJ_CPIJ016441 | Culex pipiens ubiquitin carboxyl-terminal hydrolase (229 aa)	1	2	10
| CpipJ_CPIJ016432 | Culex pipiens vacuolar ATP synthase subunit F (128 aa)	N	N	7
| CpipJ_CPIJ016430 | Culex pipiens pyruvate dehydrogenase (354 aa)	9	10	31
| CpipJ_CPIJ016406 | Culex pipiens L-isoaspartate(D-aspartate) O-methyltransferase (228 aa)	1	1	6
| CpipJ_CPIJ016384 | Culex pipiens conserved hypothetical protein (208 aa)	5	5	27
| CpipJ_CPIJ016362 | Culex pipiens alpha-glucosidase (585 aa)	N	N	2
| CpipJ_CPIJ016361 | Culex pipiens isoleucyl tRNA synthetase (1222 aa)	N	N	22
| CpipJ_CPIJ016354 | Culex pipiens conserved hypothetical protein (249 aa)	N	N	5
| CpipJ_CPIJ016315 | Culex pipiens conserved hypothetical protein (653 aa)	N	1	1
| CpipJ_CPIJ016278 | Culex pipiens conserved hypothetical protein (469 aa)	4	5	5
| CpipJ_CPIJ016224 | Culex pipiens anionic trypsin-2 (361 aa)	N	N	9
| CpipJ_CPIJ016185 | Culex pipiens conserved hypothetical protein (1163 aa)	N	N	3
| CpipJ_CPIJ016046 | Culex pipiens hect E3 ubiquitin ligase (679 aa)	N	N	2
| CpipJ_CPIJ016035 | Culex pipiens ADP-ribosylation factor (187 aa)	N	N	5
| CpipJ_CPIJ016031 | Culex pipiens superoxide dismutase (154 aa)	7	7	15
| CpipJ_CPIJ015971 | Culex pipiens 26S proteasome non-ATPase regulatory subunit 11 (419 aa)	N	N	6
| CpipJ_CPIJ015956 | Culex pipiens glycine N-methyltransferase (226 aa)	N	N	4
| CpipJ_CPIJ015952 | Culex pipiens reticulocalbin-3 (336 aa)	N	N	2
| CpipJ_CPIJ015942 | Culex pipiens c-AMP dependent protein kinase typeI-beta regulatory subunit (343 aa)	N	N	3
| CpipJ_CPIJ015922 | Culex pipiens Juvenile hormone-inducible protein (445 aa)	N	N	4
| CpipJ_CPIJ015918 | Culex pipiens conserved hypothetical protein (418 aa)	N	N	4
| CpipJ_CPIJ015899 | Culex pipiens myosin heavy chain (1872 aa)	N	N	43
| CpipJ_CPIJ015893 | Culex pipiens disulfide isomerase (485 aa)	5	6	11
| CpipJ_CPIJ015789 | Culex pipiens uridine phosphorylase (376 aa)	N	N	6
| CpipJ_CPIJ015788 | Culex pipiens translation initiation factor eIF-2B subunit beta (355 aa)	N	N	2
| CpipJ_CPIJ015786 | Culex pipiens programmed cell death (478 aa)	N	N	2
| CpipJ_CPIJ015785 | Culex pipiens transferrin (628 aa)	1	2	17
| CpipJ_CPIJ015771 | Culex pipiens kinesin light chain 1 and (514 aa)	N	N	7
| CpipJ_CPIJ015769 | Culex pipiens myosin vi (786 aa)	N	N	14
| CpipJ_CPIJ015766 | Culex pipiens kinesin-like protein Klp10A (713 aa)	N	N	3
| CpipJ_CPIJ015731 | Culex pipiens outer mitochondrial translocase subunit (304 aa)	7	9	9
| CpipJ_CPIJ015718 | Culex pipiens arginase (357 aa)	4	3	7
| CpipJ_CPIJ015715 | Culex pipiens AMP dependent ligase (540 aa)	N	N	4
| CpipJ_CPIJ015705 | Culex pipiens aquaporin-1 (242 aa)	N	N	2
| CpipJ_CPIJ015672 | Culex pipiens inhibitor of nuclear factor kappa B kinase beta subunit (804 aa)	N	N	2
| CpipJ_CPIJ015671 | Culex pipiens glyoxylate reductase/hydroxypyruvate reductase (326 aa)	3	5	10
| CpipJ_CPIJ015665 | Culex pipiens conserved hypothetical protein (147 aa)	N	N	4
| CpipJ_CPIJ015662 | Culex pipiens ecto ADP-ribosylhydrolase (342 aa)	N	N	2
| CpipJ_CPIJ015627 | Culex pipiens alpha-N-acetyl glucosaminidase (762 aa)	N	N	3
| CpipJ_CPIJ015624 | Culex pipiens 60S ribosomal protein L17 (187 aa)	N	N	5
| CpipJ_CPIJ015623 | Culex pipiens predicted protein (206 aa)	N	N	17
| CpipJ_CPIJ015622 | Culex pipiens dynein light chain 1, cytoplasmic-like protein (79 aa)	2	2	5
| CpipJ_CPIJ015616 | Culex pipiens coatomer subunit epsilon (306 aa)	N	N	8
| CpipJ_CPIJ015566 | Culex pipiens cytochrome c oxidase subunit VIIa (92 aa)	N	N	3
| CpipJ_CPIJ015561 | Culex pipiens chloride intracellular channel 6-like protein (258 aa)	N	N	8
| CpipJ_CPIJ015548 | Culex pipiens inositol polyphosphate 1-phosphatase (363 aa)	N	N	7
| CpipJ_CPIJ015532 | Culex pipiens ER lumen protein retaining receptor (213 aa)	N	N	2
| CpipJ_CPIJ015506 | Culex pipiens hypothetical protein (88 aa)	1	3	1
| CpipJ_CPIJ015476 | Culex pipiens aspartyl-tRNA synthetase (551 aa)	N	N	11
| CpipJ_CPIJ015443 | Culex pipiens conserved hypothetical protein (87 aa)	N	N	3
| CpipJ_CPIJ015417 | Culex pipiens xylulose kinase (545 aa)	N	N	9
| CpipJ_CPIJ015389 | Culex pipiens proliferation-associated 2g4 (435 aa)	N	N	10
| CpipJ_CPIJ015374 | Culex pipiens EF-hand domain-containing protein 1 (651 aa)	7	8	14
| CpipJ_CPIJ015373 | Culex pipiens S-formylglutathione hydrolase (286 aa)	N	N	14
| CpipJ_CPIJ015309 | Culex pipiens rab gdp-dissociation inhibitor (444 aa)	7	9	18
| CpipJ_CPIJ015302 | Culex pipiens set domain protein (264 aa)	1	1	N
| CpipJ_CPIJ015296 | Culex pipiens retinol-binding protein (240 aa)	N	N	2
| CpipJ_CPIJ015287 | Culex pipiens conserved hypothetical protein (253 aa)	N	N	2
| CpipJ_CPIJ015286 | Culex pipiens 60S ribosomal protein L12 (166 aa)	N	N	12
| CpipJ_CPIJ015276 | Culex pipiens conserved hypothetical protein (939 aa)	N	2	7
| CpipJ_CPIJ015262 | Culex pipiens heterogeneous nuclear ribonucleoprotein 27C (403 aa)	N	N	4
| CpipJ_CPIJ015259 | Culex pipiens nucleosome assembly protein (395 aa)	N	N	7
| CpipJ_CPIJ015252 | Culex pipiens zinc carboxypeptidase (427 aa)	N	N	4
| CpipJ_CPIJ015227 | Culex pipiens acetyl-coA acetyl transferase II (394 aa)	1	5	12
| CpipJ_CPIJ015209 | Culex pipiens 3-hydroxyisobutyrate dehydrogenase (324 aa)	1	1	5
| CpipJ_CPIJ015186 | Culex pipiens galactokinase (386 aa)	N	N	9
| CpipJ_CPIJ015177 | Culex pipiens serine/threonine-protein kinase OSR1 (529 aa)	N	N	4
| CpipJ_CPIJ015133 | Culex pipiens eukaryotic translation initiation factor 3 subunit 7 (613 aa)	N	N	14
| CpipJ_CPIJ015100 | Culex pipiens conserved hypothetical protein (258 aa)	2	2	1
| CpipJ_CPIJ015099 | Culex pipiens 40S ribosomal protein S13 (152 aa)	N	N	12
| CpipJ_CPIJ015093 | Culex pipiens conserved hypothetical protein (559 aa)	7	8	10
| CpipJ_CPIJ015088 | Culex pipiens 4-coumarate-CoA ligase 1 (536 aa)	N	N	3
| CpipJ_CPIJ015086 | Culex pipiens ATP synthase subunit d (341 aa)	N	N	11
| CpipJ_CPIJ015079 | Culex pipiens NADH:ubiquinone dehydrogenase (176 aa)	2	2	4
| CpipJ_CPIJ015055 | Culex pipiens 26S proteasome non-ATPase regulatory subunit 7 (326 aa)	N	N	10
| CpipJ_CPIJ015042 | Culex pipiens 60S ribosomal protein L15 (150 aa)	N	N	6
| CpipJ_CPIJ015038 | Culex pipiens NADH-ubiquinone oxidoreductase 39 kda subunit (402 aa)	2	3	12
| CpipJ_CPIJ015035 | Culex pipiens myosin-IB (1034 aa)	N	N	6
| CpipJ_CPIJ015029 | Culex pipiens venom allergen 5 (263 aa)	2	2	7
| CpipJ_CPIJ015028 | Culex pipiens venom allergen 5 (255 aa)	N	N	3
| CpipJ_CPIJ014981 | Culex pipiens aminomethyltransferase, mitochondrial (414 aa)	1	2	11
| CpipJ_CPIJ014953 | Culex pipiens membrane glycoprotein LIG-1 (435 aa)	N	N	2
| CpipJ_CPIJ014935 | Culex pipiens DEAD box ATP-dependent RNA helicase (687 aa)	N	N	10
| CpipJ_CPIJ014907 | Culex pipiens xaa-pro dipeptidase (479 aa)	1	N	7
| CpipJ_CPIJ014889 | Culex pipiens pyruvate dehydrogenase (372 aa)	N	N	7
| CpipJ_CPIJ014882 | Culex pipiens clathrin heavy chain (1667 aa)	N	1	71
| CpipJ_CPIJ014869 | Culex pipiens conserved hypothetical protein (273 aa)	1	3	1
| CpipJ_CPIJ014826 | Culex pipiens ARP2/3 complex 20 kDa subunit (169 aa)	N	N	3
| CpipJ_CPIJ014823 | Culex pipiens ubiquitin fusion degradation protein 1 (303 aa)	N	N	2
| CpipJ_CPIJ014809 | Culex pipiens innexin inx2 (360 aa)	N	N	5
| CpipJ_CPIJ014799 | Culex pipiens transcription factor IIB (206 aa)	3	3	2
| CpipJ_CPIJ014793 | Culex pipiens ARL3 (181 aa)	N	N	5
| CpipJ_CPIJ014790 | Culex pipiens spectrin alpha chain (2413 aa)	N	1	101
| CpipJ_CPIJ014783 | Culex pipiens isovaleryl-CoA dehydrogenase, mitochondrial (424 aa)	N	N	12
| CpipJ_CPIJ014779 | Culex pipiens conserved hypothetical protein (435 aa)	N	N	6
| CpipJ_CPIJ014765 | Culex pipiens conserved hypothetical protein (107 aa)	3	1	N
| CpipJ_CPIJ014760 | Culex pipiens tubulin-specific chaperone D (1160 aa)	N	N	7
| CpipJ_CPIJ014745 | Culex pipiens innexin inx3 (393 aa)	N	N	2
| CpipJ_CPIJ014719 | Culex pipiens alaserpin (378 aa)	1	3	9
| CpipJ_CPIJ014718 | Culex pipiens serine protease inhibitor 4, serpin-4 (378 aa)	N	N	2
| CpipJ_CPIJ014694 | Culex pipiens glutathione-s-transferase theta, gst (219 aa)	N	N	6
| CpipJ_CPIJ014687 | Culex pipiens ubiquitin carboxyl-terminal hydrolase 14 (202 aa)	N	N	3
| CpipJ_CPIJ014686 | Culex pipiens conserved hypothetical protein (99 aa)	N	N	2
| CpipJ_CPIJ014664 | Culex pipiens NADPH-cytochrome P450 reductase (680 aa)	N	N	8
| CpipJ_CPIJ014663 | Culex pipiens elongation factor 1-gamma (431 aa)	N	2	17
| CpipJ_CPIJ014660 | Culex pipiens protease m1 zinc metalloprotease (916 aa)	5	8	44
| CpipJ_CPIJ014606 | Culex pipiens cytochrome c oxidase polypeptide (222 aa)	1	2	4
| CpipJ_CPIJ014605 | Culex pipiens glutamate dehydrogenase (557 aa)	5	7	55
| CpipJ_CPIJ014590 | Culex pipiens conserved hypothetical protein (912 aa)	N	N	5
| CpipJ_CPIJ014581 | Culex pipiens aldehyde dehydrogenase (489 aa)	2	2	12
| CpipJ_CPIJ014580 | Culex pipiens dimeric dihydrodiol dehydrogenase (339 aa)	N	N	7
| CpipJ_CPIJ014577 | Culex pipiens phosphoglycerate mutase 2 (256 aa)	5	6	20
| CpipJ_CPIJ014564 | Culex pipiens heat shock protein 70 B2 (630 aa)	17	22	51
| CpipJ_CPIJ014559 | Culex pipiens hydrolase (278 aa)	N	1	11
| CpipJ_CPIJ014558 | Culex pipiens nitrilase and fragile histidine triad fusion protein NitFhit (280 aa)	N	N	11
| CpipJ_CPIJ014556 | Culex pipiens conserved hypothetical protein (238 aa)	2	2	5
| CpipJ_CPIJ014551 | Culex pipiens D7 protein (314 aa)	N	N	2
| CpipJ_CPIJ014541 | Culex pipiens adenylate kinase 1 (242 aa)	N	N	5
| CpipJ_CPIJ014540 | Culex pipiens ribosomal protein L19 (205 aa)	N	N	5
| CpipJ_CPIJ014535 | Culex pipiens conserved hypothetical protein (140 aa)	N	N	2
| CpipJ_CPIJ014532 | Culex pipiens 2-oxoisovalerate dehydrogenase subunit beta, mitochondrial (371 aa)	N	N	2
| CpipJ_CPIJ014531 | Culex pipiens vigilin (1254 aa)	N	N	23
| CpipJ_CPIJ014506 | Culex pipiens fuse-binding protein-interacting repressor siahbp1 (662 aa)	N	N	2
| CpipJ_CPIJ014421 | Culex pipiens sodium/chloride dependent neurotransmitter transporter (572 aa)	N	N	2
| CpipJ_CPIJ014411 | Culex pipiens ubiquitin-conjugating enzyme (142 aa)	N	1	9
| CpipJ_CPIJ014402 | Culex pipiens hypothetical protein (143 aa)	18	21	25
| CpipJ_CPIJ014361 | Culex pipiens conserved hypothetical protein (799 aa)	N	N	7
| CpipJ_CPIJ014338 | Culex pipiens phosphorylase kinase, gamma (205 aa)	N	N	2
| CpipJ_CPIJ014325 | Culex pipiens hypothetical protein (116 aa)	N	N	3
| CpipJ_CPIJ014296 | Culex pipiens troponin i (205 aa)	N	N	3
| CpipJ_CPIJ014283 | Culex pipiens heat shock protein 70 B2 (641 aa)	6	6	30
| CpipJ_CPIJ014255 | Culex pipiens tyrosine sulfotransferase (396 aa)	N	N	2
| CpipJ_CPIJ014249 | Culex pipiens adenosine deaminase (340 aa)	N	N	3
| CpipJ_CPIJ014243 | Culex pipiens NADH dehydrogenase iron-sulfur protein 6, mitochondrial (124 aa)	1	2	3
| CpipJ_CPIJ014241 | Culex pipiens ATP-dependent RNA helicase WM6 (424 aa)	N	N	5
| CpipJ_CPIJ014239 | Culex pipiens conserved hypothetical protein (248 aa)	N	N	2
| CpipJ_CPIJ014229 | Culex pipiens cellular retinaldehyde-binding protein (297 aa)	N	N	4
| CpipJ_CPIJ014206 | Culex pipiens conserved hypothetical protein (176 aa)	N	N	2
| CpipJ_CPIJ014165 | Culex pipiens 30S ribosomal protein S13P (153 aa)	N	N	9
| CpipJ_CPIJ014163 | Culex pipiens endophilin b (373 aa)	N	N	2
| CpipJ_CPIJ014155 | Culex pipiens tubulin alpha chain (439 aa)	N	N	3
| CpipJ_CPIJ014150 | Culex pipiens ATP-binding cassette sub-family F member 3 (590 aa)	N	N	3
| CpipJ_CPIJ014142 | Culex pipiens nucleotide-binding protein 1 (335 aa)	N	N	2
| CpipJ_CPIJ014134 | Culex pipiens conserved hypothetical protein (335 aa)	N	1	4
| CpipJ_CPIJ014133 | Culex pipiens saposin (1018 aa)	N	N	8
| CpipJ_CPIJ014120 | Culex pipiens endoU protein (557 aa)	N	N	5
| CpipJ_CPIJ014104 | Culex pipiens conserved hypothetical protein (390 aa)	N	N	2
| CpipJ_CPIJ014099 | Culex pipiens methyl enetetrahydrofolate dehydrogenase (742 aa)	1	1	21
| CpipJ_CPIJ014098 | Culex pipiens s-adenosyl-methyl transferase mraw (1480 aa)	2	2	1
| CpipJ_CPIJ014084 | Culex pipiens conserved hypothetical protein (115 aa)	1	1	1
| CpipJ_CPIJ014068 | Culex pipiens ferritin heavy chain (214 aa)	2	N	N
| CpipJ_CPIJ014062 | Culex pipiens 60S acidic ribosomal protein P2 (111 aa)	1	3	6
| CpipJ_CPIJ014052 | Culex pipiens glutathione-s-transferase theta, gst (233 aa)	N	N	2
| CpipJ_CPIJ014047 | Culex pipiens inosine-uridine preferring nucleoside hydrolase (351 aa)	N	N	3
| CpipJ_CPIJ014037 | Culex pipiens paraplegin (755 aa)	N	N	4
| CpipJ_CPIJ013966 | Culex pipiens ribosomal protein S25 (120 aa)	N	1	5
| CpipJ_CPIJ013962 | Culex pipiens sumo-1-activating enzyme E1a (334 aa)	N	N	6
| CpipJ_CPIJ013949 | Culex pipiens developmentally-regulated GTP-binding protein 2 (364 aa)	N	N	3
| CpipJ_CPIJ013941 | Culex pipiens 40S ribosomal protein S3 (251 aa)	N	1	20
| CpipJ_CPIJ013940 | Culex pipiens 60S ribosomal protein L6 (273 aa)	N	N	5
| CpipJ_CPIJ013922 | Culex pipiens xanthine dehydrogenase/oxidase (1289 aa)	N	N	5
| CpipJ_CPIJ013920 | Culex pipiens aldehyde oxidase (1267 aa)	N	N	18
| CpipJ_CPIJ013917 | Culex pipiens esterase B1 (541 aa)	N	N	7
| CpipJ_CPIJ013899 | Culex pipiens 40S ribosomal protein SA (283 aa)	2	4	14
| CpipJ_CPIJ013882 | Culex pipiens heat shock protein 67B2 (159 aa)	1	1	3
| CpipJ_CPIJ013881 | Culex pipiens conserved hypothetical protein (114 aa)	N	N	2
| CpipJ_CPIJ013873 | Culex pipiens vinculin (965 aa)	N	N	21
| CpipJ_CPIJ013852 | Culex pipiens tripeptidyl-peptidase 2 (1288 aa)	N	N	15
| CpipJ_CPIJ013850 | Culex pipiens conserved hypothetical protein (154 aa)	N	N	3
| CpipJ_CPIJ013834 | Culex pipiens ARP2/3 complex 21 kDa subunit (179 aa)	N	N	2
| CpipJ_CPIJ013832 | Culex pipiens cytochrome b5 (122 aa)	1	3	5
| CpipJ_CPIJ013826 | Culex pipiens conserved hypothetical protein (274 aa)	N	1	5
| CpipJ_CPIJ013796 | Culex pipiens 3,2-trans-enoyl-CoA isomerase, mitochondrial (284 aa)	1	1	9
| CpipJ_CPIJ013792 | Culex pipiens leucine-rich repeat-containing protein 48 (574 aa)	N	N	2
| CpipJ_CPIJ013753 | Culex pipiens small glutamine-rich tetratricopeptide repeat-containing protein A (332 aa)	N	N	4
| CpipJ_CPIJ013748 | Culex pipiens acyl-CoA desaturase 1 (356 aa)	N	N	2
| CpipJ_CPIJ013742 | Culex pipiens conserved hypothetical protein (1139 aa)	N	N	10
| CpipJ_CPIJ013728 | Culex pipiens GM130 (930 aa)	N	N	4
| CpipJ_CPIJ013720 | Culex pipiens conserved hypothetical protein (300 aa)	N	N	3
| CpipJ_CPIJ013714 | Culex pipiens peroxisomal (365 aa)	N	N	2
| CpipJ_CPIJ013710 | Culex pipiens ubiquitin (134 aa)	N	N	2
| CpipJ_CPIJ013697 | Culex pipiens tricarboxylate transport protein, mitochondrial (326 aa)	N	N	7
| CpipJ_CPIJ013671 | Culex pipiens aminoacylase (407 aa)	N	N	5
| CpipJ_CPIJ013654 | Culex pipiens conserved hypothetical protein (200 aa)	N	N	2
| CpipJ_CPIJ013635 | Culex pipiens adipocyte plasma membrane-associated protein (595 aa)	N	N	2
| CpipJ_CPIJ013600 | Culex pipiens mandelate racemase (451 aa)	1	1	3
| CpipJ_CPIJ013596 | Culex pipiens glycogenin (518 aa)	N	N	2
| CpipJ_CPIJ013577 | Culex pipiens selenium-binding protein 2 (481 aa)	N	1	5
| CpipJ_CPIJ013552 | Culex pipiens dynamin (762 aa)	N	N	4
| CpipJ_CPIJ013548 | Culex pipiens syntaxin binding protein-1,2,3 (442 aa)	N	N	4
| CpipJ_CPIJ013528 | Culex pipiens pyruvate dehydrogenase (361 aa)	N	N	4
| CpipJ_CPIJ013524 | Culex pipiens ubiquitin-conjugating enzyme E2 g (166 aa)	N	N	2
| CpipJ_CPIJ013503 | Culex pipiens NADH dehydrogenase iron-sulfur protein 3, mitochondrial (492 aa)	3	3	8
| CpipJ_CPIJ013497 | Culex pipiens eukaryotic translation initiation factor 1b (109 aa)	N	N	2
| CpipJ_CPIJ013491 | Culex pipiens alpha-aspartyl dipeptidase (245 aa)	N	N	2
| CpipJ_CPIJ013476 | Culex pipiens chitooligosaccharidolytic beta-N-acetylglucosaminidase (590 aa)	1	N	5
| CpipJ_CPIJ013398 | Culex pipiens mitochondrial processing peptidase beta subunit (475 aa)	12	19	39
| CpipJ_CPIJ013390 | Culex pipiens polymerase delta-interacting protein 2 (382 aa)	N	N	3
| CpipJ_CPIJ013385 | Culex pipiens conserved hypothetical protein (244 aa)	8	8	40
| CpipJ_CPIJ013381 | Culex pipiens sorbitol dehydrogenase (365 aa)	2	2	16
| CpipJ_CPIJ013380 | Culex pipiens sorbitol dehydrogenase (365 aa)	1	N	19
| CpipJ_CPIJ013379 | Culex pipiens sorbitol dehydrogenase (364 aa)	N	N	17
| CpipJ_CPIJ013378 | Culex pipiens sorbitol dehydrogenase (364 aa)	N	N	15
| CpipJ_CPIJ013377 | Culex pipiens sorbitol dehydrogenase (305 aa)	5	6	18
| CpipJ_CPIJ013371 | Culex pipiens conserved hypothetical protein (2160 aa)	19	24	24
| CpipJ_CPIJ013364 | Culex pipiens tropomyosin invertebrate (286 aa)	6	7	29
| CpipJ_CPIJ013361 | Culex pipiens tropomyosin-1 (285 aa)	5	8	13
| CpipJ_CPIJ013344 | Culex pipiens 26S protease regulatory subunit 7 (434 aa)	N	N	14
| CpipJ_CPIJ013343 | Culex pipiens ribosomal protein L11 (184 aa)	N	1	6
| CpipJ_CPIJ013322 | Culex pipiens conserved hypothetical protein (1831 aa)	N	N	6
| CpipJ_CPIJ013315 | Culex pipiens outer mitochondrial translocase subunit (203 aa)	6	7	6
| CpipJ_CPIJ013280 | Culex pipiens lysosomal Pro-X carboxypeptidase (476 aa)	N	N	2
| CpipJ_CPIJ013259 | Culex pipiens myosin light chain 1 (154 aa)	2	3	33
| CpipJ_CPIJ013250 | Culex pipiens conserved hypothetical protein (214 aa)	N	N	8
| CpipJ_CPIJ013234 | Culex pipiens activated protein kinase C receptor (312 aa)	1	1	26
| CpipJ_CPIJ013232 | Culex pipiens phsophatase-2a (323 aa)	N	N	7
| CpipJ_CPIJ013219 | Culex pipiens 3-hydroxybutyrate dehydrogenase type 2 (257 aa)	1	1	7
| CpipJ_CPIJ013217 | Culex pipiens glutamate semialdehyde dehydrogenase (790 aa)	4	4	58
| CpipJ_CPIJ013209 | Culex pipiens sarcolemmal associated protein (576 aa)	3	3	5
| CpipJ_CPIJ013207 | Culex pipiens wd-repeat protein (604 aa)	3	4	16
| CpipJ_CPIJ013203 | Culex pipiens soluble NSF attachment protein (294 aa)	N	N	9
| CpipJ_CPIJ013142 | Culex pipiens PfmpC (354 aa)	3	4	13
| CpipJ_CPIJ013141 | Culex pipiens mitochondrial phosphate carrier protein (138 aa)	N	1	1
| CpipJ_CPIJ013139 | Culex pipiens pre-mRNA-splicing helicase BRR2 (2145 aa)	N	N	2
| CpipJ_CPIJ013115 | Culex pipiens conserved hypothetical protein (303 aa)	N	N	3
| CpipJ_CPIJ013085 | Culex pipiens sarcalumenin (959 aa)	N	N	12
| CpipJ_CPIJ013073 | Culex pipiens conserved hypothetical protein (735 aa)	N	N	7
| CpipJ_CPIJ013063 | Culex pipiens coagulation factor IX (325 aa)	N	1	1
| CpipJ_CPIJ013040 | Culex pipiens glycogen debranching enzyme (785 aa)	N	1	51
| CpipJ_CPIJ013034 | Culex pipiens pantothenate kinase 4 (294 aa)	N	N	2
| CpipJ_CPIJ012990 | Culex pipiens allantoicase (379 aa)	N	N	3
| CpipJ_CPIJ012974 | Culex pipiens mitochondrial oxodicarboxylate carrier (307 aa)	2	2	5
| CpipJ_CPIJ012970 | Culex pipiens eukaryotic translation initiation factor 3 subunit 5 (288 aa)	N	N	8
| CpipJ_CPIJ012957 | Culex pipiens cytosolic purine 5-nucleotidase (591 aa)	N	N	23
| CpipJ_CPIJ012935 | Culex pipiens thymosin 1 (131 aa)	4	4	2
| CpipJ_CPIJ012918 | Culex pipiens conserved hypothetical protein (303 aa)	14	22	53
| CpipJ_CPIJ012911 | Culex pipiens ubiquinone biosynthesis protein COQ9, mitochondrial (295 aa)	N	N	3
| CpipJ_CPIJ012909 | Culex pipiens 3-oxoacyl-[acyl-carrier-protein] reductase (257 aa)	N	N	8
| CpipJ_CPIJ012878 | Culex pipiens low molecular mass ubiquinone-binding protein (83 aa)	2	2	2
| CpipJ_CPIJ012820 | Culex pipiens conserved hypothetical protein (662 aa)	N	N	4
| CpipJ_CPIJ012817 | Culex pipiens solute carrier family 25 member 39 (385 aa)	N	N	2
| CpipJ_CPIJ012815 | Culex pipiens mannose-1-phosphate guanyltransferase (351 aa)	N	N	3
| CpipJ_CPIJ012810 | Culex pipiens conserved hypothetical protein (958 aa)	1	3	8
| CpipJ_CPIJ012804 | Culex pipiens rab32 (216 aa)	N	N	2
| CpipJ_CPIJ012795 | Culex pipiens arp2/3 complex 16 kd subunit (159 aa)	N	N	2
| CpipJ_CPIJ012794 | Culex pipiens dynamin (741 aa)	N	N	14
| CpipJ_CPIJ012757 | Culex pipiens neuroendocrine convertase (526 aa)	1	N	9
| CpipJ_CPIJ012756 | Culex pipiens microsomal glutathione s-transferase (151 aa)	N	N	2
| CpipJ_CPIJ012753 | Culex pipiens cysteine synthase (540 aa)	N	N	2
| CpipJ_CPIJ012738 | Culex pipiens 60S ribosomal protein L35 (124 aa)	N	N	5
| CpipJ_CPIJ012735 | Culex pipiens translation initiation factor eIF-2B subunit epsilon (666 aa)	N	N	4
| CpipJ_CPIJ012724 | Culex pipiens guanine nucleotide-binding protein beta 2 (348 aa)	N	N	3
| CpipJ_CPIJ012682 | Culex pipiens mitochondrial dicarboxylate carrier (289 aa)	N	N	8
| CpipJ_CPIJ012676 | Culex pipiens sugar transporter (483 aa)	2	2	2
| CpipJ_CPIJ012675 | Culex pipiens sugar transporter (480 aa)	N	N	2
| CpipJ_CPIJ012673 | Culex pipiens serine-pyruvate aminotransferase, mitochondrial (394 aa)	N	N	4
| CpipJ_CPIJ012645 | Culex pipiens nuclear RNA export factor 2 (746 aa)	N	N	5
| CpipJ_CPIJ012644 | Culex pipiens conserved hypothetical protein (347 aa)	N	1	1
| CpipJ_CPIJ012634 | Culex pipiens tubulin beta-3 chain (457 aa)	4	6	11
| CpipJ_CPIJ012633 | Culex pipiens conserved hypothetical protein (715 aa)	N	N	2
| CpipJ_CPIJ012573 | Culex pipiens actin (377 aa)	N	17	155
| CpipJ_CPIJ012571 | Culex pipiens actin (161 aa)	9	N	N
| CpipJ_CPIJ012570 | Culex pipiens actin-5 (377 aa)	17	16	137
| CpipJ_CPIJ012539 | Culex pipiens organic cation transporter protein (553 aa)	N	N	2
| CpipJ_CPIJ012527 | Culex pipiens ciliary dynein heavy chain 5 (4565 aa)	40	44	5
| CpipJ_CPIJ012523 | Culex pipiens coatomer subunit gamma (842 aa)	N	N	19
| CpipJ_CPIJ012512 | Culex pipiens ATP-dependent RNA helicase p62 (936 aa)	N	N	7
| CpipJ_CPIJ012503 | Culex pipiens gamma-glutamylcysteine synthetase (256 aa)	N	N	2
| CpipJ_CPIJ012458 | Culex pipiens chromatin assembly factor 1, p180-subunit (568 aa)	3	5	3
| CpipJ_CPIJ012373 | Culex pipiens virus-induced RNA (264 aa)	N	N	4
| CpipJ_CPIJ012355 | Culex pipiens regulator of chromosome condensation (474 aa)	N	N	4
| CpipJ_CPIJ012341 | Culex pipiens malic enzyme (654 aa)	8	9	43
| CpipJ_CPIJ012336 | Culex pipiens disulfide-isomerase tigA (397 aa)	N	1	14
| CpipJ_CPIJ012335 | Culex pipiens ATP synthase delta chain, mitochondrial (162 aa)	7	8	13
| CpipJ_CPIJ012332 | Culex pipiens serine hydroxymethyltransferase (468 aa)	5	7	23
| CpipJ_CPIJ012311 | Culex pipiens histone deacetylase (1109 aa)	N	N	2
| CpipJ_CPIJ012308 | Culex pipiens tetratricopeptide repeat protein 35 (301 aa)	N	N	2
| CpipJ_CPIJ012300 | Culex pipiens nonsense-mediated mRNA decay protein 1 (1137 aa)	N	N	2
| CpipJ_CPIJ012295 | Culex pipiens conserved hypothetical protein (222 aa)	N	N	3
| CpipJ_CPIJ012294 | Culex pipiens conserved hypothetical protein (807 aa)	N	N	8
| CpipJ_CPIJ012284 | Culex pipiens abc transporter (707 aa)	N	N	2
| CpipJ_CPIJ012274 | Culex pipiens dipeptidyl-peptidase (794 aa)	N	N	9
| CpipJ_CPIJ012259 | Culex pipiens moesin/ezrin/radixin (573 aa)	N	3	53
| CpipJ_CPIJ012257 | Culex pipiens ral (202 aa)	N	N	2
| CpipJ_CPIJ012245 | Culex pipiens conserved hypothetical protein (650 aa)	N	N	8
| CpipJ_CPIJ012238 | Culex pipiens phosphatase 4 (985 aa)	N	N	3
| CpipJ_CPIJ012226 | Culex pipiens augmenter of liver regeneration (180 aa)	N	1	1
| CpipJ_CPIJ012224 | Culex pipiens cytochrome c oxidase,-subunit VIb (85 aa)	6	7	7
| CpipJ_CPIJ012219 | Culex pipiens FAS-associated factor 1 (607 aa)	N	N	4
| CpipJ_CPIJ012205 | Culex pipiens dynein-1-beta heavy chain (4329 aa)	3	7	N
| CpipJ_CPIJ012130 | Culex pipiens conserved hypothetical protein (174 aa)	N	N	3
| CpipJ_CPIJ012112 | Culex pipiens phosphatidylinositol-binding clathrin assembly protein (294 aa)	N	N	2
| CpipJ_CPIJ012090 | Culex pipiens actin (377 aa)	10	12	69
| CpipJ_CPIJ012085 | Culex pipiens SF21 (1697 aa)	N	N	5
| CpipJ_CPIJ012054 | Culex pipiens LIM domain-binding protein (2544 aa)	N	N	6
| CpipJ_CPIJ012034 | Culex pipiens L-allo-threonine aldolase (387 aa)	N	N	3
| CpipJ_CPIJ012030 | Culex pipiens 3-hydroxyisobutyryl-coenzyme A hydrolase (356 aa)	2	3	4
| CpipJ_CPIJ012024 | Culex pipiens GTP-binding protein SAR2 (194 aa)	1	N	7
| CpipJ_CPIJ012011 | Culex pipiens conserved hypothetical protein (108 aa)	4	7	5
| CpipJ_CPIJ011996 | Culex pipiens 10-formyltetrahydrofolate dehydrogenase (936 aa)	N	N	4
| CpipJ_CPIJ011995 | Culex pipiens conserved hypothetical protein (978 aa)	N	N	2
| CpipJ_CPIJ011993 | Culex pipiens sodium/potassium-dependent ATPase beta-2 subunit (293 aa)	N	N	33
| CpipJ_CPIJ011962 | Culex pipiens multidrug resistance-associated protein 14 (441 aa)	N	N	3
| CpipJ_CPIJ011958 | Culex pipiens canalicular multispecific organic anion transporter 2 (1267 aa)	N	N	7
| CpipJ_CPIJ011956 | Culex pipiens general vesicular transport factor p115 (855 aa)	N	N	4
| CpipJ_CPIJ011934 | Culex pipiens succinyl-coa:3-ketoacid-coenzyme a transferase (516 aa)	4	6	7
| CpipJ_CPIJ011933 | Culex pipiens conserved hypothetical protein (153 aa)	1	1	2
| CpipJ_CPIJ011930 | Culex pipiens target of Myb protein 1 (415 aa)	N	N	4
| CpipJ_CPIJ011929 | Culex pipiens ubiquinol-cytochrome c reductase complex core protein (440 aa)	11	14	42
| CpipJ_CPIJ011924 | Culex pipiens conserved hypothetical protein (145 aa)	N	N	1
| CpipJ_CPIJ011916 | Culex pipiens conserved hypothetical protein (619 aa)	N	N	7
| CpipJ_CPIJ011914 | Culex pipiens conserved hypothetical protein (307 aa)	7	19	11
| CpipJ_CPIJ011912 | Culex pipiens inner membrane protein oxa1-1, mitochondrial (420 aa)	N	N	1
| CpipJ_CPIJ011907 | Culex pipiens conserved hypothetical protein (269 aa)	N	N	1
| CpipJ_CPIJ011898 | Culex pipiens inorganic pyrophosphatase (261 aa)	3	4	10
| CpipJ_CPIJ011854 | Culex pipiens CD98hc amino acid transporter protein (640 aa)	N	N	5
| CpipJ_CPIJ011826 | Culex pipiens conserved hypothetical protein (206 aa)	N	N	6
| CpipJ_CPIJ011802 | Culex pipiens importin alpha re-exporter (974 aa)	N	N	11
| CpipJ_CPIJ011779 | Culex pipiens 2-oxoisovalerate dehydrogenase subunit alpha, mitochondrial (439 aa)	N	N	2
| CpipJ_CPIJ011777 | Culex pipiens FK506-binding protein 2 (136 aa)	N	N	3
| CpipJ_CPIJ011775 | Culex pipiens serpin B6 (429 aa)	1	2	11
| CpipJ_CPIJ011729 | Culex pipiens myosin light chain 1 (151 aa)	N	N	4
| CpipJ_CPIJ011714 | Culex pipiens laminin subunit beta-1 (1683 aa)	N	N	27
| CpipJ_CPIJ011705 | Culex pipiens myelin expression factor 2 (565 aa)	N	N	5
| CpipJ_CPIJ011701 | Culex pipiens vitellogenin convertase (1092 aa)	N	N	2
| CpipJ_CPIJ011693 | Culex pipiens NADH-ubiquinone oxidoreductase 42 kda subunit (405 aa)	3	3	7
| CpipJ_CPIJ011691 | Culex pipiens ATP synthase D chain (173 aa)	8	7	12
| CpipJ_CPIJ011631 | Culex pipiens short-chain specific acyl-CoA dehydrogenase, mitochondrial (405 aa)	N	1	10
| CpipJ_CPIJ011620 | Culex pipiens conserved hypothetical protein (976 aa)	21	38	45
| CpipJ_CPIJ011600 | Culex pipiens long-chain-fatty-acid coa ligase (650 aa)	N	N	5
| CpipJ_CPIJ011589 | Culex pipiens 40S ribosomal protein S8 (207 aa)	N	2	15
| CpipJ_CPIJ011585 | Culex pipiens glutamate-cysteine ligase (631 aa)	N	N	8
| CpipJ_CPIJ011562 | Culex pipiens 14.5 kDa salivary peptide (155 aa)	N	N	4
| CpipJ_CPIJ011553 | Culex pipiens oligopeptidase A (742 aa)	N	N	7
| CpipJ_CPIJ011550 | Culex pipiens tubulin alpha-2 chain (450 aa)	N	N	142
| CpipJ_CPIJ011548 | Culex pipiens protease m1 zinc metalloprotease (939 aa)	N	N	7
| CpipJ_CPIJ011540 | Culex pipiens casein kinase II subunit alpha (343 aa)	N	N	12
| CpipJ_CPIJ011538 | Culex pipiens rho-associated protein kinase 1 (1399 aa)	N	N	2
| CpipJ_CPIJ011537 | Culex pipiens rasputin (688 aa)	N	N	3
| CpipJ_CPIJ011536 | Culex pipiens heterogeneous nuclear ribonucleoprotein (309 aa)	N	1	8
| CpipJ_CPIJ011528 | Culex pipiens NADH dehydrogenase iron-sulfur protein 2, mitochondrial (470 aa)	4	4	9
| CpipJ_CPIJ011526 | Culex pipiens elongation factor 2 (979 aa)	N	N	3
| CpipJ_CPIJ011522 | Culex pipiens recessive suppressor of secretory defect (595 aa)	N	N	2
| CpipJ_CPIJ011516 | Culex pipiens surfeit locus protein 4 (260 aa)	N	N	2
| CpipJ_CPIJ011511 | Culex pipiens zinc finger CDGSH domain-containing protein 1 (124 aa)	2	4	5
| CpipJ_CPIJ011489 | Culex pipiens conserved hypothetical protein (307 aa)	N	N	2
| CpipJ_CPIJ011448 | Culex pipiens leukotriene A-4 hydrolase (617 aa)	N	N	16
| CpipJ_CPIJ011443 | Culex pipiens diphosphoinositol polyphosphate phosphohydrolase (184 aa)	N	N	2
| CpipJ_CPIJ011438 | Culex pipiens amino acid transporter (476 aa)	N	N	2
| CpipJ_CPIJ011417 | Culex pipiens neurexin-4 (1287 aa)	N	N	12
| CpipJ_CPIJ011413 | Culex pipiens peroxiredoxin-4 (253 aa)	N	1	11
| CpipJ_CPIJ011412 | Culex pipiens M-phase phosphoprotein 11 (697 aa)	N	N	3
| CpipJ_CPIJ011409 | Culex pipiens estradiol 17-beta-dehydrogenase 2 (388 aa)	N	N	4
| CpipJ_CPIJ011391 | Culex pipiens dehydrogenase/reductase SDR family member 4 (265 aa)	1	1	2
| CpipJ_CPIJ011390 | Culex pipiens talin-1 (2739 aa)	N	N	17
| CpipJ_CPIJ011379 | Culex pipiens calmodulin (159 aa)	4	3	1
| CpipJ_CPIJ011359 | Culex pipiens thymidylate synthase (311 aa)	N	N	6
| CpipJ_CPIJ011357 | Culex pipiens conserved hypothetical protein (115 aa)	N	N	2
| CpipJ_CPIJ011356 | Culex pipiens APAF1-interacting protein (104 aa)	1	1	3
| CpipJ_CPIJ011350 | Culex pipiens conserved hypothetical protein (96 aa)	1	1	2
| CpipJ_CPIJ011328 | Culex pipiens GTP:AMP phosphotransferase mitochondrial (217 aa)	N	N	5
| CpipJ_CPIJ011325 | Culex pipiens RL23 (141 aa)	N	N	11
| CpipJ_CPIJ011323 | Culex pipiens coatomer subunit alpha (1228 aa)	N	N	43
| CpipJ_CPIJ011310 | Culex pipiens cullin-3 (811 aa)	N	N	9
| CpipJ_CPIJ011296 | Culex pipiens peroxiredoxin 6 (222 aa)	7	7	31
| CpipJ_CPIJ011280 | Culex pipiens conserved hypothetical protein (266 aa)	2	2	13
| CpipJ_CPIJ011272 | Culex pipiens conserved hypothetical protein (221 aa)	N	N	4
| CpipJ_CPIJ011270 | Culex pipiens DE-cadherin (1491 aa)	N	N	2
| CpipJ_CPIJ011269 | Culex pipiens mitochondrial NADH:ubiquinone oxidoreductase B14.7 subunit (166 aa)	1	2	3
| CpipJ_CPIJ011268 | Culex pipiens tetraspanin (222 aa)	N	N	3
| CpipJ_CPIJ011265 | Culex pipiens conserved hypothetical protein (458 aa)	N	N	2
| CpipJ_CPIJ011198 | Culex pipiens threonine dehydratase/deaminase (470 aa)	N	N	3
| CpipJ_CPIJ011194 | Culex pipiens eukaryotic translation initiation factor 2 alpha subunit (342 aa)	N	N	8
| CpipJ_CPIJ011183 | Culex pipiens conserved hypothetical protein (1011 aa)	N	N	18
| CpipJ_CPIJ011179 | Culex pipiens mitochondrial succinate dehydrogenase cytochrome b subunit (172 aa)	N	N	2
| CpipJ_CPIJ011103 | Culex pipiens glutamyl aminopeptidase (1031 aa)	1	2	29
| CpipJ_CPIJ011070 | Culex pipiens conserved hypothetical protein (987 aa)	N	N	7
| CpipJ_CPIJ011047 | Culex pipiens arylsulfatase b (553 aa)	N	N	2
| CpipJ_CPIJ011018 | Culex pipiens conserved hypothetical protein (158 aa)	N	N	2
| CpipJ_CPIJ011017 | Culex pipiens heat shock protein (706 aa)	N	N	9
| CpipJ_CPIJ010997 | Culex pipiens tropomyosin (890 aa)	N	N	5
| CpipJ_CPIJ010988 | Culex pipiens ubiquitin carboxyl-terminal hydrolase 7 (1107 aa)	N	N	26
| CpipJ_CPIJ010987 | Culex pipiens conserved hypothetical protein (638 aa)	3	3	6
| CpipJ_CPIJ010985 | Culex pipiens dynein light chain 1 (187 aa)	1	2	2
| CpipJ_CPIJ010973 | Culex pipiens glutamine synthetase 1, mitochondrial (403 aa)	16	26	32
| CpipJ_CPIJ010960 | Culex pipiens conserved hypothetical protein (293 aa)	N	N	2
| CpipJ_CPIJ010958 | Culex pipiens Conserved hypothetical protein (301 aa)	N	N	2
| CpipJ_CPIJ010938 | Culex pipiens ATP-dependent Clp protease proteolytic subunit (226 aa)	3	3	6
| CpipJ_CPIJ010925 | Culex pipiens heat shock protein 70 (332 aa)	N	N	2
| CpipJ_CPIJ010920 | Culex pipiens conserved hypothetical protein (786 aa)	N	N	7
| CpipJ_CPIJ010918 | Culex pipiens acidic ribosomal protein P1 (114 aa)	1	1	6
| CpipJ_CPIJ010893 | Culex pipiens proteasome subunit alpha type 4 (262 aa)	1	1	20
| CpipJ_CPIJ010885 | Culex pipiens rhythmically expressed gene 2 protein (268 aa)	N	N	4
| CpipJ_CPIJ010867 | Culex pipiens conserved hypothetical protein (921 aa)	N	N	3
| CpipJ_CPIJ010827 | Culex pipiens 60S ribosomal protein L14 (180 aa)	1	1	9
| CpipJ_CPIJ010819 | Culex pipiens bridging integrator (431 aa)	N	N	5
| CpipJ_CPIJ010818 | Culex pipiens GTP-binding protein alpha subunit, gna (354 aa)	N	N	3
| CpipJ_CPIJ010817 | Culex pipiens ribulose-phosphate 3-epimerase (225 aa)	N	N	2
| CpipJ_CPIJ010815 | Culex pipiens vacuolar protein sorting-associated protein (3260 aa)	N	N	5
| CpipJ_CPIJ010814 | Culex pipiens glutathione S-transferase 1-5 (193 aa)	2	2	6
| CpipJ_CPIJ010799 | Culex pipiens carboxypeptidase B (415 aa)	N	N	2
| CpipJ_CPIJ010787 | Culex pipiens conserved hypothetical protein (145 aa)	1	1	3
| CpipJ_CPIJ010778 | Culex pipiens conserved hypothetical protein (508 aa)	8	9	36
| CpipJ_CPIJ010777 | Culex pipiens predicted protein (108 aa)	N	1	1
| CpipJ_CPIJ010739 | Culex pipiens maternal protein exuperantia (498 aa)	N	N	5
| CpipJ_CPIJ010708 | Culex pipiens MOSC domain-containing protein 2, mitochondrial (250 aa)	N	N	8
| CpipJ_CPIJ010693 | Culex pipiens uroporphyrinogen decarboxylase (385 aa)	N	N	6
| CpipJ_CPIJ010692 | Culex pipiens 60S ribosomal protein L31 (125 aa)	N	N	4
| CpipJ_CPIJ010683 | Culex pipiens transaldolase (337 aa)	6	6	22
| CpipJ_CPIJ010679 | Culex pipiens valyl-tRNA synthetase (1039 aa)	N	N	15
| CpipJ_CPIJ010641 | Culex pipiens prostasin (299 aa)	3	2	5
| CpipJ_CPIJ010629 | Culex pipiens membrane associated progesterone receptor (229 aa)	N	N	6
| CpipJ_CPIJ010621 | Culex pipiens mannosyl-oligosaccharide glucosidase (800 aa)	N	N	2
| CpipJ_CPIJ010620 | Culex pipiens conserved hypothetical protein (289 aa)	N	1	3
| CpipJ_CPIJ010611 | Culex pipiens dual specificity mitogen-activated protein kinase kinase 4 MAPKK4 (389 aa)	N	N	2
| CpipJ_CPIJ010610 | Culex pipiens NADH-ubiquinone oxidoreductase B8 subunit (96 aa)	2	2	2
| CpipJ_CPIJ010605 | Culex pipiens conserved hypothetical protein (336 aa)	N	N	7
| CpipJ_CPIJ010592 | Culex pipiens vitellogenic carboxypeptidase (483 aa)	N	N	2
| CpipJ_CPIJ010580 | Culex pipiens axonemal dynein intermediate chain inner arm i1 (707 aa)	N	3	1
| CpipJ_CPIJ010561 | Culex pipiens peptidyl-prolyl cis-trans isomerase H (185 aa)	N	N	2
| CpipJ_CPIJ010539 | Culex pipiens cytochrome P450 52A5 (541 aa)	N	N	2
| CpipJ_CPIJ010534 | Culex pipiens endoribonuclease Dicer (1666 aa)	N	N	16
| CpipJ_CPIJ010528 | Culex pipiens 60S ribosomal protein L18a (178 aa)	N	N	11
| CpipJ_CPIJ010526 | Culex pipiens cysteinyl-tRNA synthetase (739 aa)	N	N	18
| CpipJ_CPIJ010525 | Culex pipiens dendritic cell protein (387 aa)	N	N	8
| CpipJ_CPIJ010523 | Culex pipiens U520 (68 aa)	N	N	2
| CpipJ_CPIJ010521 | Culex pipiens serine protease inhibitor dipetalogastin (278 aa)	69	105	158
| CpipJ_CPIJ010515 | Culex pipiens phosphoenolpyruvate carboxykinase (649 aa)	N	N	4
| CpipJ_CPIJ010503 | Culex pipiens ankyrin 2,3/unc44 (1581 aa)	N	N	15
| CpipJ_CPIJ010493 | Culex pipiens conserved hypothetical protein (646 aa)	N	N	10
| CpipJ_CPIJ010487 | Culex pipiens short-chain specific acyl-CoA dehydrogenase, mitochondrial (360 aa)	2	4	2
| CpipJ_CPIJ010486 | Culex pipiens glycyl-tRNA synthetase (737 aa)	1	2	19
| CpipJ_CPIJ010482 | Culex pipiens hypothetical protein (247 aa)	N	N	4
| CpipJ_CPIJ010478 | Culex pipiens conserved hypothetical protein (582 aa)	4	5	13
| CpipJ_CPIJ010418 | Culex pipiens conserved hypothetical protein (259 aa)	N	N	4
| CpipJ_CPIJ010409 | Culex pipiens fructose-1,6-bisphosphatase 1 (344 aa)	3	4	14
| CpipJ_CPIJ010401 | Culex pipiens phosphatase 1 regulatory subunit 7 (322 aa)	N	1	7
| CpipJ_CPIJ010398 | Culex pipiens ribonuclease t2 (315 aa)	N	N	2
| CpipJ_CPIJ010395 | Culex pipiens conserved hypothetical protein (1868 aa)	N	N	5
| CpipJ_CPIJ010388 | Culex pipiens cytochrome c-2 (109 aa)	8	13	33
| CpipJ_CPIJ010352 | Culex pipiens conserved insect protein (156 aa)	1	N	4
| CpipJ_CPIJ010329 | Culex pipiens importin beta-3 (1104 aa)	N	N	33
| CpipJ_CPIJ010326 | Culex pipiens 40S ribosomal protein S2 (281 aa)	N	N	9
| CpipJ_CPIJ010278 | Culex pipiens calpain (873 aa)	N	N	14
| CpipJ_CPIJ010277 | Culex pipiens calpain (823 aa)	N	N	9
| CpipJ_CPIJ010256 | Culex pipiens GTP-binding protein Rab-3D (220 aa)	N	N	7
| CpipJ_CPIJ010234 | Culex pipiens conserved hypothetical protein (1324 aa)	N	N	2
| CpipJ_CPIJ010209 | Culex pipiens lumican (275 aa)	N	N	2
| CpipJ_CPIJ010208 | Culex pipiens conserved hypothetical protein (195 aa)	N	N	3
| CpipJ_CPIJ010194 | Culex pipiens ras-related protein (228 aa)	N	N	2
| CpipJ_CPIJ010184 | Culex pipiens conserved hypothetical protein (231 aa)	3	3	2
| CpipJ_CPIJ010173 | Culex pipiens testis-specific protein pbs13 (494 aa)	N	N	4
| CpipJ_CPIJ010151 | Culex pipiens dihydropyrimidinase (491 aa)	N	N	9
| CpipJ_CPIJ010130 | Culex pipiens metaxin (371 aa)	N	N	12
| CpipJ_CPIJ010129 | Culex pipiens lamin (555 aa)	N	N	21
| CpipJ_CPIJ010119 | Culex pipiens sorting nexin-9 (575 aa)	N	N	2
| CpipJ_CPIJ010114 | Culex pipiens proteasome subunit alpha type (277 aa)	N	N	9
| CpipJ_CPIJ010112 | Culex pipiens 60S ribosomal protein L5 (298 aa)	N	N	15
| CpipJ_CPIJ010092 | Culex pipiens ficolin-3 (233 aa)	2	2	31
| CpipJ_CPIJ010091 | Culex pipiens hypothetical protein (162 aa)	N	N	13
| CpipJ_CPIJ010072 | Culex pipiens transmembrane protease (293 aa)	N	N	2
| CpipJ_CPIJ010061 | Culex pipiens opioid-binding protein/cell adhesion molecule (245 aa)	N	N	4
| CpipJ_CPIJ010060 | Culex pipiens opioid-binding protein/cell adhesion molecule (156 aa)	N	N	2
| CpipJ_CPIJ010049 | Culex pipiens tubulin alpha chain (438 aa)	4	6	8
| CpipJ_CPIJ010038 | Culex pipiens conserved hypothetical protein (367 aa)	N	N	2
| CpipJ_CPIJ010031 | Culex pipiens carnitine O-palmitoyltransferase 2, mitochondrial (658 aa)	N	N	9
| CpipJ_CPIJ010020 | Culex pipiens 60S ribosomal protein L7 (267 aa)	N	N	8
| CpipJ_CPIJ010018 | Culex pipiens DNA topoisomerase 2 (1359 aa)	N	N	18
| CpipJ_CPIJ010002 | Culex pipiens T-complex protein 1 subunit gamma (547 aa)	N	N	15
| CpipJ_CPIJ009984 | Culex pipiens methylmalonate-semialdehyde dehydrogenase, mitochondrial (522 aa)	N	1	12
| CpipJ_CPIJ009981 | Culex pipiens conserved hypothetical protein (307 aa)	N	N	3
| CpipJ_CPIJ009980 | Culex pipiens eukaryotic translation initiation factor 4 gamma (992 aa)	N	N	2
| CpipJ_CPIJ009979 | Culex pipiens eukaryotic translation initiation factor 4 gamma 3 (976 aa)	N	N	7
| CpipJ_CPIJ009968 | Culex pipiens translin (237 aa)	N	N	7
| CpipJ_CPIJ009962 | Culex pipiens elongation factor Tu (463 aa)	6	7	11
| CpipJ_CPIJ009957 | Culex pipiens serine/threonine-protein kinase SRPK2 (652 aa)	N	N	5
| CpipJ_CPIJ009947 | Culex pipiens vacuolar ATP synthase subunit ac39 (349 aa)	N	N	18
| CpipJ_CPIJ009898 | Culex pipiens conserved hypothetical protein (975 aa)	N	N	2
| CpipJ_CPIJ009878 | Culex pipiens phenoloxidase subunit 1 (732 aa)	N	1	11
| CpipJ_CPIJ009877 | Culex pipiens phenoloxidase subunit 1 (689 aa)	3	4	37
| CpipJ_CPIJ009825 | Culex pipiens leucyl aminopeptidase (516 aa)	N	N	7
| CpipJ_CPIJ009818 | Culex pipiens heat shock protein (151 aa)	1	1	6
| CpipJ_CPIJ009817 | Culex pipiens conserved hypothetical protein (68 aa)	1	1	1
| CpipJ_CPIJ009808 | Culex pipiens conserved hypothetical protein (377 aa)	16	19	154
| CpipJ_CPIJ009804 | Culex pipiens aminoacylase (410 aa)	N	N	9
| CpipJ_CPIJ009797 | Culex pipiens hepatic triacylglycerol lipase (404 aa)	N	N	5
| CpipJ_CPIJ009796 | Culex pipiens lipoprotein lipase (374 aa)	12	12	95
| CpipJ_CPIJ009773 | Culex pipiens conserved hypothetical protein (678 aa)	N	N	2
| CpipJ_CPIJ009755 | Culex pipiens serrate protein (3711 aa)	N	2	48
| CpipJ_CPIJ009743 | Culex pipiens troponin t, invertebrate (362 aa)	2	3	15
| CpipJ_CPIJ009740 | Culex pipiens LIM protein pin-2 (338 aa)	N	N	2
| CpipJ_CPIJ009739 | Culex pipiens conserved hypothetical protein (322 aa)	N	N	3
| CpipJ_CPIJ009733 | Culex pipiens glucose 1-dehydrogenase 2 (415 aa)	N	N	10
| CpipJ_CPIJ009731 | Culex pipiens glucosidase 2 subunit beta (549 aa)	N	N	5
| CpipJ_CPIJ009719 | Culex pipiens nova (535 aa)	N	N	2
| CpipJ_CPIJ009705 | Culex pipiens S-phase kinase-associated protein 1A (163 aa)	N	1	6
| CpipJ_CPIJ009697 | Culex pipiens glutathione synthetase (498 aa)	N	N	3
| CpipJ_CPIJ009683 | Culex pipiens translocator protein (176 aa)	N	N	2
| CpipJ_CPIJ009681 | Culex pipiens translocator protein (171 aa)	1	3	7
| CpipJ_CPIJ009679 | Culex pipiens peroxiredoxin-2 (233 aa)	11	10	23
| CpipJ_CPIJ009672 | Culex pipiens conserved hypothetical protein (77 aa)	N	N	2
| CpipJ_CPIJ009670 | Culex pipiens anon-35F/36A (319 aa)	N	N	2
| CpipJ_CPIJ009660 | Culex pipiens spectrin alpha chain (4187 aa)	N	N	2
| CpipJ_CPIJ009655 | Culex pipiens conserved hypothetical protein (463 aa)	2	2	38
| CpipJ_CPIJ009640 | Culex pipiens cytosol aminopeptidase (529 aa)	57	90	134
| CpipJ_CPIJ009639 | Culex pipiens single-stranded DNA-binding protein, mitochondrial (142 aa)	N	1	2
| CpipJ_CPIJ009638 | Culex pipiens enolase-phosphatase e-1 (724 aa)	N	N	6
| CpipJ_CPIJ009635 | Culex pipiens NADH dehydrogenase (125 aa)	N	N	2
| CpipJ_CPIJ009625 | Culex pipiens proclotting enzyme (376 aa)	N	N	7
| CpipJ_CPIJ009621 | Culex pipiens conserved hypothetical protein (1219 aa)	24	44	38
| CpipJ_CPIJ009620 | Culex pipiens serine/threonine-protein phosphatase 5 (507 aa)	N	N	3
| CpipJ_CPIJ009617 | Culex pipiens predicted protein (552 aa)	N	N	3
| CpipJ_CPIJ009610 | Culex pipiens UDP-glucose pyrophosphatase (279 aa)	N	N	3
| CpipJ_CPIJ009608 | Culex pipiens NADP-dependent malic enzyme (610 aa)	20	25	38
| CpipJ_CPIJ009607 | Culex pipiens malic enzyme (623 aa)	9	9	38
| CpipJ_CPIJ009606 | Culex pipiens calponin/transgelin (183 aa)	2	2	13
| CpipJ_CPIJ009605 | Culex pipiens ubiquitination factor E4 (1043 aa)	N	N	3
| CpipJ_CPIJ009604 | Culex pipiens phosphoglycerate mutase family member 5 (484 aa)	2	1	2
| CpipJ_CPIJ009597 | Culex pipiens conserved hypothetical protein (318 aa)	N	N	2
| CpipJ_CPIJ009593 | Culex pipiens conserved hypothetical protein (370 aa)	3	4	6
| CpipJ_CPIJ009573 | Culex pipiens odorant receptor Or7 (772 aa)	N	1	2
| CpipJ_CPIJ009571 | Culex pipiens fructose-bisphosphate aldolase (364 aa)	15	21	91
| CpipJ_CPIJ009531 | Culex pipiens conserved hypothetical protein (862 aa)	N	N	6
| CpipJ_CPIJ009515 | Culex pipiens gp210 (1871 aa)	N	N	11
| CpipJ_CPIJ009505 | Culex pipiens conserved hypothetical protein (776 aa)	N	N	4
| CpipJ_CPIJ009501 | Culex pipiens 60S acidic ribosomal protein P0 (316 aa)	2	3	21
| CpipJ_CPIJ009498 | Culex pipiens adrenodoxin (172 aa)	N	1	1
| CpipJ_CPIJ009491 | Culex pipiens isocitrate dehydrogenase (388 aa)	3	5	12
| CpipJ_CPIJ009466 | Culex pipiens conserved hypothetical protein (260 aa)	N	N	2
| CpipJ_CPIJ009465 | Culex pipiens silver (395 aa)	N	1	2
| CpipJ_CPIJ009463 | Culex pipiens conserved hypothetical protein (95 aa)	N	N	3
| CpipJ_CPIJ009461 | Culex pipiens proline oxidase (450 aa)	N	N	24
| CpipJ_CPIJ009454 | Culex pipiens phosphatidylinositol transfer protein/retinal degeneration b protein (271 aa)	N	3	6
| CpipJ_CPIJ009453 | Culex pipiens conserved hypothetical protein (930 aa)	N	N	5
| CpipJ_CPIJ009445 | Culex pipiens DEAD box ATP-dependent RNA helicase (580 aa)	N	N	4
| CpipJ_CPIJ009442 | Culex pipiens prenylated Rab acceptor protein 1 (197 aa)	N	N	2
| CpipJ_CPIJ009438 | Culex pipiens aldehyde dehydrogenase (536 aa)	N	N	7
| CpipJ_CPIJ009436 | Culex pipiens transmembrane emp24 domain-containing protein 7 (217 aa)	N	N	2
| CpipJ_CPIJ009427 | Culex pipiens conserved hypothetical protein (1627 aa)	N	N	12
| CpipJ_CPIJ009424 | Culex pipiens conserved hypothetical protein (194 aa)	1	2	1
| CpipJ_CPIJ009416 | Culex pipiens ubiquitin-activating enzyme E1 domain-containing protein 1 (398 aa)	N	N	2
| CpipJ_CPIJ009405 | Culex pipiens testis/ seletal muscle dual specificty phosphatase (215 aa)	N	N	3
| CpipJ_CPIJ009404 | Culex pipiens trehalose-6-phosphate synthase (830 aa)	4	2	62
| CpipJ_CPIJ009402 | Culex pipiens trehalose-6-phosphate synthase 1 (310 aa)	2	N	10
| CpipJ_CPIJ009397 | Culex pipiens armadillo repeat-containing protein 4 (683 aa)	6	6	23
| CpipJ_CPIJ009388 | Culex pipiens thermosome subunit alpha (301 aa)	N	N	10
| CpipJ_CPIJ009384 | Culex pipiens phosphorylase b kinase regulatory subunit alpha (1259 aa)	N	N	6
| CpipJ_CPIJ009380 | Culex pipiens conserved hypothetical protein (733 aa)	N	N	4
| CpipJ_CPIJ009378 | Culex pipiens 46 kDa FK506-binding nuclear protein (380 aa)	N	N	4
| CpipJ_CPIJ009377 | Culex pipiens signal recognition particle 54 kda protein (516 aa)	N	N	5
| CpipJ_CPIJ009366 | Culex pipiens chromosome region maintenance protein 1/exportin (1054 aa)	N	N	5
| CpipJ_CPIJ009356 | Culex pipiens dynamin-associated protein (1086 aa)	N	N	2
| CpipJ_CPIJ009341 | Culex pipiens conserved hypothetical protein (810 aa)	N	1	2
| CpipJ_CPIJ009336 | Culex pipiens deoxyribose-phosphate aldolase (313 aa)	N	N	3
| CpipJ_CPIJ009335 | Culex pipiens ATPase n2b (465 aa)	1	3	4
| CpipJ_CPIJ009320 | Culex pipiens ethanolamine-phosphate cytidylyltransferase (373 aa)	N	N	5
| CpipJ_CPIJ009308 | Culex pipiens neutral alpha-glucosidase AB (932 aa)	N	N	9
| CpipJ_CPIJ009303 | Culex pipiens elongation factor 1-alpha 1 (483 aa)	3	4	64
| CpipJ_CPIJ009299 | Culex pipiens four and a half lim domains (245 aa)	N	1	8
| CpipJ_CPIJ009298 | Culex pipiens conserved hypothetical protein (287 aa)	N	N	2
| CpipJ_CPIJ009297 | Culex pipiens conserved hypothetical protein (272 aa)	N	N	2
| CpipJ_CPIJ009286 | Culex pipiens ATP-dependent RNA helicase vasa (642 aa)	N	N	41
| CpipJ_CPIJ009281 | Culex pipiens Sec24B protein (1141 aa)	N	N	17
| CpipJ_CPIJ009280 | Culex pipiens phosphoglycerate kinase (416 aa)	11	14	42
| CpipJ_CPIJ009275 | Culex pipiens cullin-associated NEDD8-dissociated protein 2 (1236 aa)	N	N	34
| CpipJ_CPIJ009268 | Culex pipiens hook (685 aa)	N	N	2
| CpipJ_CPIJ009262 | Culex pipiens d-3-phosphoglycerate dehydrogenase (333 aa)	3	6	19
| CpipJ_CPIJ009242 | Culex pipiens eukaryotic translation initiation factor 3 (538 aa)	N	N	8
| CpipJ_CPIJ009240 | Culex pipiens ganglioside-induced differentiation-associated protein 1 (292 aa)	N	N	3
| CpipJ_CPIJ009239 | Culex pipiens lingerer (1323 aa)	N	N	3
| CpipJ_CPIJ009236 | Culex pipiens conserved hypothetical protein (177 aa)	1	N	1
| CpipJ_CPIJ009229 | Culex pipiens conserved hypothetical protein (641 aa)	N	2	N
| CpipJ_CPIJ009188 | Culex pipiens adducin (711 aa)	N	N	21
| CpipJ_CPIJ009187 | Culex pipiens ribonucleoprotein (1201 aa)	N	N	6
| CpipJ_CPIJ009186 | Culex pipiens complement component (272 aa)	3	4	5
| CpipJ_CPIJ009164 | Culex pipiens calnexin (590 aa)	N	N	9
| CpipJ_CPIJ009153 | Culex pipiens dynein-1-beta heavy chain (3939 aa)	5	9	N
| CpipJ_CPIJ009151 | Culex pipiens paramyosin (808 aa)	5	6	18
| CpipJ_CPIJ009148 | Culex pipiens acyl-CoA dehydrogenase (425 aa)	N	N	9
| CpipJ_CPIJ009145 | Culex pipiens phosphoribosylamine-glycine ligase (276 aa)	N	N	10
| CpipJ_CPIJ009144 | Culex pipiens phosphoribosylamine-glycine ligase (947 aa)	N	N	17
| CpipJ_CPIJ009143 | Culex pipiens phosphoribosylglycinamide formyltransferase (131 aa)	N	N	5
| CpipJ_CPIJ009139 | Culex pipiens glutaminyl-peptide cyclotransferase (345 aa)	N	N	4
| CpipJ_CPIJ009107 | Culex pipiens conserved hypothetical protein (622 aa)	N	N	4
| CpipJ_CPIJ009099 | Culex pipiens conserved hypothetical protein (211 aa)	N	N	2
| CpipJ_CPIJ009089 | Culex pipiens ras-related protein Rab-7 (209 aa)	N	N	9
| CpipJ_CPIJ009059 | Culex pipiens conserved hypothetical protein (643 aa)	5	7	13
| CpipJ_CPIJ009052 | Culex pipiens myosin motor (641 aa)	28	34	45
| CpipJ_CPIJ009030 | Culex pipiens glutaredoxin 2 (113 aa)	N	N	3
| CpipJ_CPIJ009028 | Culex pipiens RNA binding motif protein 4,lark (333 aa)	N	N	4
| CpipJ_CPIJ009002 | Culex pipiens purine biosynthesis protein 6, pur6 (430 aa)	2	5	21
| CpipJ_CPIJ009001 | Culex pipiens amidophosphoribosyltransferase (555 aa)	N	N	7
| CpipJ_CPIJ008987 | Culex pipiens nascent polypeptide associated complex alpha subunit (216 aa)	1	1	8
| CpipJ_CPIJ008982 | Culex pipiens 40S ribosomal protein S24 (131 aa)	N	1	6
| CpipJ_CPIJ008967 | Culex pipiens conserved hypothetical protein (684 aa)	N	N	6
| CpipJ_CPIJ008922 | Culex pipiens septin (375 aa)	N	N	2
| CpipJ_CPIJ008917 | Culex pipiens sex-regulated protein janus-A (124 aa)	1	1	1
| CpipJ_CPIJ008915 | Culex pipiens heat shock 70 kDa protein cognate 4 (656 aa)	24	25	116
| CpipJ_CPIJ008904 | Culex pipiens alpha-glucosidase (611 aa)	N	1	6
| CpipJ_CPIJ008898 | Culex pipiens casein kinase (460 aa)	N	N	3
| CpipJ_CPIJ008889 | Culex pipiens 60 kDa heat shock protein, mitochondrial (574 aa)	46	56	107
| CpipJ_CPIJ008838 | Culex pipiens aldo-keto reductase (296 aa)	N	N	4
| CpipJ_CPIJ008831 | Culex pipiens Pupal cuticle protein (138 aa)	N	N	2
| CpipJ_CPIJ008830 | Culex pipiens pupal cuticle protein 78E (177 aa)	N	2	1
| CpipJ_CPIJ008825 | Culex pipiens conserved hypothetical protein (494 aa)	N	N	6
| CpipJ_CPIJ008800 | Culex pipiens ATP-dependent protease La (752 aa)	1	3	7
| CpipJ_CPIJ008799 | Culex pipiens ATP-dependent Lon protease (223 aa)	N	N	4
| CpipJ_CPIJ008786 | Culex pipiens arginine/serine-rich splicing factor (242 aa)	N	N	2
| CpipJ_CPIJ008783 | Culex pipiens alcohol dehydrogenase class 3 (378 aa)	N	N	13
| CpipJ_CPIJ008770 | Culex pipiens NADH:ubiquinone dehydrogenase (186 aa)	1	1	4
| CpipJ_CPIJ008729 | Culex pipiens 4-aminobutyrate aminotransferase, mitochondrial (388 aa)	5	7	12
| CpipJ_CPIJ008716 | Culex pipiens tubulointerstitial nephritis antigen (464 aa)	N	N	13
| CpipJ_CPIJ008702 | Culex pipiens conserved hypothetical protein (245 aa)	N	N	8
| CpipJ_CPIJ008693 | Culex pipiens conserved hypothetical protein (729 aa)	N	N	9
| CpipJ_CPIJ008688 | Culex pipiens conserved hypothetical protein (644 aa)	N	N	10
| CpipJ_CPIJ008687 | Culex pipiens conserved hypothetical protein (246 aa)	N	1	7
| CpipJ_CPIJ008683 | Culex pipiens L-asparaginase (700 aa)	N	N	6
| CpipJ_CPIJ008675 | Culex pipiens diphthine synthase (302 aa)	N	N	2
| CpipJ_CPIJ008665 | Culex pipiens mitochondrial ATP synthase coupling factor 6 (109 aa)	4	3	N
| CpipJ_CPIJ008658 | Culex pipiens glutamate dehydrogenase, mitochondrial (536 aa)	43	53	78
| CpipJ_CPIJ008654 | Culex pipiens phosphatidylethanolamine-binding protein (209 aa)	N	N	2
| CpipJ_CPIJ008649 | Culex pipiens OV-16 antigen (227 aa)	N	N	9
| CpipJ_CPIJ008647 | Culex pipiens atlastin (528 aa)	1	1	5
| CpipJ_CPIJ008639 | Culex pipiens past-1 (537 aa)	N	2	15
| CpipJ_CPIJ008636 | Culex pipiens conserved hypothetical protein (716 aa)	14	19	25
| CpipJ_CPIJ008626 | Culex pipiens sulfhydryl oxidase 1 (664 aa)	N	N	6
| CpipJ_CPIJ008623 | Culex pipiens flotillin-1 (413 aa)	N	N	5
| CpipJ_CPIJ008616 | Culex pipiens lachesin (358 aa)	N	N	6
| CpipJ_CPIJ008608 | Culex pipiens vitellogenic carboxypeptidase (479 aa)	N	N	3
| CpipJ_CPIJ008595 | Culex pipiens ran (215 aa)	N	N	11
| CpipJ_CPIJ008591 | Culex pipiens 6-phosphofructokinase (794 aa)	N	N	19
| CpipJ_CPIJ008589 | Culex pipiens 14-3-3 protein (249 aa)	7	8	27
| CpipJ_CPIJ008584 | Culex pipiens 40S ribosomal protein S3a (377 aa)	N	1	21
| CpipJ_CPIJ008581 | Culex pipiens sorcin (175 aa)	N	N	5
| CpipJ_CPIJ008563 | Culex pipiens conserved hypothetical protein (234 aa)	1	1	5
| CpipJ_CPIJ008542 | Culex pipiens muscle lim protein (490 aa)	1	1	10
| CpipJ_CPIJ008540 | Culex pipiens muscle-specific protein 20 (185 aa)	3	4	7
| CpipJ_CPIJ008525 | Culex pipiens conserved hypothetical protein (309 aa)	6	9	4
| CpipJ_CPIJ008519 | Culex pipiens conserved hypothetical protein (259 aa)	N	N	2
| CpipJ_CPIJ008485 | Culex pipiens calponin/transgelin (203 aa)	N	1	4
| CpipJ_CPIJ008484 | Culex pipiens calponin/transgelin (170 aa)	4	5	17
| CpipJ_CPIJ008450 | Culex pipiens peroxiredoxin-6 (219 aa)	N	2	7
| CpipJ_CPIJ008439 | Culex pipiens puromycin-sensitive aminopeptidase (866 aa)	N	1	28
| CpipJ_CPIJ008432 | Culex pipiens 1-acylglycerol-3-phosphate acyltransferase (371 aa)	N	N	2
| CpipJ_CPIJ008423 | Culex pipiens ablim (813 aa)	N	N	4
| CpipJ_CPIJ008421 | Culex pipiens ribosomal protein L28 (158 aa)	N	N	6
| CpipJ_CPIJ008403 | Culex pipiens phospholipase c beta (1094 aa)	N	N	10
| CpipJ_CPIJ008397 | Culex pipiens signal recognition particle 68 kDa protein (614 aa)	N	N	4
| CpipJ_CPIJ008396 | Culex pipiens RAP1B (168 aa)	N	N	2
| CpipJ_CPIJ008385 | Culex pipiens conserved hypothetical protein (394 aa)	N	N	3
| CpipJ_CPIJ008384 | Culex pipiens aspartate ammonia lyase (482 aa)	9	10	30
| CpipJ_CPIJ008367 | Culex pipiens fatty acid synthase S-acetyl transferase (2387 aa)	N	N	13
| CpipJ_CPIJ008366 | Culex pipiens mitochondrial malate dehydrogenase 2 (338 aa)	11	14	49
| CpipJ_CPIJ008361 | Culex pipiens double-stranded RNA-binding protein zn72d (880 aa)	N	1	3
| CpipJ_CPIJ008356 | Culex pipiens mitochondrial ubiquinol-cytochrome c reductase hinge protein (86 aa)	N	N	2
| CpipJ_CPIJ008355 | Culex pipiens transmembrane protein 1/tmem1b (1140 aa)	N	N	2
| CpipJ_CPIJ008314 | Culex pipiens sideroflexin 1,2,3 (322 aa)	5	6	16
| CpipJ_CPIJ008291 | Culex pipiens low molecular weight phosphotyrosine protein phosphatase 1 (162 aa)	N	N	4
| CpipJ_CPIJ008289 | Culex pipiens pyruvate kinase (530 aa)	12	15	53
| CpipJ_CPIJ008287 | Culex pipiens phosphoserine aminotransferase (363 aa)	1	1	12
| CpipJ_CPIJ008265 | Culex pipiens ribosomal protein S16 (149 aa)	1	N	15
| CpipJ_CPIJ008264 | Culex pipiens proteasome subunit beta type 7 (283 aa)	N	N	6
| CpipJ_CPIJ008242 | Culex pipiens hypothetical protein (85 aa)	1	3	N
| CpipJ_CPIJ008221 | Culex pipiens conserved hypothetical protein (138 aa)	N	N	4
| CpipJ_CPIJ008220 | Culex pipiens conserved hypothetical protein (197 aa)	N	N	2
| CpipJ_CPIJ008217 | Culex pipiens acyl-coa dehydrogenase (423 aa)	N	2	9
| CpipJ_CPIJ008212 | Culex pipiens phosphatase-1 (328 aa)	3	2	16
| CpipJ_CPIJ008203 | Culex pipiens transketolase (628 aa)	9	10	69
| CpipJ_CPIJ008201 | Culex pipiens kynurenine-oxoglutarate transaminase 1 (427 aa)	4	4	5
| CpipJ_CPIJ008199 | Culex pipiens conserved hypothetical protein (171 aa)	N	N	5
| CpipJ_CPIJ008197 | Culex pipiens Importin9 (1018 aa)	N	N	2
| CpipJ_CPIJ008192 | Culex pipiens ATP-dependent RNA helicase (730 aa)	N	N	3
| CpipJ_CPIJ008191 | Culex pipiens grpE (222 aa)	1	1	4
| CpipJ_CPIJ008184 | Culex pipiens 60S ribosomal protein L35a (145 aa)	N	N	4
| CpipJ_CPIJ008182 | Culex pipiens L47123_1 ferritin (216 aa)	N	1	3
| CpipJ_CPIJ008163 | Culex pipiens skeletal muscle/kidney enriched inositol 5-phosphatase (565 aa)	N	N	2
| CpipJ_CPIJ008116 | Culex pipiens adenosyl homocysteinase (441 aa)	3	3	10
| CpipJ_CPIJ008112 | Culex pipiens cell adhesion molecule (1219 aa)	1	1	23
| CpipJ_CPIJ008103 | Culex pipiens 60S ribosomal protein L15 (205 aa)	N	N	6
| CpipJ_CPIJ008074 | Culex pipiens glucosamine-6-phosphate isomerase (270 aa)	N	N	4
| CpipJ_CPIJ008013 | Culex pipiens cyclin G-associated kinase (1195 aa)	N	N	3
| CpipJ_CPIJ008010 | Culex pipiens twinfilin (308 aa)	N	N	2
| CpipJ_CPIJ008006 | Culex pipiens ferrochelatase, mitochondrial (391 aa)	3	3	7
| CpipJ_CPIJ008005 | Culex pipiens annexin x (322 aa)	N	N	7
| CpipJ_CPIJ008004 | Culex pipiens annexin-B10 (322 aa)	N	N	9
| CpipJ_CPIJ008003 | Culex pipiens annexin x (322 aa)	2	4	17
| CpipJ_CPIJ007993 | Culex pipiens 40S ribosomal protein S12 (90 aa)	N	N	7
| CpipJ_CPIJ007980 | Culex pipiens polyadenylate-binding protein 1 (629 aa)	N	N	36
| CpipJ_CPIJ007978 | Culex pipiens androgen induced inhibitor of proliferation / pds5 (1194 aa)	N	N	2
| CpipJ_CPIJ007970 | Culex pipiens UDP-glucose 4-epimerase (352 aa)	N	N	6
| CpipJ_CPIJ007943 | Culex pipiens peroxiredoxin 5, prdx5 (164 aa)	8	9	20
| CpipJ_CPIJ007892 | Culex pipiens acyl-protein thioesterase 1,2 (220 aa)	N	N	5
| CpipJ_CPIJ007877 | Culex pipiens dynein intermediate chain 2 (591 aa)	11	12	13
| CpipJ_CPIJ007865 | Culex pipiens microtubule binding protein (264 aa)	N	N	4
| CpipJ_CPIJ007836 | Culex pipiens wd-repeat protein (1916 aa)	2	3	7
| CpipJ_CPIJ007834 | Culex pipiens RNA and export factor binding protein (291 aa)	N	N	2
| CpipJ_CPIJ007830 | Culex pipiens conserved hypothetical protein (323 aa)	1	N	10
| CpipJ_CPIJ007823 | Culex pipiens glial maturation factor (139 aa)	N	N	2
| CpipJ_CPIJ007821 | Culex pipiens ccr4-not transcription complex (1914 aa)	N	N	2
| CpipJ_CPIJ007819 | Culex pipiens NADH:ubiquinone dehydrogenase (96 aa)	5	7	10
| CpipJ_CPIJ007813 | Culex pipiens conserved hypothetical protein (317 aa)	10	17	5
| CpipJ_CPIJ007796 | Culex pipiens conserved hypothetical protein (307 aa)	N	N	2
| CpipJ_CPIJ007795 | Culex pipiens guanylate kinase (213 aa)	N	N	3
| CpipJ_CPIJ007794 | Culex pipiens conserved hypothetical protein (682 aa)	4	6	6
| CpipJ_CPIJ007788 | Culex pipiens bleomycin hydrolase (470 aa)	1	2	15
| CpipJ_CPIJ007776 | Culex pipiens apolipophorin-III (105 aa)	2	3	3
| CpipJ_CPIJ007775 | Culex pipiens apolipophorin-III (198 aa)	2	5	8
| CpipJ_CPIJ007772 | Culex pipiens ATP synthase alpha subunit vacuolar (615 aa)	8	9	125
| CpipJ_CPIJ007768 | Culex pipiens ATP synthase subunit s, mitochondrial (202 aa)	N	N	4
| CpipJ_CPIJ007755 | Culex pipiens CAAX prenyl protease 1 (452 aa)	N	N	2
| CpipJ_CPIJ007754 | Culex pipiens rac serine/threonine kinase (545 aa)	N	N	2
| CpipJ_CPIJ007723 | Culex pipiens transport protein Sec61 subunit alpha 2 (477 aa)	N	N	4
| CpipJ_CPIJ007700 | Culex pipiens ubiquitin-activating enzyme E1 (645 aa)	N	N	6
| CpipJ_CPIJ007698 | Culex pipiens 60S ribosomal protein L37a (90 aa)	N	N	2
| CpipJ_CPIJ007696 | Culex pipiens N-acetylgalactosaminyltransferase (601 aa)	N	N	2
| CpipJ_CPIJ007692 | Culex pipiens 26S proteasome non-ATPase regulatory subunit 14 (311 aa)	1	1	6
| CpipJ_CPIJ007660 | Culex pipiens pyrroline-5-carboxylate dehydrogenase (571 aa)	15	17	51
| CpipJ_CPIJ007659 | Culex pipiens conserved hypothetical protein (262 aa)	1	1	3
| CpipJ_CPIJ007655 | Culex pipiens DNA-directed RNA polymerase II 140 kDa polypeptide (1177 aa)	N	N	2
| CpipJ_CPIJ007651 | Culex pipiens conserved hypothetical protein (411 aa)	3	7	29
| CpipJ_CPIJ007638 | Culex pipiens carboxylesterase 3 (638 aa)	N	N	2
| CpipJ_CPIJ007629 | Culex pipiens splicing factor (331 aa)	N	N	2
| CpipJ_CPIJ007627 | Culex pipiens flotillin-2 (204 aa)	N	N	4
| CpipJ_CPIJ007624 | Culex pipiens choline dehydrogenase (646 aa)	1	N	1
| CpipJ_CPIJ007622 | Culex pipiens glucose dehydrogenase (484 aa)	N	N	3
| CpipJ_CPIJ007580 | Culex pipiens conserved hypothetical protein (517 aa)	11	17	20
| CpipJ_CPIJ007568 | Culex pipiens rap55 (636 aa)	N	N	6
| CpipJ_CPIJ007541 | Culex pipiens NADH dehydrogenase 1 alpha subcomplex subunit 5 (124 aa)	N	N	2
| CpipJ_CPIJ007538 | Culex pipiens arginine kinase (411 aa)	20	24	104
| CpipJ_CPIJ007528 | Culex pipiens anterior fat body protein (310 aa)	N	N	2
| CpipJ_CPIJ007520 | Culex pipiens methionine-R-sulfoxide reductase (164 aa)	N	N	2
| CpipJ_CPIJ007518 | Culex pipiens ran-binding protein (2690 aa)	N	N	2
| CpipJ_CPIJ007514 | Culex pipiens ATPase family AAA domain-containing protein 3 (600 aa)	N	N	5
| CpipJ_CPIJ007505 | Culex pipiens bumetanide-sensitive Na-K-Cl cotransport protein (1058 aa)	N	N	3
| CpipJ_CPIJ007488 | Culex pipiens 60S ribosomal protein L3 (453 aa)	N	N	6
| CpipJ_CPIJ007484 | Culex pipiens UDP-glucose:glycoprotein glucosyltransferase (1529 aa)	N	N	23
| CpipJ_CPIJ007480 | Culex pipiens transmembrane emp24 domain-containing protein 9 (218 aa)	N	N	3
| CpipJ_CPIJ007476 | Culex pipiens DNA repair/transcription protein met18/mms19 (892 aa)	N	N	2
| CpipJ_CPIJ007437 | Culex pipiens kinectin (405 aa)	2	2	1
| CpipJ_CPIJ007422 | Culex pipiens 85 kda calcium-independent phospholipase A2 (840 aa)	N	N	2
| CpipJ_CPIJ007408 | Culex pipiens ubiquitin-conjugating enzyme m (184 aa)	N	N	3
| CpipJ_CPIJ007407 | Culex pipiens conserved hypothetical protein (731 aa)	13	12	16
| CpipJ_CPIJ007381 | Culex pipiens hydroxypyruvate isomerase (266 aa)	N	N	5
| CpipJ_CPIJ007376 | Culex pipiens calreticulin (410 aa)	7	8	23
| CpipJ_CPIJ007370 | Culex pipiens aldose reductase (321 aa)	3	5	20
| CpipJ_CPIJ007366 | Culex pipiens SET and TTL domain-containing protein .9 (624 aa)	N	N	2
| CpipJ_CPIJ007357 | Culex pipiens conserved hypothetical protein (274 aa)	8	9	11
| CpipJ_CPIJ007354 | Culex pipiens testis-specific serine/threonine-protein kinase 6 (398 aa)	1	1	N
| CpipJ_CPIJ007348 | Culex pipiens nuclear movement protein nudC (335 aa)	N	N	4
| CpipJ_CPIJ007347 | Culex pipiens conserved hypothetical protein (371 aa)	N	N	2
| CpipJ_CPIJ007345 | Culex pipiens glutamate synthase (2086 aa)	N	N	71
| CpipJ_CPIJ007341 | Culex pipiens ATP-binding cassette sub-family B member 7 (739 aa)	1	2	N
| CpipJ_CPIJ007338 | Culex pipiens conserved hypothetical protein (1026 aa)	27	31	91
| CpipJ_CPIJ007327 | Culex pipiens disulfide-isomerase A6 (437 aa)	6	3	16
| CpipJ_CPIJ007319 | Culex pipiens ATP-binding cassette sub-family E member 1 (610 aa)	N	N	5
| CpipJ_CPIJ007311 | Culex pipiens conserved hypothetical protein (1299 aa)	N	N	9
| CpipJ_CPIJ007303 | Culex pipiens conserved hypothetical protein (284 aa)	N	N	2
| CpipJ_CPIJ007290 | Culex pipiens conserved hypothetical protein (192 aa)	N	N	6
| CpipJ_CPIJ007283 | Culex pipiens conserved hypothetical protein (500 aa)	N	N	2
| CpipJ_CPIJ007255 | Culex pipiens cytidylate kinase (200 aa)	N	N	5
| CpipJ_CPIJ007229 | Culex pipiens tyrosyl-tRNA synthetase (527 aa)	N	N	2
| CpipJ_CPIJ007228 | Culex pipiens heat shock protein (101 aa)	9	10	6
| CpipJ_CPIJ007213 | Culex pipiens conserved hypothetical protein (361 aa)	N	N	2
| CpipJ_CPIJ007212 | Culex pipiens conserved hypothetical protein (208 aa)	N	N	3
| CpipJ_CPIJ007204 | Culex pipiens apolipophorins (3325 aa)	5	4	142
| CpipJ_CPIJ007198 | Culex pipiens aldehyde dehydrogenase, mitochondrial (518 aa)	2	5	33
| CpipJ_CPIJ007196 | Culex pipiens conserved hypothetical protein (932 aa)	N	1	21
| CpipJ_CPIJ007179 | Culex pipiens proteasome subunit alpha type 7-1 (250 aa)	1	1	7
| CpipJ_CPIJ007178 | Culex pipiens conserved hypothetical protein (387 aa)	N	N	3
| CpipJ_CPIJ007150 | Culex pipiens conserved hypothetical protein (167 aa)	N	N	2
| CpipJ_CPIJ007117 | Culex pipiens sodium/potassium-dependent ATPase beta-2 subunit (61 aa)	N	N	2
| CpipJ_CPIJ007116 | Culex pipiens sodium/potassium-dependent ATPase beta-2 subunit (327 aa)	N	N	7
| CpipJ_CPIJ007113 | Culex pipiens sodium/potassium-dependent ATPase beta-2 subunit (318 aa)	N	N	6
| CpipJ_CPIJ007098 | Culex pipiens ubiquitin-fold modifier 1 (86 aa)	1	2	1
| CpipJ_CPIJ007078 | Culex pipiens trypsin 7 (265 aa)	N	N	13
| CpipJ_CPIJ007077 | Culex pipiens trypsin-4 (278 aa)	4	8	24
| CpipJ_CPIJ007075 | Culex pipiens trypsin (1226 aa)	N	N	10
| CpipJ_CPIJ007070 | Culex pipiens conserved hypothetical protein (146 aa)	N	N	2
| CpipJ_CPIJ007065 | Culex pipiens adenylate kinase isoenzyme (226 aa)	1	N	6
| CpipJ_CPIJ007064 | Culex pipiens conserved hypothetical protein (121 aa)	1	1	3
| CpipJ_CPIJ007053 | Culex pipiens conserved hypothetical protein (586 aa)	N	N	12
| CpipJ_CPIJ007049 | Culex pipiens conserved hypothetical protein (179 aa)	7	8	7
| CpipJ_CPIJ007047 | Culex pipiens serine/arginine rich splicing factor (187 aa)	N	N	2
| CpipJ_CPIJ007044 | Culex pipiens catalase (491 aa)	2	6	17
| CpipJ_CPIJ007024 | Culex pipiens serine protease inhibitor (787 aa)	18	30	61
| CpipJ_CPIJ007019 | Culex pipiens serine proteinase inhibitor (375 aa)	1	1	2
| CpipJ_CPIJ007014 | Culex pipiens splicing factor 3B subunit 3 (1216 aa)	N	N	2
| CpipJ_CPIJ007013 | Culex pipiens histidine triad nucleotide-binding protein 1 (142 aa)	N	N	4
| CpipJ_CPIJ006975 | Culex pipiens vacuolar ATP synthase subunit g (117 aa)	N	N	4
| CpipJ_CPIJ006969 | Culex pipiens conserved hypothetical protein (410 aa)	N	N	2
| CpipJ_CPIJ006955 | Culex pipiens nuclear protein localization (465 aa)	N	N	3
| CpipJ_CPIJ006953 | Culex pipiens nuclear protein localization 4 (193 aa)	N	N	2
| CpipJ_CPIJ006946 | Culex pipiens proteasome subunit alpha type 2 (212 aa)	N	N	4
| CpipJ_CPIJ006932 | Culex pipiens ebna2 binding protein P100 (923 aa)	N	N	38
| CpipJ_CPIJ006912 | Culex pipiens maggie (134 aa)	2	2	3
| CpipJ_CPIJ006908 | Culex pipiens carboxylesterase-6 (633 aa)	N	N	3
| CpipJ_CPIJ006896 | Culex pipiens titin (2654 aa)	N	N	2
| CpipJ_CPIJ006894 | Culex pipiens titin (9109 aa)	1	N	16
| CpipJ_CPIJ006869 | Culex pipiens mast cell protease 3 (289 aa)	N	N	6
| CpipJ_CPIJ006868 | Culex pipiens proclotting enzyme (292 aa)	N	N	6
| CpipJ_CPIJ006838 | Culex pipiens hypothetical protein (226 aa)	N	N	2
| CpipJ_CPIJ006837 | Culex pipiens axotactin (1769 aa)	N	1	38
| CpipJ_CPIJ006768 | Culex pipiens phosphomannomutase (252 aa)	N	1	7
| CpipJ_CPIJ006767 | Culex pipiens methylglutaconyl-CoA hydratase, mitochondrial (295 aa)	N	N	5
| CpipJ_CPIJ006763 | Culex pipiens conserved hypothetical protein (193 aa)	N	N	12
| CpipJ_CPIJ006761 | Culex pipiens glucose-6-phosphate 1-dehydrogenase (549 aa)	N	N	5
| CpipJ_CPIJ006751 | Culex pipiens vacuolar ATP synthase subunit e (227 aa)	N	N	19
| CpipJ_CPIJ006749 | Culex pipiens translation initiation factor 5C (418 aa)	N	N	9
| CpipJ_CPIJ006741 | Culex pipiens conserved hypothetical protein (158 aa)	3	2	5
| CpipJ_CPIJ006739 | Culex pipiens dynein light chain (111 aa)	1	1	3
| CpipJ_CPIJ006724 | Culex pipiens tubulin alpha-1 chain (451 aa)	87	121	N
| CpipJ_CPIJ006714 | Culex pipiens ras-related protein Rab-8A (210 aa)	N	1	5
| CpipJ_CPIJ006712 | Culex pipiens conserved hypothetical protein (196 aa)	N	N	2
| CpipJ_CPIJ006702 | Culex pipiens 26S proteasome non-ATPase regulatory subunit 1 (1030 aa)	N	N	39
| CpipJ_CPIJ006700 | Culex pipiens armadillo (838 aa)	N	N	3
| CpipJ_CPIJ006690 | Culex pipiens integrin beta-PS (841 aa)	N	N	6
| CpipJ_CPIJ006688 | Culex pipiens kinesin heavy chain subunit (946 aa)	N	N	7
| CpipJ_CPIJ006687 | Culex pipiens kinesin heavy chain (322 aa)	N	N	2
| CpipJ_CPIJ006680 | Culex pipiens kinectin (457 aa)	1	1	N
| CpipJ_CPIJ006679 | Culex pipiens EF-hand calcium-binding domain-containing protein 1 (221 aa)	1	2	4
| CpipJ_CPIJ006678 | Culex pipiens kinectin (173 aa)	N	1	1
| CpipJ_CPIJ006671 | Culex pipiens 30S ribosomal protein S8 (206 aa)	N	N	13
| CpipJ_CPIJ006623 | Culex pipiens 40S ribosomal protein S11 (153 aa)	N	N	6
| CpipJ_CPIJ006616 | Culex pipiens small nuclear ribonucleoprotein-associated protein B (197 aa)	N	N	3
| CpipJ_CPIJ006615 | Culex pipiens conserved hypothetical protein (516 aa)	N	N	2
| CpipJ_CPIJ006613 | Culex pipiens aspartate aminotransferase (430 aa)	8	7	32
| CpipJ_CPIJ006578 | Culex pipiens paraplegin (807 aa)	10	12	23
| CpipJ_CPIJ006569 | Culex pipiens glutaminase (641 aa)	N	N	6
| CpipJ_CPIJ006568 | Culex pipiens chymotrypsin 1 (268 aa)	N	N	2
| CpipJ_CPIJ006567 | Culex pipiens ubiquitin-conjugating enzyme E2-17 kDa (153 aa)	2	3	9
| CpipJ_CPIJ006534 | Culex pipiens conserved hypothetical protein (647 aa)	N	N	28
| CpipJ_CPIJ006531 | Culex pipiens NSFL1 cofactor p47 (405 aa)	1	1	3
| CpipJ_CPIJ006525 | Culex pipiens conserved hypothetical protein (314 aa)	4	8	9
| CpipJ_CPIJ006486 | Culex pipiens glucose-6-phosphate isomerase (558 aa)	8	8	47
| CpipJ_CPIJ006485 | Culex pipiens rho guanine dissociation factor (201 aa)	N	N	2
| CpipJ_CPIJ006480 | Culex pipiens 40S ribosomal protein S26 (116 aa)	N	N	2
| CpipJ_CPIJ006479 | Culex pipiens 3-hydroxyacyl-coa dehyrogenase (306 aa)	N	N	4
| CpipJ_CPIJ006471 | Culex pipiens cathepsin l (341 aa)	1	1	4
| CpipJ_CPIJ006466 | Culex pipiens H/ACA ribonucleoprotein complex subunit 4 (516 aa)	1	1	N
| CpipJ_CPIJ006458 | Culex pipiens guanine nucleotide-binding protein G(s) subunit alpha (384 aa)	N	5	3
| CpipJ_CPIJ006431 | Culex pipiens cation-transporting ATPase (1122 aa)	N	N	2
| CpipJ_CPIJ006418 | Culex pipiens tether containing UBX domain for GLUT4 (506 aa)	N	N	5
| CpipJ_CPIJ006377 | Culex pipiens conserved hypothetical protein (1932 aa)	N	N	2
| CpipJ_CPIJ006376 | Culex pipiens tak1 (813 aa)	N	N	4
| CpipJ_CPIJ006375 | Culex pipiens mannose-6-phosphate isomerase (395 aa)	N	N	2
| CpipJ_CPIJ006365 | Culex pipiens conserved hypothetical protein (405 aa)	N	N	2
| CpipJ_CPIJ006345 | Culex pipiens conserved hypothetical protein (301 aa)	N	N	4
| CpipJ_CPIJ006325 | Culex pipiens choline/ethanolamine kinase (358 aa)	N	N	4
| CpipJ_CPIJ006323 | Culex pipiens xaa-Pro aminopeptidase 1 (536 aa)	1	1	8
| CpipJ_CPIJ006316 | Culex pipiens conserved hypothetical protein (441 aa)	N	N	2
| CpipJ_CPIJ006299 | Culex pipiens glyoxalase domain-containing protein 4 (285 aa)	1	5	5
| CpipJ_CPIJ006295 | Culex pipiens protease m1 zinc metalloprotease (1043 aa)	N	N	2
| CpipJ_CPIJ006286 | Culex pipiens tektin (843 aa)	15	16	14
| CpipJ_CPIJ006281 | Culex pipiens NADH dehydrogenase flavoprotein 1, mitochondrial (475 aa)	6	8	11
| CpipJ_CPIJ006266 | Culex pipiens conserved hypothetical protein (367 aa)	N	N	3
| CpipJ_CPIJ006247 | Culex pipiens midline fasciclin (716 aa)	N	N	7
| CpipJ_CPIJ006209 | Culex pipiens ATP synthase beta subunit (512 aa)	32	47	167
| CpipJ_CPIJ006194 | Culex pipiens conserved hypothetical protein (149 aa)	4	7	25
| CpipJ_CPIJ006187 | Culex pipiens acyl-CoA oxidase (671 aa)	N	N	5
| CpipJ_CPIJ006168 | Culex pipiens conserved hypothetical protein (155 aa)	3	3	2
| CpipJ_CPIJ006167 | Culex pipiens succinate dehydrogenase flavoprotein subunit, mitochondrial (662 aa)	13	13	28
| CpipJ_CPIJ006166 | Culex pipiens deltamethrin resistance-associated NYD-GBE (690 aa)	7	8	80
| CpipJ_CPIJ006160 | Culex pipiens glutathione s-transferase (239 aa)	1	3	16
| CpipJ_CPIJ006159 | Culex pipiens glutathione-requiring prostaglandin D synthase (159 aa)	N	N	4
| CpipJ_CPIJ006157 | Culex pipiens succinyl-coa synthetase beta chain (447 aa)	6	4	25
| CpipJ_CPIJ006153 | Culex pipiens metalloprotease (999 aa)	N	N	7
| CpipJ_CPIJ006149 | Culex pipiens eukaryotic peptide chain release factor subunit (439 aa)	N	N	7
| CpipJ_CPIJ006138 | Culex pipiens eukaryotic translation initiation factor 2C 2 (965 aa)	N	N	2
| CpipJ_CPIJ006114 | Culex pipiens mck1 (504 aa)	N	N	7
| CpipJ_CPIJ006106 | Culex pipiens hrp65-1 (526 aa)	N	N	5
| CpipJ_CPIJ006093 | Culex pipiens cytochrome c oxidase, subunit VIIA (114 aa)	3	3	3
| CpipJ_CPIJ006069 | Culex pipiens adenylsulfate kinase (620 aa)	N	N	17
| CpipJ_CPIJ006068 | Culex pipiens utp-glucose-1-phosphate uridylyltransferase 2 (514 aa)	3	4	42
| CpipJ_CPIJ006067 | Culex pipiens ATP synthase B chain, mitochondrial (239 aa)	9	10	26
| CpipJ_CPIJ006063 | Culex pipiens conserved hypothetical protein (239 aa)	2	2	6
| CpipJ_CPIJ006054 | Culex pipiens ras (191 aa)	N	N	3
| CpipJ_CPIJ006048 | Culex pipiens phospholipid hydroperoxide glutathione peroxidase 1 (287 aa)	5	5	8
| CpipJ_CPIJ006040 | Culex pipiens chaperonin (543 aa)	N	N	17
| CpipJ_CPIJ006032 | Culex pipiens coracle (1721 aa)	N	N	19
| CpipJ_CPIJ006022 | Culex pipiens elongation factor 1-beta (226 aa)	1	2	10
| CpipJ_CPIJ006003 | Culex pipiens delta-aminolevulinic acid dehydratase (329 aa)	N	N	5
| CpipJ_CPIJ005993 | Culex pipiens conserved hypothetical protein (309 aa)	3	4	4
| CpipJ_CPIJ005984 | Culex pipiens conserved hypothetical protein (237 aa)	N	N	4
| CpipJ_CPIJ005975 | Culex pipiens conserved hypothetical protein (186 aa)	N	N	4
| CpipJ_CPIJ005968 | Culex pipiens conserved hypothetical protein (162 aa)	N	N	3
| CpipJ_CPIJ005966 | Culex pipiens sodium/potassium-transporting ATPase alpha chain (736 aa)	8	8	87
| CpipJ_CPIJ005965 | Culex pipiens conserved hypothetical protein (103 aa)	N	N	2
| CpipJ_CPIJ005964 | Culex pipiens Na+/K+ ATPase alpha subunit (199 aa)	N	N	2
| CpipJ_CPIJ005963 | Culex pipiens sodium/calcium exchanger (597 aa)	N	N	4
| CpipJ_CPIJ005941 | Culex pipiens ADP,ATP carrier protein 2 (300 aa)	3	7	21
| CpipJ_CPIJ005916 | Culex pipiens alanyl-tRNA synthetase (968 aa)	N	N	30
| CpipJ_CPIJ005886 | Culex pipiens polyribonucleotide nucleotidyltransferase 1, mitochondrial (760 aa)	2	1	4
| CpipJ_CPIJ005878 | Culex pipiens 60S ribosomal protein L27 (137 aa)	N	N	6
| CpipJ_CPIJ005864 | Culex pipiens T-complex protein 1 subunit theta (547 aa)	N	N	19
| CpipJ_CPIJ005852 | Culex pipiens neurotrypsin (594 aa)	N	N	2
| CpipJ_CPIJ005834 | Culex pipiens elongation factor G 1, mitochondrial (745 aa)	N	N	2
| CpipJ_CPIJ005830 | Culex pipiens glutaredoxin (128 aa)	1	2	1
| CpipJ_CPIJ005824 | Culex pipiens maternal tudor protein (1830 aa)	N	N	2
| CpipJ_CPIJ005818 | Culex pipiens 13 kDa ribonucleoprotein-associated protein (128 aa)	1	N	1
| CpipJ_CPIJ005816 | Culex pipiens CRAL/TRIO domain-containing protein (314 aa)	N	N	2
| CpipJ_CPIJ005792 | Culex pipiens nuclear pore complex protein Nup93 (816 aa)	N	N	10
| CpipJ_CPIJ005785 | Culex pipiens actin-87E (377 aa)	18	20	151
| CpipJ_CPIJ005779 | Culex pipiens succinyl-CoA ligase beta-chain, mitochondrial (420 aa)	N	N	7
| CpipJ_CPIJ005778 | Culex pipiens hypothetical protein (183 aa)	N	N	3
| CpipJ_CPIJ005776 | Culex pipiens DEAD box ATP-dependent RNA helicase (710 aa)	N	N	8
| CpipJ_CPIJ005774 | Culex pipiens vacuolar proton ATPase (848 aa)	N	N	9
| CpipJ_CPIJ005773 | Culex pipiens actin binding protein (859 aa)	N	N	2
| CpipJ_CPIJ005767 | Culex pipiens protoporphyrinogen oxidase (478 aa)	N	N	2
| CpipJ_CPIJ005763 | Culex pipiens methionine aminopeptidase 1 (377 aa)	N	N	2
| CpipJ_CPIJ005750 | Culex pipiens conserved hypothetical protein (157 aa)	N	N	2
| CpipJ_CPIJ005743 | Culex pipiens conserved hypothetical protein (186 aa)	1	1	N
| CpipJ_CPIJ005742 | Culex pipiens plasma membrane calcium-transporting ATPase 2 (1196 aa)	N	N	12
| CpipJ_CPIJ005738 | Culex pipiens 16 kDa salivary peptide (169 aa)	N	2	N
| CpipJ_CPIJ005732 | Culex pipiens GTP-binding protein 128up (368 aa)	N	N	5
| CpipJ_CPIJ005720 | Culex pipiens adenosine kinase 2 (345 aa)	1	1	5
| CpipJ_CPIJ005706 | Culex pipiens ubiquitin carboxyl-terminal hydrolase 5 (816 aa)	N	N	31
| CpipJ_CPIJ005691 | Culex pipiens conserved hypothetical protein (431 aa)	N	N	3
| CpipJ_CPIJ005690 | Culex pipiens arsenical pump-driving ATPase (349 aa)	N	N	4
| CpipJ_CPIJ005681 | Culex pipiens phosphoglucomutase (562 aa)	11	13	35
| CpipJ_CPIJ005656 | Culex pipiens oxidoreductase (243 aa)	1	1	14
| CpipJ_CPIJ005655 | Culex pipiens oxidoreductase (249 aa)	N	N	3
| CpipJ_CPIJ005652 | Culex pipiens 40S ribosomal protein S27 (153 aa)	N	N	3
| CpipJ_CPIJ005639 | Culex pipiens lethal(2)essential for life protein, l2efl (194 aa)	N	1	6
| CpipJ_CPIJ005635 | Culex pipiens c-AMP specific cyclic nucleotide phosphodiesterase (809 aa)	N	N	3
| CpipJ_CPIJ005616 | Culex pipiens deoxyuridine 5'-triphosphate nucleotidohydrolase (148 aa)	N	N	3
| CpipJ_CPIJ005615 | Culex pipiens myosin i (1012 aa)	N	N	9
| CpipJ_CPIJ005613 | Culex pipiens 60S ribosomal protein L38 (71 aa)	N	N	3
| CpipJ_CPIJ005612 | Culex pipiens carnitine o-acyltransferase (784 aa)	N	N	3
| CpipJ_CPIJ005600 | Culex pipiens alpha-N-acetylgalactosaminidase (458 aa)	N	N	5
| CpipJ_CPIJ005597 | Culex pipiens conserved hypothetical protein (333 aa)	11	12	107
| CpipJ_CPIJ005595 | Culex pipiens fatty acid synthase S-acetyltransferase (2420 aa)	4	3	88
| CpipJ_CPIJ005588 | Culex pipiens small nuclear ribonucleoprotein SM D3 (156 aa)	N	N	3
| CpipJ_CPIJ005576 | Culex pipiens conserved hypothetical protein (156 aa)	1	1	12
| CpipJ_CPIJ005573 | Culex pipiens dihydropyrimidine dehydrogenase (586 aa)	N	N	11
| CpipJ_CPIJ005564 | Culex pipiens 26S proteasome non-ATPase regulatory subunit 9 (218 aa)	N	N	3
| CpipJ_CPIJ005552 | Culex pipiens thioredoxin reductase 1, mitochondrial (537 aa)	4	7	16
| CpipJ_CPIJ005551 | Culex pipiens short-chain dehydrogenase (248 aa)	N	1	7
| CpipJ_CPIJ005550 | Culex pipiens centaurin-beta 2 (885 aa)	N	N	2
| CpipJ_CPIJ005532 | Culex pipiens conserved hypothetical protein (735 aa)	N	1	1
| CpipJ_CPIJ005524 | Culex pipiens acetyl-coa carboxylase (2312 aa)	N	N	62
| CpipJ_CPIJ005521 | Culex pipiens conserved hypothetical protein (206 aa)	2	7	2
| CpipJ_CPIJ005511 | Culex pipiens conserved hypothetical protein (1270 aa)	N	N	3
| CpipJ_CPIJ005504 | Culex pipiens 40S ribosomal protein S5 (221 aa)	N	N	8
| CpipJ_CPIJ005487 | Culex pipiens tubulin gamma-1 chain (455 aa)	N	N	2
| CpipJ_CPIJ005476 | Culex pipiens sorting nexin (450 aa)	N	N	4
| CpipJ_CPIJ005453 | Culex pipiens conserved hypothetical protein (1084 aa)	N	N	2
| CpipJ_CPIJ005422 | Culex pipiens spectrin beta chain (2300 aa)	N	N	62
| CpipJ_CPIJ005418 | Culex pipiens oxysterol binding protein (779 aa)	N	N	2
| CpipJ_CPIJ005389 | Culex pipiens cornichon (321 aa)	N	N	3
| CpipJ_CPIJ005378 | Culex pipiens TraB (503 aa)	N	N	4
| CpipJ_CPIJ005366 | Culex pipiens GTP-binding protein yptV1 (114 aa)	N	N	5
| CpipJ_CPIJ005356 | Culex pipiens dipeptidyl-peptidase 3 (725 aa)	1	4	33
| CpipJ_CPIJ005347 | Culex pipiens 26S proteasome non-ATPase regulatory subunit 13 (382 aa)	N	N	11
| CpipJ_CPIJ005342 | Culex pipiens sorting nexin-6 (414 aa)	N	N	3
| CpipJ_CPIJ005333 | Culex pipiens transport protein sec23 (770 aa)	N	1	12
| CpipJ_CPIJ005301 | Culex pipiens p19 protein (312 aa)	N	N	3
| CpipJ_CPIJ005299 | Culex pipiens eukaryotic translation initiation factor 3 subunit (337 aa)	N	N	5
| CpipJ_CPIJ005296 | Culex pipiens selenoprotein T (208 aa)	N	N	2
| CpipJ_CPIJ005295 | Culex pipiens collagen alpha-2(IV) chain (1786 aa)	N	N	12
| CpipJ_CPIJ005294 | Culex pipiens collagen IV alpha 1 chain (1675 aa)	N	N	8
| CpipJ_CPIJ005276 | Culex pipiens cGMP-protein kinase (109 aa)	N	N	2
| CpipJ_CPIJ005252 | Culex pipiens T-cell immunomodulatory protein (593 aa)	N	N	2
| CpipJ_CPIJ005210 | Culex pipiens alpha-amylase (595 aa)	N	N	4
| CpipJ_CPIJ005188 | Culex pipiens prophenoloxidase (286 aa)	N	1	2
| CpipJ_CPIJ005187 | Culex pipiens phenoloxidase subunit 1 (689 aa)	N	N	6
| CpipJ_CPIJ005172 | Culex pipiens GTP-binding protein (185 aa)	N	N	2
| CpipJ_CPIJ005170 | Culex pipiens GTP-binding protein (333 aa)	N	N	7
| CpipJ_CPIJ005169 | Culex pipiens ras-related protein Rab-10 (371 aa)	N	N	5
| CpipJ_CPIJ005168 | Culex pipiens dolichyl-diphosphooligosaccharide protein glycotransferase (454 aa)	N	N	7
| CpipJ_CPIJ005163 | Culex pipiens conserved hypothetical protein (468 aa)	N	N	12
| CpipJ_CPIJ005155 | Culex pipiens conserved hypothetical protein (131 aa)	1	1	4
| CpipJ_CPIJ005136 | Culex pipiens 26S protease regulatory subunit 6B (410 aa)	N	N	11
| CpipJ_CPIJ005086 | Culex pipiens glycogen synthase (695 aa)	2	2	44
| CpipJ_CPIJ005082 | Culex pipiens pyrroline-5-carboxylate reductase (289 aa)	N	N	4
| CpipJ_CPIJ005064 | Culex pipiens alpha-amylase (498 aa)	N	N	3
| CpipJ_CPIJ005059 | Culex pipiens isochorismatase domain-containing protein 2, mitochondrial (202 aa)	N	N	7
| CpipJ_CPIJ005041 | Culex pipiens failed axon connections protein (300 aa)	N	N	5
| CpipJ_CPIJ005040 | Culex pipiens conserved hypothetical protein (133 aa)	N	N	3
| CpipJ_CPIJ005025 | Culex pipiens conserved hypothetical protein (772 aa)	N	1	1
| CpipJ_CPIJ005023 | Culex pipiens growth-arrest-specific protein 8 (458 aa)	4	5	2
| CpipJ_CPIJ005021 | Culex pipiens vacuolar protein sorting-associated protein 18 (573 aa)	N	N	2
| CpipJ_CPIJ005020 | Culex pipiens conserved hypothetical protein (392 aa)	N	N	2
| CpipJ_CPIJ005010 | Culex pipiens fibrillarin (325 aa)	N	N	4
| CpipJ_CPIJ004991 | Culex pipiens peptidyl-prolyl cis-trans isomerase (202 aa)	7	9	15
| CpipJ_CPIJ004979 | Culex pipiens ATP-binding cassette sub-family A member 1 (1590 aa)	4	5	6
| CpipJ_CPIJ004954 | Culex pipiens I'm not dead yet (584 aa)	2	2	2
| CpipJ_CPIJ004947 | Culex pipiens leucine-rich repeat-containing protein 1 (832 aa)	N	N	2
| CpipJ_CPIJ004935 | Culex pipiens 60S ribosomal protein L22 (149 aa)	N	N	10
| CpipJ_CPIJ004933 | Culex pipiens sorcin (205 aa)	N	N	5
| CpipJ_CPIJ004918 | Culex pipiens ankyrin repeat and MYND domain-containing protein 2 (424 aa)	N	N	2
| CpipJ_CPIJ004906 | Culex pipiens transcription factor BTF3 (160 aa)	1	N	7
| CpipJ_CPIJ004903 | Culex pipiens presequence protease, mitochondrial (996 aa)	7	10	17
| CpipJ_CPIJ004892 | Culex pipiens conserved hypothetical protein (634 aa)	N	N	2
| CpipJ_CPIJ004888 | Culex pipiens conserved hypothetical protein (196 aa)	N	N	16
| CpipJ_CPIJ004884 | Culex pipiens niemann-pick C1 (1646 aa)	N	N	4
| CpipJ_CPIJ004883 | Culex pipiens argininosuccinate lyase (477 aa)	N	N	8
| CpipJ_CPIJ004867 | Culex pipiens conserved hypothetical protein (525 aa)	9	8	12
| CpipJ_CPIJ004859 | Culex pipiens growth hormone-inducible transmembrane protein (338 aa)	N	1	1
| CpipJ_CPIJ004858 | Culex pipiens GTP-binding protein YPTC4 (216 aa)	N	N	3
| CpipJ_CPIJ004849 | Culex pipiens eukaryotic translation initiation factor 4 gamma (688 aa)	N	N	4
| CpipJ_CPIJ004838 | Culex pipiens 26S proteasome non-ATPase regulatory subunit 3 (494 aa)	N	N	14
| CpipJ_CPIJ004832 | Culex pipiens tar RNA binding protein (391 aa)	N	N	3
| CpipJ_CPIJ004829 | Culex pipiens cytochrome c oxidase, subunit VB (120 aa)	8	11	8
| CpipJ_CPIJ004823 | Culex pipiens cytochrome c oxidase subunit IV (180 aa)	12	22	48
| CpipJ_CPIJ004822 | Culex pipiens neuronal cell adhesion molecule (623 aa)	N	N	4
| CpipJ_CPIJ004815 | Culex pipiens uricase (177 aa)	N	N	7
| CpipJ_CPIJ004810 | Culex pipiens NADH dehydrogenase (163 aa)	2	3	12
| CpipJ_CPIJ004807 | Culex pipiens vesicle protein sorting-associated (640 aa)	N	N	3
| CpipJ_CPIJ004779 | Culex pipiens reticulon/nogo (471 aa)	N	N	7
| CpipJ_CPIJ004778 | Culex pipiens ER protein reticulon (317 aa)	N	N	6
| CpipJ_CPIJ004776 | Culex pipiens glycogen phosphorylase (843 aa)	35	42	314
| CpipJ_CPIJ004727 | Culex pipiens conserved hypothetical protein (1065 aa)	7	10	8
| CpipJ_CPIJ004719 | Culex pipiens superoxide dismutase 3.4, mitochondrial (220 aa)	3	3	10
| CpipJ_CPIJ004713 | Culex pipiens mitochondrial ATP synthase F chain (108 aa)	4	4	7
| CpipJ_CPIJ004710 | Culex pipiens bifunctional protein folD (304 aa)	1	1	8
| CpipJ_CPIJ004709 | Culex pipiens bifunctional protein folD (301 aa)	N	N	2
| CpipJ_CPIJ004708 | Culex pipiens conserved hypothetical protein (900 aa)	N	N	3
| CpipJ_CPIJ004704 | Culex pipiens myosin motor (765 aa)	2	2	3
| CpipJ_CPIJ004696 | Culex pipiens advillin (864 aa)	N	N	5
| CpipJ_CPIJ004695 | Culex pipiens dynein-1-beta heavy chain (4000 aa)	14	17	N
| CpipJ_CPIJ004692 | Culex pipiens bicoid stability factor (1395 aa)	N	N	12
| CpipJ_CPIJ004683 | Culex pipiens laminin alpha-1, 2 chain (2297 aa)	N	N	2
| CpipJ_CPIJ004679 | Culex pipiens bile acid beta-glucosidase (914 aa)	N	N	2
| CpipJ_CPIJ004668 | Culex pipiens conserved oligomeric Golgi complex component 4 (764 aa)	N	N	3
| CpipJ_CPIJ004664 | Culex pipiens conserved hypothetical protein (532 aa)	N	N	9
| CpipJ_CPIJ004652 | Culex pipiens conserved hypothetical protein (160 aa)	N	1	4
| CpipJ_CPIJ004648 | Culex pipiens igf2 mRNA binding protein (521 aa)	N	N	2
| CpipJ_CPIJ004642 | Culex pipiens trypsin (284 aa)	N	N	6
| CpipJ_CPIJ004629 | Culex pipiens Gelsolin (747 aa)	2	2	31
| CpipJ_CPIJ004628 | Culex pipiens Gelsolin (390 aa)	4	8	15
| CpipJ_CPIJ004625 | Culex pipiens tartan (547 aa)	N	1	5
| CpipJ_CPIJ004613 | Culex pipiens importin subunit beta (880 aa)	N	N	6
| CpipJ_CPIJ004607 | Culex pipiens conserved hypothetical protein (218 aa)	N	N	2
| CpipJ_CPIJ004571 | Culex pipiens nucleoside diphosphate kinase (196 aa)	6	7	42
| CpipJ_CPIJ004559 | Culex pipiens spermatogenesis associated factor (798 aa)	18	20	88
| CpipJ_CPIJ004552 | Culex pipiens conserved hypothetical protein (250 aa)	1	1	1
| CpipJ_CPIJ004551 | Culex pipiens conserved hypothetical protein (116 aa)	2	3	5
| CpipJ_CPIJ004533 | Culex pipiens microtubule binding protein (292 aa)	N	N	3
| CpipJ_CPIJ004532 | Culex pipiens 40S ribosomal protein S17 (132 aa)	N	N	16
| CpipJ_CPIJ004529 | Culex pipiens ubiquitin-conjugating enzyme E2-25kD (200 aa)	N	N	2
| CpipJ_CPIJ004528 | Culex pipiens conserved hypothetical protein (337 aa)	N	1	16
| CpipJ_CPIJ004522 | Culex pipiens 26S proteasome non-ATPase regulatory subunit 4 (384 aa)	N	N	4
| CpipJ_CPIJ004502 | Culex pipiens conserved hypothetical protein (556 aa)	2	5	9
| CpipJ_CPIJ004482 | Culex pipiens 40s ribosomal protein s19 (157 aa)	N	N	12
| CpipJ_CPIJ004461 | Culex pipiens conserved hypothetical protein (447 aa)	N	N	3
| CpipJ_CPIJ004454 | Culex pipiens conserved hypothetical protein (674 aa)	14	18	45
| CpipJ_CPIJ004450 | Culex pipiens GTP-binding protein yptV3 (201 aa)	N	N	2
| CpipJ_CPIJ004446 | Culex pipiens importin beta-3 (390 aa)	1	1	3
| CpipJ_CPIJ004430 | Culex pipiens conserved hypothetical protein (103 aa)	5	10	5
| CpipJ_CPIJ004419 | Culex pipiens nucleosome assembly protein (309 aa)	N	N	17
| CpipJ_CPIJ004417 | Culex pipiens 4-hydroxyphenylpyruvate dioxygenase (389 aa)	N	N	13
| CpipJ_CPIJ004416 | Culex pipiens huntingtin interacting protein (1153 aa)	N	N	6
| CpipJ_CPIJ004406 | Culex pipiens coatomer (528 aa)	N	N	10
| CpipJ_CPIJ004401 | Culex pipiens ornithine aminotransferase, mitochondrial (431 aa)	N	N	4
| CpipJ_CPIJ004390 | Culex pipiens pyruvate dehydrogenase (399 aa)	8	9	18
| CpipJ_CPIJ004366 | Culex pipiens conserved hypothetical protein (1255 aa)	N	N	2
| CpipJ_CPIJ004365 | Culex pipiens xanthine dehydrogenase (1330 aa)	N	N	24
| CpipJ_CPIJ004354 | Culex pipiens conserved hypothetical protein (78 aa)	2	1	N
| CpipJ_CPIJ004343 | Culex pipiens conserved hypothetical protein (316 aa)	1	1	16
| CpipJ_CPIJ004341 | Culex pipiens nidogen (1308 aa)	N	1	10
| CpipJ_CPIJ004317 | Culex pipiens fasciclin ii (834 aa)	N	N	4
| CpipJ_CPIJ004306 | Culex pipiens ras (204 aa)	N	N	2
| CpipJ_CPIJ004304 | Culex pipiens serine protease (493 aa)	N	N	4
| CpipJ_CPIJ004289 | Culex pipiens larval cuticle protein A3A (137 aa)	N	N	2
| CpipJ_CPIJ004287 | Culex pipiens conserved hypothetical protein (240 aa)	N	N	2
| CpipJ_CPIJ004284 | Culex pipiens sulfide quinone reductase (445 aa)	8	7	15
| CpipJ_CPIJ004258 | Culex pipiens ribose-5-phosphate isomerase (236 aa)	N	1	4
| CpipJ_CPIJ004247 | Culex pipiens transcriptional activator protein Pur-alpha (274 aa)	N	N	7
| CpipJ_CPIJ004239 | Culex pipiens ADP-ribosylation factor 1 (183 aa)	1	N	16
| CpipJ_CPIJ004219 | Culex pipiens cytochrome c oxidase, subunit VIA (120 aa)	3	2	3
| CpipJ_CPIJ004214 | Culex pipiens conserved hypothetical protein (705 aa)	N	N	3
| CpipJ_CPIJ004212 | Culex pipiens phosphorylase b kinase regulatory subunit beta (1070 aa)	N	N	9
| CpipJ_CPIJ004203 | Culex pipiens proteasome subunit beta type 6 (228 aa)	N	N	8
| CpipJ_CPIJ004180 | Culex pipiens conserved hypothetical protein (878 aa)	N	N	4
| CpipJ_CPIJ004172 | Culex pipiens threonyl-tRNA synthetase (700 aa)	N	N	19
| CpipJ_CPIJ004145 | Culex pipiens predicted protein (137 aa)	N	N	2
| CpipJ_CPIJ004118 | Culex pipiens rabaptin-5 (159 aa)	N	1	2
| CpipJ_CPIJ004117 | Culex pipiens rabaptin-5 (746 aa)	5	7	5
| CpipJ_CPIJ004082 | Culex pipiens conserved hypothetical protein (216 aa)	N	N	7
| CpipJ_CPIJ004080 | Culex pipiens T-complex protein 1 subunit alpha (558 aa)	N	N	13
| CpipJ_CPIJ004079 | Culex pipiens elongation factor -1 beta,delta (384 aa)	N	N	12
| CpipJ_CPIJ004076 | Culex pipiens bifunctional protein NCOAT (1071 aa)	N	N	2
| CpipJ_CPIJ004073 | Culex pipiens 60S ribosomal protein L26 (152 aa)	N	N	3
| CpipJ_CPIJ004070 | Culex pipiens ferritin heavy chain-like protein (217 aa)	2	3	17
| CpipJ_CPIJ004069 | Culex pipiens ferritin light-chain (224 aa)	3	3	9
| CpipJ_CPIJ004049 | Culex pipiens dihydrolipoamide succinyltransferase component of 2-oxoglutarate dehydrogenase (483 aa)	9	12	17
| CpipJ_CPIJ004028 | Culex pipiens venom allergen 3 (260 aa)	73	108	112
| CpipJ_CPIJ004023 | Culex pipiens NADH:ubiquinone dehydrogenase (84 aa)	N	N	2
| CpipJ_CPIJ004019 | Culex pipiens saccharopine dehydrogenase domain-containing protein (431 aa)	N	N	3
| CpipJ_CPIJ004018 | Culex pipiens phenylalanyl-tRNA synthetase alpha chain (497 aa)	N	N	2
| CpipJ_CPIJ004013 | Culex pipiens slender lobes (1195 aa)	N	N	2
| CpipJ_CPIJ004008 | Culex pipiens fimbrin/plastin (691 aa)	N	N	16
| CpipJ_CPIJ004001 | Culex pipiens anopheles stephensi ubiquitin (135 aa)	N	N	2
| CpipJ_CPIJ003989 | Culex pipiens laminin subunit alpha (3707 aa)	N	N	2
| CpipJ_CPIJ003987 | Culex pipiens proteasome subunit beta type 1 (232 aa)	1	1	11
| CpipJ_CPIJ003942 | Culex pipiens paramyosin, long form (883 aa)	17	18	107
| CpipJ_CPIJ003940 | Culex pipiens ubiquitin carboxyl-terminal hydrolase isozyme L5 (324 aa)	N	N	11
| CpipJ_CPIJ003936 | Culex pipiens eukaryotic translation initiation factor 3 subunit 6 (436 aa)	N	N	6
| CpipJ_CPIJ003931 | Culex pipiens conserved hypothetical protein (1319 aa)	N	N	4
| CpipJ_CPIJ003917 | Culex pipiens conserved hypothetical protein (507 aa)	6	9	10
| CpipJ_CPIJ003897 | Culex pipiens transmembrane protein (281 aa)	N	N	3
| CpipJ_CPIJ003890 | Culex pipiens 60S ribosomal protein L4 (437 aa)	1	1	22
| CpipJ_CPIJ003887 | Culex pipiens conserved hypothetical protein (175 aa)	N	N	3
| CpipJ_CPIJ003886 | Culex pipiens 4-Hydroxybutyrate CoA-transferase (473 aa)	3	4	19
| CpipJ_CPIJ003881 | Culex pipiens G-rich sequence factor-1 (509 aa)	N	N	3
| CpipJ_CPIJ003879 | Culex pipiens lipid storage droplets surface-binding protein 1 (387 aa)	N	N	4
| CpipJ_CPIJ003877 | Culex pipiens NADH-ubiquinone oxidoreductase subunit B14.5b (115 aa)	2	2	4
| CpipJ_CPIJ003871 | Culex pipiens paxillin (556 aa)	N	N	3
| CpipJ_CPIJ003870 | Culex pipiens acyl-CoA oxidase (842 aa)	N	N	5
| CpipJ_CPIJ003857 | Culex pipiens ferritin protein (213 aa)	9	12	24
| CpipJ_CPIJ003841 | Culex pipiens methylcrotonoyl-CoA carboxylase alpha chain, mitochondrial (700 aa)	N	N	3
| CpipJ_CPIJ003840 | Culex pipiens aliphatic nitrilase (387 aa)	N	N	6
| CpipJ_CPIJ003835 | Culex pipiens conserved hypothetical protein (872 aa)	N	N	2
| CpipJ_CPIJ003831 | Culex pipiens conserved hypothetical protein (565 aa)	N	N	2
| CpipJ_CPIJ003820 | Culex pipiens acyl-CoA-binding protein (86 aa)	1	3	1
| CpipJ_CPIJ003818 | Culex pipiens conserved hypothetical protein (1386 aa)	N	N	2
| CpipJ_CPIJ003797 | Culex pipiens 60S ribosomal protein L7a (269 aa)	N	N	8
| CpipJ_CPIJ003777 | Culex pipiens conserved hypothetical protein (286 aa)	N	N	2
| CpipJ_CPIJ003755 | Culex pipiens nuclear pore complex protein Nup205 (1973 aa)	N	N	5
| CpipJ_CPIJ003745 | Culex pipiens glutamine synthetase 1, 2 (111 aa)	N	N	3
| CpipJ_CPIJ003744 | Culex pipiens glutamine synthetase 2 cytoplasmic (331 aa)	N	N	11
| CpipJ_CPIJ003743 | Culex pipiens DEAD-box helicase Dbp80 (531 aa)	N	N	9
| CpipJ_CPIJ003740 | Culex pipiens conserved hypothetical protein (806 aa)	N	N	10
| CpipJ_CPIJ003738 | Culex pipiens heterogeneous nuclear ribonucleoprotein r (543 aa)	N	N	6
| CpipJ_CPIJ003725 | Culex pipiens adenylosuccinate synthetase (459 aa)	N	2	11
| CpipJ_CPIJ003722 | Culex pipiens aldo-keto reductase (309 aa)	N	N	2
| CpipJ_CPIJ003709 | Culex pipiens thioredoxin, mitochondrial (138 aa)	N	2	1
| CpipJ_CPIJ003706 | Culex pipiens conserved hypothetical protein (472 aa)	4	7	6
| CpipJ_CPIJ003697 | Culex pipiens clathrin coat assembly protein AP50 (439 aa)	N	N	2
| CpipJ_CPIJ003681 | Culex pipiens ring canal kelch protein (624 aa)	N	N	7
| CpipJ_CPIJ003666 | Culex pipiens superoxide dismutase, mitochondrial (221 aa)	6	8	22
| CpipJ_CPIJ003655 | Culex pipiens pap-inositol-1,4-phosphatase (312 aa)	N	N	3
| CpipJ_CPIJ003654 | Culex pipiens electron transfer flavoprotein subunit beta (255 aa)	2	2	16
| CpipJ_CPIJ003635 | Culex pipiens tubulin beta-1 chain (467 aa)	33	44	86
| CpipJ_CPIJ003634 | Culex pipiens hypothetical protein (239 aa)	N	1	2
| CpipJ_CPIJ003623 | Culex pipiens coagulation factor XII (359 aa)	N	2	2
| CpipJ_CPIJ003608 | Culex pipiens glycerol-3-phosphate dehydrogenase, mitochondrial (728 aa)	N	N	28
| CpipJ_CPIJ003607 | Culex pipiens translationally controlled tumor protein (172 aa)	2	2	15
| CpipJ_CPIJ003586 | Culex pipiens proteasome subunit alpha type 3 (251 aa)	2	2	12
| CpipJ_CPIJ003558 | Culex pipiens deoxyhypusine hydroxylase (303 aa)	N	N	9
| CpipJ_CPIJ003552 | Culex pipiens conserved hypothetical protein (548 aa)	N	N	4
| CpipJ_CPIJ003550 | Culex pipiens 78 kDa glucose-regulated protein (658 aa)	12	12	55
| CpipJ_CPIJ003543 | Culex pipiens T-complex protein 1 subunit zeta (533 aa)	N	N	14
| CpipJ_CPIJ003539 | Culex pipiens cytosol aminopeptidase (533 aa)	195	279	371
| CpipJ_CPIJ003536 | Culex pipiens conserved hypothetical protein (356 aa)	N	1	2
| CpipJ_CPIJ003532 | Culex pipiens serine/threonine protein phosphatase 2a regulatory subunit a (537 aa)	N	N	10
| CpipJ_CPIJ003522 | Culex pipiens cysteine desulfurase, mitochondrial (346 aa)	1	2	6
| CpipJ_CPIJ003519 | Culex pipiens conserved hypothetical protein (142 aa)	1	1	5
| CpipJ_CPIJ003516 | Culex pipiens signal transducing adapter molecule 1 (643 aa)	N	N	2
| CpipJ_CPIJ003514 | Culex pipiens pyroglutamyl-peptidase 1 (210 aa)	N	N	3
| CpipJ_CPIJ003494 | Culex pipiens fatty acid synthase S-acetyltransferase (2244 aa)	N	N	3
| CpipJ_CPIJ003470 | Culex pipiens hypothetical protein (105 aa)	N	N	2
| CpipJ_CPIJ003460 | Culex pipiens M12 mutant protein (390 aa)	3	4	2
| CpipJ_CPIJ003441 | Culex pipiens electron transfer flavoprotein subunit alpha, mitochondrial (330 aa)	4	4	20
| CpipJ_CPIJ003440 | Culex pipiens 33 kDa inner dynein arm light chain (250 aa)	9	10	10
| CpipJ_CPIJ003432 | Culex pipiens aldehyde dehydrogenase (490 aa)	N	2	8
| CpipJ_CPIJ003429 | Culex pipiens brother of ft and tfl1 (192 aa)	N	N	2
| CpipJ_CPIJ003426 | Culex pipiens NMDA receptor-regulated protein 1 (880 aa)	N	N	7
| CpipJ_CPIJ003425 | Culex pipiens ubiquitin-conjugating enzyme E2-230k (1314 aa)	N	N	3
| CpipJ_CPIJ003418 | Culex pipiens V-type ATP synthase beta chain (493 aa)	7	8	60
| CpipJ_CPIJ003412 | Culex pipiens neuromusculin (1671 aa)	N	N	6
| CpipJ_CPIJ003399 | Culex pipiens peroxiredoxins, prx-1, prx-2, prx-3 (197 aa)	6	8	20
| CpipJ_CPIJ003397 | Culex pipiens aldo-keto reductase (324 aa)	1	1	9
| CpipJ_CPIJ003395 | Culex pipiens reductase protein (321 aa)	N	N	11
| CpipJ_CPIJ003394 | Culex pipiens aldose reductase (319 aa)	N	N	2
| CpipJ_CPIJ003393 | Culex pipiens aldose reductase (320 aa)	2	4	15
| CpipJ_CPIJ003391 | Culex pipiens aldehyde reductase 1 (318 aa)	3	3	19
| CpipJ_CPIJ003374 | Culex pipiens aldo-keto reductase (312 aa)	1	1	N
| CpipJ_CPIJ003371 | Culex pipiens developmentally regulated RNA-binding protein (438 aa)	N	N	2
| CpipJ_CPIJ003353 | Culex pipiens nucleolar protein Nop56 (505 aa)	N	N	4
| CpipJ_CPIJ003351 | Culex pipiens 26S proteasome non-ATPase regulatory subunit 6 (390 aa)	N	N	13
| CpipJ_CPIJ003341 | Culex pipiens conserved hypothetical protein (181 aa)	1	N	14
| CpipJ_CPIJ003339 | Culex pipiens fermitin 1 (686 aa)	N	N	3
| CpipJ_CPIJ003338 | Culex pipiens beta-galactosidase (651 aa)	N	N	4
| CpipJ_CPIJ003336 | Culex pipiens beta-galactosidase (612 aa)	N	N	7
| CpipJ_CPIJ003334 | Culex pipiens 26S protease regulatory subunit S10B (394 aa)	N	N	12
| CpipJ_CPIJ003330 | Culex pipiens coatomer subunit beta (957 aa)	N	N	19
| CpipJ_CPIJ003323 | Culex pipiens synaptosomal associated protein (173 aa)	N	N	2
| CpipJ_CPIJ003310 | Culex pipiens munc13-4 (1146 aa)	N	N	8
| CpipJ_CPIJ003309 | Culex pipiens succinate semialdehyde dehydrogenase, mitochondrial (512 aa)	4	4	8
| CpipJ_CPIJ003306 | Culex pipiens conserved hypothetical protein (553 aa)	N	1	1
| CpipJ_CPIJ003305 | Culex pipiens NAD(P) transhydrogenase, mitochondrial (1066 aa)	N	N	21
| CpipJ_CPIJ003304 | Culex pipiens isocitrate dehydrogenase (398 aa)	3	5	29
| CpipJ_CPIJ003296 | Culex pipiens transport protein SEC13 (327 aa)	N	N	5
| CpipJ_CPIJ003294 | Culex pipiens conserved hypothetical protein (668 aa)	N	N	17
| CpipJ_CPIJ003289 | Culex pipiens pontin (457 aa)	N	N	16
| CpipJ_CPIJ003288 | Culex pipiens conserved hypothetical protein (1012 aa)	N	N	47
| CpipJ_CPIJ003287 | Culex pipiens glycine dehydrogenase, mitochondrial (1001 aa)	N	N	20
| CpipJ_CPIJ003285 | Culex pipiens conserved hypothetical protein (104 aa)	1	1	N
| CpipJ_CPIJ003279 | Culex pipiens tryptophanyl-tRNA synthetase (417 aa)	N	N	2
| CpipJ_CPIJ003274 | Culex pipiens vacuolar proton translocating ATPase 116 kDa subunit a 1 (834 aa)	N	N	20
| CpipJ_CPIJ003263 | Culex pipiens tubulin beta chain (450 aa)	N	N	86
| CpipJ_CPIJ003260 | Culex pipiens tubulin beta chain (447 aa)	54	82	140
| CpipJ_CPIJ003239 | Culex pipiens kakapo (7918 aa)	N	N	2
| CpipJ_CPIJ003204 | Culex pipiens DNAJ chaperone (404 aa)	7	6	12
| CpipJ_CPIJ003200 | Culex pipiens fascin (409 aa)	N	N	6
| CpipJ_CPIJ003172 | Culex pipiens galactose-1-phosphate uridylyltransferase (351 aa)	N	N	6
| CpipJ_CPIJ003165 | Culex pipiens proteasome activator complex subunit 3 (250 aa)	N	N	2
| CpipJ_CPIJ003150 | Culex pipiens vesicular-fusion protein Nsf1 (715 aa)	N	N	18
| CpipJ_CPIJ003149 | Culex pipiens dj-1 protein (139 aa)	2	3	6
| CpipJ_CPIJ003148 | Culex pipiens cystathionine beta-lyase (406 aa)	N	1	5
| CpipJ_CPIJ003139 | Culex pipiens hypothetical protein (59 aa)	2	2	1
| CpipJ_CPIJ003125 | Culex pipiens adenylyl cyclase-associated protein (625 aa)	N	N	8
| CpipJ_CPIJ003124 | Culex pipiens olygosaccharyltransferase alpha subunit (460 aa)	N	N	9
| CpipJ_CPIJ003102 | Culex pipiens croquemort (487 aa)	N	N	4
| CpipJ_CPIJ003101 | Culex pipiens phosrestin ii (385 aa)	N	N	5
| CpipJ_CPIJ003090 | Culex pipiens cullin (779 aa)	N	N	5
| CpipJ_CPIJ003089 | Culex pipiens SCO1, mitochondrial (265 aa)	2	2	2
| CpipJ_CPIJ003087 | Culex pipiens striatin (649 aa)	N	N	4
| CpipJ_CPIJ003085 | Culex pipiens barrier-to-autointegration factor B (91 aa)	1	2	1
| CpipJ_CPIJ003064 | Culex pipiens ribosomal protein S6 kinase (722 aa)	2	2	8
| CpipJ_CPIJ003058 | Culex pipiens troponin C (151 aa)	2	3	6
| CpipJ_CPIJ003013 | Culex pipiens 40S ribosomal protein S4 (264 aa)	N	N	15
| CpipJ_CPIJ002991 | Culex pipiens surfeit locus protein 1 (296 aa)	1	4	1
| CpipJ_CPIJ002954 | Culex pipiens conserved hypothetical protein (291 aa)	1	2	3
| CpipJ_CPIJ002952 | Culex pipiens conserved hypothetical protein (114 aa)	N	N	3
| CpipJ_CPIJ002931 | Culex pipiens ubiquitin protein ligase (1110 aa)	N	N	2
| CpipJ_CPIJ002929 | Culex pipiens ADRM1 (442 aa)	N	N	5
| CpipJ_CPIJ002918 | Culex pipiens eukaryotic translation initiation factor 4 gamma (1172 aa)	N	N	2
| CpipJ_CPIJ002912 | Culex pipiens ciliary dynein heavy chain 11 (3931 aa)	3	5	N
| CpipJ_CPIJ002909 | Culex pipiens far upstream binding protein (639 aa)	N	N	2
| CpipJ_CPIJ002907 | Culex pipiens proteasome subunit beta type 4 (269 aa)	2	2	11
| CpipJ_CPIJ002906 | Culex pipiens conserved hypothetical protein (638 aa)	N	N	4
| CpipJ_CPIJ002890 | Culex pipiens ATP-binding cassette sub-family F member 2 (603 aa)	N	N	2
| CpipJ_CPIJ002859 | Culex pipiens isocitrate dehydrogenase (355 aa)	9	10	32
| CpipJ_CPIJ002855 | Culex pipiens ras GTPase-activating protein 1 (945 aa)	N	N	2
| CpipJ_CPIJ002841 | Culex pipiens leucine aminopeptidase (472 aa)	4	3	12
| CpipJ_CPIJ002829 | Culex pipiens arsenite-resistance protein (748 aa)	N	N	4
| CpipJ_CPIJ002784 | Culex pipiens eukaryotic translation initiation factor 3 subunit 10 (1114 aa)	N	N	20
| CpipJ_CPIJ002781 | Culex pipiens lethal giant larva (1175 aa)	N	N	17
| CpipJ_CPIJ002780 | Culex pipiens leucine-rich repeat protein SHOC-2 (629 aa)	N	N	3
| CpipJ_CPIJ002772 | Culex pipiens conserved hypothetical protein (1455 aa)	N	1	8
| CpipJ_CPIJ002771 | Culex pipiens cystatin-like protein (97 aa)	N	1	1
| CpipJ_CPIJ002714 | Culex pipiens phenylalanyl-tRNA synthetase beta chain (591 aa)	N	N	11
| CpipJ_CPIJ002702 | Culex pipiens adenylosuccinate lyase (484 aa)	N	N	8
| CpipJ_CPIJ002701 | Culex pipiens sec-23 interacting protein P125 (1570 aa)	N	N	3
| CpipJ_CPIJ002685 | Culex pipiens enoyl-CoA hydratase ECHA12 (311 aa)	N	N	5
| CpipJ_CPIJ002678 | Culex pipiens glutathione transferase I (215 aa)	N	N	4
| CpipJ_CPIJ002661 | Culex pipiens glutathione S-transferase 1-6 (731 aa)	5	5	37
| CpipJ_CPIJ002659 | Culex pipiens transmembrane protease (636 aa)	N	N	5
| CpipJ_CPIJ002651 | Culex pipiens conserved hypothetical protein (169 aa)	N	N	3
| CpipJ_CPIJ002650 | Culex pipiens dolichol-phosphate mannosyltransferase (240 aa)	N	N	3
| CpipJ_CPIJ002649 | Culex pipiens NADH:ubiquinone dehydrogenase (92 aa)	2	2	4
| CpipJ_CPIJ002647 | Culex pipiens cell division protease ftsH (758 aa)	N	N	2
| CpipJ_CPIJ002645 | Culex pipiens conserved hypothetical protein (891 aa)	N	N	4
| CpipJ_CPIJ002642 | Culex pipiens apoptosis-inducing factor 1, mitochondrial (700 aa)	16	21	18
| CpipJ_CPIJ002636 | Culex pipiens kinase (417 aa)	1	1	6
| CpipJ_CPIJ002629 | Culex pipiens sensory appendage protein (126 aa)	1	3	4
| CpipJ_CPIJ002609 | Culex pipiens serine/threonine kinase (127 aa)	2	3	4
| CpipJ_CPIJ002604 | Culex pipiens imaginal disc growth factor (441 aa)	1	1	14
| CpipJ_CPIJ002603 | Culex pipiens bacteria responsive protein 1; AgBR1 (450 aa)	N	N	7
| CpipJ_CPIJ002602 | Culex pipiens chitotriosidase-1 (441 aa)	N	N	9
| CpipJ_CPIJ002595 | Culex pipiens zinc carboxypeptidase (420 aa)	42	65	70
| CpipJ_CPIJ002591 | Culex pipiens mitochondrial solute carrier (687 aa)	N	N	15
| CpipJ_CPIJ002583 | Culex pipiens Ampd2 protein (144 aa)	N	N	3
| CpipJ_CPIJ002582 | Culex pipiens conserved hypothetical protein (657 aa)	N	N	10
| CpipJ_CPIJ002542 | Culex pipiens mitochondrial import receptor subunit tom40 (330 aa)	N	N	2
| CpipJ_CPIJ002524 | Culex pipiens nardilysin (1066 aa)	N	N	5
| CpipJ_CPIJ002523 | Culex pipiens spermidine synthase (290 aa)	N	N	2
| CpipJ_CPIJ002522 | Culex pipiens serine 3-dehydrogenase (251 aa)	N	1	6
| CpipJ_CPIJ002514 | Culex pipiens pyruvate carboxylase, mitochondrial (1199 aa)	14	18	95
| CpipJ_CPIJ002469 | Culex pipiens embryonic polarity protein dorsal (846 aa)	N	N	2
| CpipJ_CPIJ002464 | Culex pipiens conserved hypothetical protein (282 aa)	2	6	8
| CpipJ_CPIJ002460 | Culex pipiens malate dehydrogenase (330 aa)	12	14	49
| CpipJ_CPIJ002459 | Culex pipiens piwi (860 aa)	N	N	10
| CpipJ_CPIJ002453 | Culex pipiens 60S ribosomal protein L9 (191 aa)	N	N	12
| CpipJ_CPIJ002452 | Culex pipiens ubiquitin thioesterase OTUB1 (277 aa)	N	N	5
| CpipJ_CPIJ002450 | Culex pipiens chaperonin (534 aa)	N	N	14
| CpipJ_CPIJ002442 | Culex pipiens mitochondrial precursor protein import receptor (576 aa)	N	N	12
| CpipJ_CPIJ002436 | Culex pipiens neuronal acetylcholine receptor subunit alpha-2 (397 aa)	N	N	2
| CpipJ_CPIJ002435 | Culex pipiens neurotransmitter gated ion channel (407 aa)	N	N	2
| CpipJ_CPIJ002431 | Culex pipiens hydrogen-transporting ATP synthase, G-subunit (175 aa)	5	5	5
| CpipJ_CPIJ002430 | Culex pipiens cytidine deaminase (157 aa)	N	N	9
| CpipJ_CPIJ002428 | Culex pipiens vacuolar ATP synthase subunit H (475 aa)	N	N	24
| CpipJ_CPIJ002424 | Culex pipiens protocadherin gamma B4 (2021 aa)	N	1	1
| CpipJ_CPIJ002395 | Culex pipiens dopachrome conversion enzyme (461 aa)	N	N	5
| CpipJ_CPIJ002389 | Culex pipiens transcription elongation factor B polypeptide 2 (115 aa)	N	3	1
| CpipJ_CPIJ002384 | Culex pipiens endoplasmin (795 aa)	N	1	29
| CpipJ_CPIJ002383 | Culex pipiens bifunctional purine biosynthesis protein PURH (591 aa)	3	5	39
| CpipJ_CPIJ002369 | Culex pipiens conserved hypothetical protein (1131 aa)	N	N	4
| CpipJ_CPIJ002359 | Culex pipiens myomesin (760 aa)	N	1	5
| CpipJ_CPIJ002354 | Culex pipiens triosephosphate isomerase (222 aa)	7	10	56
| CpipJ_CPIJ002342 | Culex pipiens 3-ketoacyl-CoA thiolase (399 aa)	5	6	28
| CpipJ_CPIJ002334 | Culex pipiens importin-4 (1081 aa)	N	N	25
| CpipJ_CPIJ002304 | Culex pipiens ef-hand protein nucb1 (579 aa)	N	N	3
| CpipJ_CPIJ002287 | Culex pipiens membrane-associated protein gex-3 (1108 aa)	N	N	3
| CpipJ_CPIJ002285 | Culex pipiens conserved hypothetical protein (522 aa)	N	N	2
| CpipJ_CPIJ002280 | Culex pipiens RNA recognition motif protein split ends (709 aa)	N	N	2
| CpipJ_CPIJ002278 | Culex pipiens S-methyl-5-thioadenosine phosphorylase (279 aa)	1	1	8
| CpipJ_CPIJ002271 | Culex pipiens conserved hypothetical protein (552 aa)	25	36	102
| CpipJ_CPIJ002240 | Culex pipiens coronin (518 aa)	N	N	4
| CpipJ_CPIJ002229 | Culex pipiens conserved hypothetical protein (390 aa)	N	N	2
| CpipJ_CPIJ002223 | Culex pipiens flagellar radial spoke protein 3 (339 aa)	3	4	4
| CpipJ_CPIJ002199 | Culex pipiens vesicle associated protein (1254 aa)	N	N	11
| CpipJ_CPIJ002183 | Culex pipiens 60S ribosomal protein L21 (162 aa)	N	N	5
| CpipJ_CPIJ002177 | Culex pipiens eukaryotic translation initiation factor 3 subunit 9 (689 aa)	N	N	16
| CpipJ_CPIJ002175 | Culex pipiens mitogen-activated protein kinase 14 (122 aa)	N	N	2
| CpipJ_CPIJ002174 | Culex pipiens mitogen-activated protein kinase 14B (208 aa)	N	N	2
| CpipJ_CPIJ002153 | Culex pipiens paramyosin (524 aa)	1	2	N
| CpipJ_CPIJ002145 | Culex pipiens prominin protein (908 aa)	N	1	5
| CpipJ_CPIJ002118 | Culex pipiens iron-responsive element-binding protein 1 (902 aa)	6	7	45
| CpipJ_CPIJ002099 | Culex pipiens NADH-ubiquinone oxidoreductase sgdh subunit (189 aa)	1	1	3
| CpipJ_CPIJ002096 | Culex pipiens importin-7 (1043 aa)	N	N	7
| CpipJ_CPIJ002079 | Culex pipiens C-type lectin (142 aa)	N	1	3
| CpipJ_CPIJ002070 | Culex pipiens conserved hypothetical protein (1151 aa)	1	N	1
| CpipJ_CPIJ002067 | Culex pipiens vacuolar ATP synthase subunit C (529 aa)	N	N	24
| CpipJ_CPIJ002065 | Culex pipiens hydroxymethylglutaryl-CoA synthase 1 (466 aa)	N	N	2
| CpipJ_CPIJ002055 | Culex pipiens laminin subunit gamma-1 (1626 aa)	N	N	29
| CpipJ_CPIJ002048 | Culex pipiens dynein light chain (98 aa)	3	4	2
| CpipJ_CPIJ002029 | Culex pipiens arginine kinase (467 aa)	58	97	126
| CpipJ_CPIJ002028 | Culex pipiens conserved hypothetical protein (1112 aa)	N	N	2
| CpipJ_CPIJ002026 | Culex pipiens dihydroorotate dehydrogenase, mitochondrial (398 aa)	N	1	3
| CpipJ_CPIJ001999 | Culex pipiens NADH-ubiquinone oxidoreductase ashi subunit (175 aa)	4	4	6
| CpipJ_CPIJ001988 | Culex pipiens ATP-dependent RNA helicase A (1287 aa)	N	N	2
| CpipJ_CPIJ001987 | Culex pipiens phosphatase-1 (348 aa)	2	3	17
| CpipJ_CPIJ001976 | Culex pipiens hydroxymethylglutaryl-CoA lyase (322 aa)	N	N	4
| CpipJ_CPIJ001969 | Culex pipiens tyrosine phosphatase prl (114 aa)	N	N	2
| CpipJ_CPIJ001930 | Culex pipiens conserved hypothetical protein (160 aa)	1	1	N
| CpipJ_CPIJ001919 | Culex pipiens trypsin (209 aa)	N	1	1
| CpipJ_CPIJ001916 | Culex pipiens arginine N-methyltransferase skb1 (626 aa)	N	N	4
| CpipJ_CPIJ001900 | Culex pipiens aldose 1-epimerase (364 aa)	N	N	2
| CpipJ_CPIJ001894 | Culex pipiens prolyl endopeptidase (739 aa)	2	5	32
| CpipJ_CPIJ001893 | Culex pipiens immunoglobulin-binding protein 1 (348 aa)	N	N	2
| CpipJ_CPIJ001887 | Culex pipiens neuroendocrine protein 7b2 (248 aa)	1	1	N
| CpipJ_CPIJ001880 | Culex pipiens mitochondrial-processing peptidase alpha subunit (531 aa)	1	2	6
| CpipJ_CPIJ001871 | Culex pipiens hypothetical protein (139 aa)	4	6	22
| CpipJ_CPIJ001845 | Culex pipiens dynein heavy chain (4544 aa)	31	43	2
| CpipJ_CPIJ001828 | Culex pipiens papilin (2473 aa)	N	N	3
| CpipJ_CPIJ001823 | Culex pipiens conserved hypothetical protein (5022 aa)	2	5	N
| CpipJ_CPIJ001822 | Culex pipiens larval serum protein 2 (695 aa)	N	N	2
| CpipJ_CPIJ001807 | Culex pipiens carbonic anhydrase (279 aa)	N	N	3
| CpipJ_CPIJ001771 | Culex pipiens 3-oxoacyl-[acyl-carrier-protein] reductase (247 aa)	N	N	2
| CpipJ_CPIJ001764 | Culex pipiens chorion peroxidase (686 aa)	N	N	8
| CpipJ_CPIJ001747 | Culex pipiens tep3 (1462 aa)	N	6	33
| CpipJ_CPIJ001746 | Culex pipiens conserved hypothetical protein (1321 aa)	N	N	3
| CpipJ_CPIJ001725 | Culex pipiens NAD dependent epimerase/dehydratase (324 aa)	N	1	2
| CpipJ_CPIJ001707 | Culex pipiens proteasome subunit alpha type 6 (247 aa)	1	2	8
| CpipJ_CPIJ001706 | Culex pipiens small nuclear ribonucleoprotein sm d2 (120 aa)	N	N	4
| CpipJ_CPIJ001692 | Culex pipiens conserved hypothetical protein (513 aa)	N	N	8
| CpipJ_CPIJ001684 | Culex pipiens filamin (2065 aa)	N	N	15
| CpipJ_CPIJ001681 | Culex pipiens filamin (916 aa)	13	16	41
| CpipJ_CPIJ001673 | Culex pipiens aprataxin (198 aa)	N	N	4
| CpipJ_CPIJ001670 | Culex pipiens glycerol-3-phosphate acyltransferase (873 aa)	N	N	2
| CpipJ_CPIJ001655 | Culex pipiens aldose 1-epimerase (433 aa)	7	10	21
| CpipJ_CPIJ001653 | Culex pipiens vesicular integral-membrane protein VIP36 (337 aa)	N	N	2
| CpipJ_CPIJ001623 | Culex pipiens sorting nexin (168 aa)	N	1	5
| CpipJ_CPIJ001618 | Culex pipiens protofilament ribbon protein (382 aa)	7	8	4
| CpipJ_CPIJ001612 | Culex pipiens heterogeneous nuclear ribonucleoprotein (372 aa)	N	N	3
| CpipJ_CPIJ001598 | Culex pipiens conserved hypothetical protein (316 aa)	N	N	2
| CpipJ_CPIJ001596 | Culex pipiens testis-specific serine/threonine kinase (406 aa)	3	5	4
| CpipJ_CPIJ001581 | Culex pipiens myosin heavy chain (391 aa)	2	2	1
| CpipJ_CPIJ001576 | Culex pipiens peroxisomal multifunctional enzyme type 2 (720 aa)	N	N	4
| CpipJ_CPIJ001564 | Culex pipiens selenide (395 aa)	N	N	5
| CpipJ_CPIJ001563 | Culex pipiens ATP synthase gamma chain, mitochondrial (298 aa)	6	9	17
| CpipJ_CPIJ001560 | Culex pipiens calcium-binding protein (192 aa)	21	19	150
| CpipJ_CPIJ001547 | Culex pipiens DEAD box ATP-dependent RNA helicase (405 aa)	2	2	22
| CpipJ_CPIJ001546 | Culex pipiens profilin (127 aa)	5	5	12
| CpipJ_CPIJ001538 | Culex pipiens hepatocyte growth factor-regulated tyrosine kinase substrate (746 aa)	N	N	3
| CpipJ_CPIJ001530 | Culex pipiens globin 2 (155 aa)	1	1	1
| CpipJ_CPIJ001507 | Culex pipiens cysteine-rich secretory protein 3 (258 aa)	N	N	6
| CpipJ_CPIJ001495 | Culex pipiens rab5 (216 aa)	N	N	8
| CpipJ_CPIJ001457 | Culex pipiens ADP-ribosylation factor, arf (183 aa)	N	N	4
| CpipJ_CPIJ001456 | Culex pipiens pyruvate dehydrogenase E1 component subunit alpha (381 aa)	N	N	4
| CpipJ_CPIJ001445 | Culex pipiens eukaryotic translation initiation factor 3 subunit (1378 aa)	N	N	8
| CpipJ_CPIJ001438 | Culex pipiens conserved hypothetical protein (86 aa)	5	6	N
| CpipJ_CPIJ001423 | Culex pipiens ubiquitin-activating enzyme E1 (1103 aa)	3	2	55
| CpipJ_CPIJ001400 | Culex pipiens rho GTPase (187 aa)	N	N	3
| CpipJ_CPIJ001397 | Culex pipiens synaptotagmin (826 aa)	N	N	20
| CpipJ_CPIJ001395 | Culex pipiens translocase of outer membrane 34 (953 aa)	N	N	3
| CpipJ_CPIJ001371 | Culex pipiens serine/threonine-protein phosphatase 4 catalytic subunit (308 aa)	N	N	3
| CpipJ_CPIJ001363 | Culex pipiens translational activator gcn1 (2652 aa)	N	N	10
| CpipJ_CPIJ001361 | Culex pipiens proteasome subunit beta type 3 (206 aa)	N	N	8
| CpipJ_CPIJ001353 | Culex pipiens tubulin alpha chain (426 aa)	N	N	26
| CpipJ_CPIJ001352 | Culex pipiens N-myc downstream regulated (348 aa)	N	1	10
| CpipJ_CPIJ001337 | Culex pipiens uridine 5'-monophosphate synthase (488 aa)	N	N	6
| CpipJ_CPIJ001318 | Culex pipiens d-lactate dehydrognease 2 (538 aa)	N	N	3
| CpipJ_CPIJ001317 | Culex pipiens hypothetical protein (87 aa)	1	1	2
| CpipJ_CPIJ001316 | Culex pipiens conserved hypothetical protein (523 aa)	1	2	21
| CpipJ_CPIJ001312 | Culex pipiens conserved hypothetical protein (394 aa)	1	2	1
| CpipJ_CPIJ001289 | Culex pipiens eukaryotic translation initiation factor 5A (161 aa)	N	N	11
| CpipJ_CPIJ001287 | Culex pipiens dynamin (739 aa)	N	N	10
| CpipJ_CPIJ001270 | Culex pipiens 60S ribosomal protein L10a (218 aa)	N	N	4
| CpipJ_CPIJ001267 | Culex pipiens conserved hypothetical protein (163 aa)	N	N	2
| CpipJ_CPIJ001227 | Culex pipiens actin (377 aa)	N	N	4
| CpipJ_CPIJ001220 | Culex pipiens 60S ribosomal protein L32 (135 aa)	N	N	3
| CpipJ_CPIJ001218 | Culex pipiens 40S ribosomal protein S23 (144 aa)	N	N	3
| CpipJ_CPIJ001195 | Culex pipiens glyoxylate reductase/hydroxypyruvate reductase (345 aa)	N	N	2
| CpipJ_CPIJ001180 | Culex pipiens 40S ribosomal protein S15 (150 aa)	N	N	13
| CpipJ_CPIJ001179 | Culex pipiens importin alpha (517 aa)	N	N	5
| CpipJ_CPIJ001176 | Culex pipiens coatomer, gamma-subunit (903 aa)	N	N	18
| CpipJ_CPIJ001165 | Culex pipiens ubiquitin conjugation factor E4 A (1011 aa)	N	N	22
| CpipJ_CPIJ001158 | Culex pipiens jnk (377 aa)	N	N	2
| CpipJ_CPIJ001155 | Culex pipiens cell division protein kinase 2 (299 aa)	N	N	2
| CpipJ_CPIJ001135 | Culex pipiens chromobox protein (214 aa)	N	N	2
| CpipJ_CPIJ001132 | Culex pipiens elongation factor 2 (1032 aa)	5	6	77
| CpipJ_CPIJ001131 | Culex pipiens erythrocyte band 7 integral membrane protein (330 aa)	3	4	9
| CpipJ_CPIJ001119 | Culex pipiens conserved hypothetical protein (84 aa)	2	2	4
| CpipJ_CPIJ001085 | Culex pipiens low molecular weight protein-tyrosine-phosphatase (153 aa)	N	N	4
| CpipJ_CPIJ001079 | Culex pipiens conserved hypothetical protein (1456 aa)	N	N	3
| CpipJ_CPIJ001058 | Culex pipiens ADP-ribosylation factor (185 aa)	N	N	2
| CpipJ_CPIJ000996 | Culex pipiens axonemal dynein intermediate chain polypeptide (719 aa)	7	11	9
| CpipJ_CPIJ000992 | Culex pipiens juvenile hormone epoxide hydrolase 1 (458 aa)	N	N	8
| CpipJ_CPIJ000990 | Culex pipiens cytosol aminopeptidase (541 aa)	75	115	157
| CpipJ_CPIJ000981 | Culex pipiens prohibitin-2 (300 aa)	6	9	21
| CpipJ_CPIJ000973 | Culex pipiens conserved hypothetical protein (527 aa)	N	N	3
| CpipJ_CPIJ000967 | Culex pipiens voltage-dependent anion-selective channel (283 aa)	15	23	40
| CpipJ_CPIJ000966 | Culex pipiens COP9 signalosome complex subunit 4 (411 aa)	N	N	4
| CpipJ_CPIJ000948 | Culex pipiens enolase (434 aa)	23	26	72
| CpipJ_CPIJ000944 | Culex pipiens deoxyribonuclease I (404 aa)	1	2	9
| CpipJ_CPIJ000908 | Culex pipiens cell death-regulatory protein GRIM19 (151 aa)	2	3	6
| CpipJ_CPIJ000897 | Culex pipiens proteasome subunit alpha type 1 (283 aa)	3	5	17
| CpipJ_CPIJ000896 | Culex pipiens conserved hypothetical protein (504 aa)	N	N	2
| CpipJ_CPIJ000894 | Culex pipiens proteasome subunit beta type 2 (206 aa)	1	1	11
| CpipJ_CPIJ000881 | Culex pipiens conserved hypothetical protein (287 aa)	N	N	5
| CpipJ_CPIJ000879 | Culex pipiens mitochondrial NADH dehydrogenase Fe-S protein (102 aa)	N	N	2
| CpipJ_CPIJ000859 | Culex pipiens ATP-citrate synthase (1097 aa)	2	5	78
| CpipJ_CPIJ000855 | Culex pipiens conserved hypothetical protein (445 aa)	N	N	3
| CpipJ_CPIJ000853 | Culex pipiens myosin heavy chain (2069 aa)	36	37	278
| CpipJ_CPIJ000852 | Culex pipiens myosin-Id (693 aa)	3	6	71
| CpipJ_CPIJ000849 | Culex pipiens myosin heavy chain (1928 aa)	26	N	217
| CpipJ_CPIJ000848 | Culex pipiens myosin-2 heavy chain (1947 aa)	12	14	127
| CpipJ_CPIJ000847 | Culex pipiens yellow (619 aa)	N	N	3
| CpipJ_CPIJ000840 | Culex pipiens conserved hypothetical protein (409 aa)	N	N	9
| CpipJ_CPIJ000832 | Culex pipiens conserved hypothetical protein (1346 aa)	1	1	2
| CpipJ_CPIJ000831 | Culex pipiens conserved hypothetical protein (167 aa)	1	1	N
| CpipJ_CPIJ000830 | Culex pipiens conserved hypothetical protein (154 aa)	N	N	3
| CpipJ_CPIJ000806 | Culex pipiens growth factor receptor-bound protein (191 aa)	N	N	4
| CpipJ_CPIJ000805 | Culex pipiens geranylgeranyl transferase type-2 alpha subunit (332 aa)	N	N	3
| CpipJ_CPIJ000795 | Culex pipiens H/ACA ribonucleoprotein complex subunit 4 (522 aa)	1	1	N
| CpipJ_CPIJ000791 | Culex pipiens conserved hypothetical protein (586 aa)	3	3	17
| CpipJ_CPIJ000773 | Culex pipiens conserved hypothetical protein (375 aa)	N	N	7
| CpipJ_CPIJ000766 | Culex pipiens conserved hypothetical protein (114 aa)	2	1	N
| CpipJ_CPIJ000758 | Culex pipiens cohesin-subunit (878 aa)	1	2	15
| CpipJ_CPIJ000753 | Culex pipiens DEAD-box ATP-dependent RNA helicase 8 (427 aa)	N	N	7
| CpipJ_CPIJ000743 | Culex pipiens heterochromatin protein 1 alpha (191 aa)	N	N	2
| CpipJ_CPIJ000742 | Culex pipiens eukaryotic translation initiation factor 3 subunit 8 (905 aa)	N	N	12
| CpipJ_CPIJ000735 | Culex pipiens ubiquitin-conjugating enzyme E2 l (154 aa)	N	N	3
| CpipJ_CPIJ000734 | Culex pipiens glutaminyl-tRNA synthetase (773 aa)	N	N	16
| CpipJ_CPIJ000733 | Culex pipiens conserved hypothetical protein (91 aa)	1	1	N
| CpipJ_CPIJ000730 | Culex pipiens arginyl-tRNA synthetase (665 aa)	N	N	5
| CpipJ_CPIJ000728 | Culex pipiens conserved hypothetical protein (57 aa)	4	5	3
| CpipJ_CPIJ000714 | Culex pipiens phosphatidylinositol 4-kinase (2153 aa)	N	N	2
| CpipJ_CPIJ000689 | Culex pipiens eukaryotic translation initiation factor 5 (446 aa)	N	N	4
| CpipJ_CPIJ000683 | Culex pipiens actin (396 aa)	N	N	2
| CpipJ_CPIJ000678 | Culex pipiens testis development protein nyd-sp29 (1038 aa)	2	2	4
| CpipJ_CPIJ000677 | Culex pipiens cytoplasmic dynein intermediate chain, (663 aa)	N	N	5
| CpipJ_CPIJ000676 | Culex pipiens conserved hypothetical protein (687 aa)	N	N	3
| CpipJ_CPIJ000615 | Culex pipiens clip-domain serine protease (295 aa)	N	N	2
| CpipJ_CPIJ000578 | Culex pipiens conserved hypothetical protein (1100 aa)	N	N	12
| CpipJ_CPIJ000574 | Culex pipiens cathepsin L (335 aa)	1	3	9
| CpipJ_CPIJ000572 | Culex pipiens steroid dehydrogenase (320 aa)	N	N	4
| CpipJ_CPIJ000571 | Culex pipiens conserved hypothetical protein (304 aa)	1	3	3
| CpipJ_CPIJ000561 | Culex pipiens conserved hypothetical protein (239 aa)	N	N	3
| CpipJ_CPIJ000513 | Culex pipiens nuclear pore complex protein Nup155 (1372 aa)	N	N	3
| CpipJ_CPIJ000511 | Culex pipiens sepiapterin reductase (269 aa)	N	N	4
| CpipJ_CPIJ000505 | Culex pipiens conserved hypothetical protein (1323 aa)	N	N	24
| CpipJ_CPIJ000503 | Culex pipiens mitochondrial ATPase inhibitor (106 aa)	2	5	N
| CpipJ_CPIJ000484 | Culex pipiens lethal 35Di (163 aa)	1	1	4
| CpipJ_CPIJ000482 | Culex pipiens gliotactin (953 aa)	1	1	1
| CpipJ_CPIJ000470 | Culex pipiens mitochondrial cytochrome c oxidase subunit VIC (79 aa)	9	10	8
| CpipJ_CPIJ000465 | Culex pipiens conserved hypothetical protein (1338 aa)	N	N	4
| CpipJ_CPIJ000455 | Culex pipiens ribonuclease UK114 (145 aa)	N	N	3
| CpipJ_CPIJ000416 | Culex pipiens alpha-aminoadipic semialdehyde synthase, mitochondrial (931 aa)	N	N	3
| CpipJ_CPIJ000407 | Culex pipiens tubulin beta-4 chain (636 aa)	106	172	287
| CpipJ_CPIJ000401 | Culex pipiens phospholipase A-2-activating protein (792 aa)	N	N	9
| CpipJ_CPIJ000400 | Culex pipiens 3-hydroxyisobutyrate dehydrogenase (557 aa)	N	N	8
| CpipJ_CPIJ000377 | Culex pipiens homogentisate 1,2-dioxygenase (437 aa)	N	N	7
| CpipJ_CPIJ000375 | Culex pipiens glutaryl-CoA dehydrogenase, mitochondrial (416 aa)	N	N	3
| CpipJ_CPIJ000373 | Culex pipiens conserved hypothetical protein (182 aa)	1	2	2
| CpipJ_CPIJ000372 | Culex pipiens L-xylulose reductase (243 aa)	N	N	9
| CpipJ_CPIJ000357 | Culex pipiens hsp70 binding protein (303 aa)	N	N	4
| CpipJ_CPIJ000349 | Culex pipiens UDP-glucuronosyltransferase 1-1 (522 aa)	N	N	2
| CpipJ_CPIJ000348 | Culex pipiens pregnancy zone protein (1356 aa)	N	N	3
| CpipJ_CPIJ000346 | Culex pipiens macroglobulin/complement (1404 aa)	N	N	4
| CpipJ_CPIJ000337 | Culex pipiens isocitrate dehydrogenase cytoplasmic (410 aa)	5	6	28
| CpipJ_CPIJ000336 | Culex pipiens conserved hypothetical protein (86 aa)	1	1	1
| CpipJ_CPIJ000306 | Culex pipiens conserved hypothetical protein (666 aa)	N	N	2
| CpipJ_CPIJ000300 | Culex pipiens RAD50-interacting protein 1 (733 aa)	N	N	2
| CpipJ_CPIJ000298 | Culex pipiens cytochrome P450 6B7 (502 aa)	N	N	3
| CpipJ_CPIJ000297 | Culex pipiens 5,10-methylenetetrahydrofolate reductase (444 aa)	N	N	5
| CpipJ_CPIJ000286 | Culex pipiens WD repeat protein 26 (737 aa)	N	N	2
| CpipJ_CPIJ000279 | Culex pipiens ribosomal protein L23a (248 aa)	N	N	3
| CpipJ_CPIJ000277 | Culex pipiens conserved hypothetical protein (366 aa)	N	N	2
| CpipJ_CPIJ000276 | Culex pipiens proteasome inhibitor PI31 subunit (274 aa)	1	2	2
| CpipJ_CPIJ000250 | Culex pipiens conserved hypothetical protein (1141 aa)	N	N	2
| CpipJ_CPIJ000232 | Culex pipiens glycerol-3-phosphate dehydrogenase (355 aa)	10	10	52
| CpipJ_CPIJ000214 | Culex pipiens serpin B10 (389 aa)	N	N	2
| CpipJ_CPIJ000211 | Culex pipiens cysteine-rich secretory protein-2 (149 aa)	N	N	2
| CpipJ_CPIJ000205 | Culex pipiens 60S ribosomal protein L18 (190 aa)	N	2	8
| CpipJ_CPIJ000199 | Culex pipiens conserved hypothetical protein (152 aa)	N	N	3
| CpipJ_CPIJ000198 | Culex pipiens conserved hypothetical protein (290 aa)	N	N	6
| CpipJ_CPIJ000195 | Culex pipiens conserved hypothetical protein (267 aa)	N	1	12
| CpipJ_CPIJ000193 | Culex pipiens calcyphosin (216 aa)	N	2	8
| CpipJ_CPIJ000179 | Culex pipiens ribophorin ii (631 aa)	N	N	8
| CpipJ_CPIJ000162 | Culex pipiens 60S ribosomal protein L8 (262 aa)	N	N	9
| CpipJ_CPIJ000130 | Culex pipiens heterogeneous nuclear ribonucleoprotein k (430 aa)	N	N	3
| CpipJ_CPIJ000129 | Culex pipiens conserved hypothetical protein (642 aa)	N	N	3
| CpipJ_CPIJ000123 | Culex pipiens pyrroline-5-carboxylate reductase (259 aa)	N	N	5
| CpipJ_CPIJ000114 | Culex pipiens lactotransferrin (821 aa)	N	N	10
| CpipJ_CPIJ000098 | Culex pipiens electron transfer flavoprotein-ubiquinone oxidoreductase (608 aa)	N	2	7
| CpipJ_CPIJ000096 | Culex pipiens importin beta-2 (903 aa)	N	N	2
| CpipJ_CPIJ000080 | Culex pipiens UBX domain-containing protein 1 (435 aa)	N	N	2
| CpipJ_CPIJ000077 | Culex pipiens farnesyl-pyrophosphate synthetase (381 aa)	N	N	4
| CpipJ_CPIJ000066 | Culex pipiens GTP-binding protein (o) alpha subunit, gnao (398 aa)	N	N	5
| CpipJ_CPIJ000062 | Culex pipiens receptor mediated endocytosis 8 (2349 aa)	N	N	2
| CpipJ_CPIJ000056 | Culex pipiens larval serum protein 1 beta chain (649 aa)	N	N	2
| CpipJ_CPIJ000031 | Culex pipiens glutathione S-transferase (258 aa)	N	N	6
| CpipJ_CPIJ000029 | Culex pipiens tRNA pseudouridine synthase D (729 aa)	N	N	2
