# Supplementary material for: Using the Culex pipiens sperm proteome to identify elements essential for mosquito reproduction
Source: PLoS One. 2023 Feb 16;18(2):e0280013. doi: 10.1371/journal.pone.0280013 (PMC9934393; doi:10.1371/journal.pone.0280013)
Supplement: S2 Table — Most IDs for the histones were ambiguous due to the high degree of sequence similarity among these genes. Sheet 1 of the file shows all of the possible histone IDs from the MS analysis. Sheet 2 shows the groups of ambiguous IDs (each ID group is separated from others by an empty row) found in the first two MS analyses. The third analysis of sperm proteins combined data from MS of proteins extracted from gel slices and are not included here, since they can not be considered comparable to the first two samples. The two histone isoforms that were uniquely identified are highlighted in pink. (XLS) [file pone.0280013.s002.xls]

## Sheet: Sheet1
	Peptides (>95% confidence
NAME	Proteome 1	Proteome 2	Proteome 3
| CpipJ_CPIJ019940 | Culex pipiens tubulin alpha-1 chain (451 aa)	91	125	245
| CpipJ_CPIJ017383 | Culex pipiens tubulin alpha-1 chain (451 aa)	91	125	245
| CpipJ_CPIJ005219 | Culex pipiens disulfide isomerase (494 aa)	16	24	65
| CpipJ_CPIJ013559 | Culex pipiens disulfide isomerase (494 aa)	15	23	64
| CpipJ_CPIJ019652 | Culex pipiens conserved hypothetical protein (457 aa)	16	19	13	no conserved domains
| CpipJ_CPIJ016189 | Culex pipiens conserved hypothetical protein (442 aa)	15	18	12	no conserved domains
| CpipJ_CPIJ017506 | Culex pipiens alanine aminotransferase (550 aa)	10	15	62
| CpipJ_CPIJ014256 | Culex pipiens alanine aminotransferase (550 aa)	10	15	62
| CpipJ_CPIJ020122 | Culex pipiens NADH-ubiquinone oxidoreductase 75 kDa subunit (730 aa)	7	12	41
| CpipJ_CPIJ010868 | Culex pipiens NADH-ubiquinone oxidoreductase 75 kDa subunit (730 aa)	7	12	42
| CpipJ_CPIJ007074 | Culex pipiens l(2)37Cc (273 aa)	10	12	19
| CpipJ_CPIJ007073 | Culex pipiens l(2)37Cc (273 aa)	10	12	19
| CpipJ_CPIJ007566 | Culex pipiens mitochondrial cytochrome c1 (292 aa)	6	9	21
| CpipJ_CPIJ014410 | Culex pipiens mitochondrial cytochrome c1 (307 aa)	5	8	N
| CpipJ_CPIJ019847 | Culex pipiens ubiquinol-cytochrome c reductase complex 14 kDa protein (111 aa)	5	7	9
| CpipJ_CPIJ006030 | Culex pipiens ubiquinol-cytochrome c reductase complex 14 kDa protein (111 aa)	5	7	9
| CpipJ_CPIJ014619 | Culex pipiens zinc binding dehydrogenase (341 aa)	5	6	N
| CpipJ_CPIJ006453 | Culex pipiens trans-2-enoyl-CoA reductase, mitochondrial (358 aa)	5	6	10
| CpipJ_CPIJ018366 | Culex pipiens calmodulin (150 aa)	5	12	2
| CpipJ_CPIJ007602 | Culex pipiens calmodulin (168 aa)	5	12	2
| CpipJ_CPIJ010030 | Culex pipiens phosphatidylethanolamine-binding protein 2 (120 aa)	4	6	N
| CpipJ_CPIJ010028 | Culex pipiens OV-16 antigen (213 aa)	5	7	11
| CpipJ_CPIJ014621 | Culex pipiens enoyl-CoA hydratase, mitochondrial (294 aa)	5	5	8
| CpipJ_CPIJ006455 | Culex pipiens enoyl-CoA hydratase, mitochondrial (294 aa)	5	5	8
| CpipJ_CPIJ017812 | Culex pipiens hexokinase (348 aa)	4	5	N
| CpipJ_CPIJ008049 | Culex pipiens hexokinase (450 aa)	4	5	14
| CpipJ_CPIJ016383 | Culex pipiens conserved hypothetical protein (205 aa)	3	6	23	no conserved domains
| CpipJ_CPIJ016382 | Culex pipiens conserved hypothetical protein (205 aa)	3	6	23	no conserved domains
| CpipJ_CPIJ001340 | Culex pipiens conserved hypothetical protein (325 aa)	4	6	36	annexin super family, 4 domains
| CpipJ_CPIJ018013 | Culex pipiens conserved hypothetical protein (388 aa)	2	3	N	annexin super family, 4 domains
| CpipJ_CPIJ016780 | Culex pipiens mitochondrial 2-oxoglutarate/malate carrier protein (310 aa)	3	9	18
| CpipJ_CPIJ006475 | Culex pipiens mitochondrial 2-oxoglutarate/malate carrier protein (310 aa)	3	9	18
| CpipJ_CPIJ018993 | Culex pipiens allergen (133 aa)	2	5	17
| CpipJ_CPIJ013698 | Culex pipiens allergen (133 aa)	2	5	17
| CpipJ_CPIJ008200 | Culex pipiens cytochrome c oxidase subunit 5A, mitochondrial (153 aa)	3	5	12
| CpipJ_CPIJ008921 | Culex pipiens cytochrome c oxidase subunit 5A, mitochondrial (146 aa)	N	3	N
| CpipJ_CPIJ013324 | Culex pipiens polyubiquitin (534 aa)	2	3	7
| CpipJ_CPIJ003589 | Culex pipiens conserved hypothetical protein (1066 aa)	3	3	7	UBQ superfamily, multiple motifs, entire length of esquence
| CpipJ_CPIJ003099 | Culex pipiens ribosomal protein S27a (157 aa)	3	3	9
| CpipJ_CPIJ002413 | Culex pipiens anopheles stephensi ubiquitin (129 aa)	3	3	7
| CpipJ_CPIJ016014 | Culex pipiens conserved hypothetical protein (212 aa)	3	4	N	no conserved domains
| CpipJ_CPIJ016013 | Culex pipiens conserved hypothetical protein (227 aa)	5	5	8	no conserved domains
| CpipJ_CPIJ014555 | Culex pipiens tektin (432 aa)	1	2	5
| CpipJ_CPIJ014554 | Culex pipiens tektin (430 aa)	1	2	6
| CpipJ_CPIJ017123 | Culex pipiens myosin light chain 2 (211 aa)	2	2	17
| CpipJ_CPIJ019398 | Culex pipiens myosin light chain 2 (102 aa)	2	2	N
| CpipJ_CPIJ010291 | Culex pipiens citrate synthase, mitochondrial (308 aa)	3	5	7
| CpipJ_CPIJ019860 | Culex pipiens citrate synthase (64 aa)	N	2	1
| CpipJ_CPIJ016053 | Culex pipiens conserved hypothetical protein (124 aa)	2	3	5	QIL1 superfamily - uncharacterized function
| CpipJ_CPIJ015390 | Culex pipiens conserved hypothetical protein (124 aa)	N	1	4	QIL1 superfamily - uncharacterized function
| CpipJ_CPIJ016783 | Culex pipiens NADH:ubiquinone dehydrogenase (111 aa)	1	2	2
| CpipJ_CPIJ006470 | Culex pipiens NADH:ubiquinone dehydrogenase (111 aa)	1	2	2
| CpipJ_CPIJ016821 | Culex pipiens troponin C (162 aa)	2	2	7
| CpipJ_CPIJ012250 | Culex pipiens troponin C (150 aa)	Y, 2	2	7
| CpipJ_CPIJ016407 | Culex pipiens 26S protease regulatory subunit 6A (429 aa)	1	2	13
| CpipJ_CPIJ011552 | Culex pipiens 26S protease regulatory subunit 4 (439 aa)	1	1	9
| CpipJ_CPIJ009931 | Culex pipiens 26S protease regulatory subunit 8 (403 aa)	1	1	10
| CpipJ_CPIJ015075 | Culex pipiens heat shock protein 83 (720 aa)	N	2	92
| CpipJ_CPIJ011246 | Culex pipiens heat shock protein 83 (717 aa)	N	2	92
| CpipJ_CPIJ011244 | Culex pipiens heat shock protein 83 (717 aa)	N	2	91
| CpipJ_CPIJ018728 | Culex pipiens isoleucyl tRNA synthetase (459 aa)			2
| CpipJ_CPIJ009573 | Culex pipiens odorant receptor Or7 (772 aa)	N	1	2
| CpipJ_CPIJ019889 | Culex pipiens isoleucyl tRNA synthetase (531 aa)			3
| CpipJ_CPIJ003759 | Culex pipiens serine protease inhibitor (493 aa)	N	2	4
| CpipJ_CPIJ015496 | Culex pipiens serpin B6 (171 aa)	N	2	3
| CpipJ_CPIJ013111 | Culex pipiens antithrombin-III (243 aa)	N	1	3
| CpipJ_CPIJ000915 | Culex pipiens serpin B3 (245 aa)	N	1	3
| CpipJ_CPIJ019883 | Culex pipiens chymotrypsinogen 2 (292 aa)	2	1	14
| CpipJ_CPIJ006867 | Culex pipiens transmembrane protease (292 aa)	2	1	13
| CpipJ_CPIJ015346 | Culex pipiens glutaredoxin, grx (214 aa)	N	1	2
| CpipJ_CPIJ011062 | Culex pipiens glutaredoxin, grx (211 aa)	N	1	3
| CpipJ_CPIJ002458 | Culex pipiens piwi (824 aa)			16
| CpipJ_CPIJ002415 | Culex pipiens piwi (866 aa)			16
| CpipJ_CPIJ019378 | Culex pipiens long-chain-fatty-acid coa ligase (713 aa)			14
| CpipJ_CPIJ015739 | Culex pipiens long-chain-fatty-acid coa ligase (697 aa)			14
| CpipJ_CPIJ019242 | Culex pipiens mitochondrial carrier (331 aa)	2	2	13
| CpipJ_CPIJ011250 | Culex pipiens mitochondrial carrier (306 aa)	1	N	12
| CpipJ_CPIJ019538 | Culex pipiens aspartyl-tRNA synthetase (539 aa)			9
| CpipJ_CPIJ015212 | Culex pipiens aspartyl-tRNA synthetase (525 aa)			8
| CpipJ_CPIJ012779 | Culex pipiens potassium/chloride symporter (953 aa)			7
| CpipJ_CPIJ017740 | Culex pipiens potassium/chloride symporter (975 aa)			6
| CpipJ_CPIJ016054 | Culex pipiens actin (419 aa)			6
| CpipJ_CPIJ015392 | Culex pipiens actin (419 aa)			6
| CpipJ_CPIJ018457 | Culex pipiens eukaryotic translation initiation factor 3 subunit 2 (329 aa)			6
| CpipJ_CPIJ018275 | Culex pipiens eukaryotic translation initiation factor 3 subunit 2 (329 aa)			6
| CpipJ_CPIJ012567 | Culex pipiens BTB/POZ domain-containing protein KCTD8 (229 aa)			6
| CpipJ_CPIJ010639 | Culex pipiens BTB/POZ domain-containing protein KCTD8 (229 aa)			6
| CpipJ_CPIJ011602 | Culex pipiens NADH-cytochrome b5 reductase (320 aa)			9
| CpipJ_CPIJ001268 | Culex pipiens NADH-cytochrome B5 reductase (322 aa)			9
| CpipJ_CPIJ012853 | Culex pipiens 26S proteasome non-ATPase regulatory subunit 8 (263 aa)			5
| CpipJ_CPIJ011205 | Culex pipiens 26S proteasome non-ATPase regulatory subunit 8 (263 aa)			5
| CpipJ_CPIJ012621 | Culex pipiens ATP-dependent RNA helicase Ddx1 (612 aa)			5
| CpipJ_CPIJ015642 | Culex pipiens ATP-dependent RNA helicase Ddx1 (691 aa)			5
| CpipJ_CPIJ002043 | Culex pipiens translocon-associated protein, delta subunit (173 aa)			5
| CpipJ_CPIJ002042 | Culex pipiens translocon-associated protein, delta subunit (173 aa)			5
| CpipJ_CPIJ003171 | Culex pipiens UDP-n-acteylglucosamine pyrophosphorylase (359 aa)			4
| CpipJ_CPIJ003170 | Culex pipiens UDP-n-acteylglucosamine pyrophosphorylase (480 aa)			4
| CpipJ_CPIJ019949 | Culex pipiens inosine triphosphate pyrophosphatase (191 aa)			5
| CpipJ_CPIJ001739 | Culex pipiens inosine triphosphate pyrophosphatase (191 aa)			3
| CpipJ_CPIJ006764 | Culex pipiens 40S ribosomal protein S20 (121 aa)	N	1	7
| CpipJ_CPIJ018511 | Culex pipiens 40S ribosomal protein S20 (97 aa)			5
| CpipJ_CPIJ018346 | Culex pipiens 40S ribosomal protein S20 (104 aa)			5
| CpipJ_CPIJ018278 | Culex pipiens 40S ribosomal protein S20 (97 aa)			5
| CpipJ_CPIJ017617 | Culex pipiens 40S ribosomal protein S20 (97 aa)			5
| CpipJ_CPIJ007513 | Culex pipiens neprilysin (538 aa)			8
| CpipJ_CPIJ007512 | Culex pipiens neprilysin (433 aa)			8
| CpipJ_CPIJ006492 | Culex pipiens apolipoprotein D (275 aa)			4
| CpipJ_CPIJ017615 | Culex pipiens apolipoprotein D (236 aa)			4
| CpipJ_CPIJ002338 | Culex pipiens conserved hypothetical protein (204 aa)			4	Gamma interferon inducible lysosomal thiol reductase (GILT) superfamily
| CpipJ_CPIJ007525 | Culex pipiens conserved hypothetical protein (204 aa)			3	Gamma interferon inducible lysosomal thiol reductase (GILT) superfamily
| CpipJ_CPIJ019317 | Culex pipiens conserved hypothetical protein (596 aa)			4	ANK superfamily (ankyrin repeats; GPCR_chapero_1 superfamily
| CpipJ_CPIJ010374 | Culex pipiens conserved hypothetical protein (618 aa)			4	GPCR_chapero_1 superfamily
| CpipJ_CPIJ020069 | Culex pipiens methionine aminopeptidase 2 (463 aa)			5
| CpipJ_CPIJ011945 | Culex pipiens methionine aminopeptidase 2 (499 aa)			5
| CpipJ_CPIJ010373 | Culex pipiens F-actin capping protein subunit beta (276 aa)			5
| CpipJ_CPIJ019319 | Culex pipiens F-actin capping protein subunit beta (259 aa)			4
| CpipJ_CPIJ005232 | Culex pipiens conserved hypothetical protein (341 aa)			3	ribokinase/pfkB superfamily
| CpipJ_CPIJ013574 | Culex pipiens conserved hypothetical protein (341 aa)			3	ribokinase/pfkB superfamily
| CpipJ_CPIJ017114 | Culex pipiens beta-arrestin 1 (466 aa)			3
| CpipJ_CPIJ016988 | Culex pipiens beta-arrestin 1 (448 aa)			2
| CpipJ_CPIJ018191 | Culex pipiens GDP-mannose 4,6 dehydratase (369 aa)			4
| CpipJ_CPIJ012919 | Culex pipiens GDP-mannose 4,6 dehydratase (369 aa)			4
| CpipJ_CPIJ016005 | Culex pipiens acid phosphatase-1 (426 aa)			3
| CpipJ_CPIJ004003 | Culex pipiens acid phosphatase-1 (426 aa)			3
| CpipJ_CPIJ011975 | Culex pipiens PRA1 family protein 2 (189 aa)	1	N	3
| CpipJ_CPIJ018373 | Culex pipiens pra1 protein (202 aa)			2
| CpipJ_CPIJ020074 | Culex pipiens chromosome-associated kinesin KIF4A (459 aa)			3
| CpipJ_CPIJ011751 | Culex pipiens chromosome-associated kinesin KIF4A (466 aa)			3
| CpipJ_CPIJ014777 | Culex pipiens phosrestin-1 (399 aa)			4
| CpipJ_CPIJ012143 | Culex pipiens phosrestin-1 (399 aa)			4
| CpipJ_CPIJ006199 | Culex pipiens trehalase (587 aa)			4
| CpipJ_CPIJ017949 | Culex pipiens trehalase (546 aa)			4
| CpipJ_CPIJ015682 | Culex pipiens translation initiation factor if-2 (1023 aa)			4
| CpipJ_CPIJ008537 | Culex pipiens translation initiation factor if-2 (508 aa)			3
| CpipJ_CPIJ016921 | Culex pipiens 3-oxoacyl-[acyl-carrier-protein] reductase 1 (248 aa)			9
| CpipJ_CPIJ004601 | Culex pipiens 3-oxoacyl-[acyl-carrier-protein] reductase 1 (248 aa)			3
| CpipJ_CPIJ001134 | Culex pipiens excitatory amino acid transporter 3 (483 aa)			4
| CpipJ_CPIJ014353 | Culex pipiens glutamate transporter (194 aa)			3
| CpipJ_CPIJ006881 | Culex pipiens basic FGF-repressed Zic-binding protein (276 aa)			3
| CpipJ_CPIJ017927 | Culex pipiens basic FGF-repressed Zic-binding protein (150 aa)			2
| CpipJ_CPIJ012568 | Culex pipiens phospholipid hydroperoxide glutathione peroxidase 1 (189 aa)			2
| CpipJ_CPIJ010637 | Culex pipiens conserved hypothetical protein (191 aa)			2	Thio-redoxin-like superfamily; Glutathione (GSH) peroxidase family
| CpipJ_CPIJ010281 | Culex pipiens lactoylglutathione lyase (212 aa)			2
| CpipJ_CPIJ020092 | Culex pipiens conserved hypothetical protein (206 aa)			2	vicinal oxygen chelate (VOC) superfamily
| CpipJ_CPIJ019272 | Culex pipiens 1,2-dihydroxy-3-keto-5-methylthiopentene dioxygenase (184 aa)			3
| CpipJ_CPIJ007545 | Culex pipiens 1,2-dihydroxy-3-keto-5-methylthiopentene dioxygenase (184 aa)			3
| CpipJ_CPIJ015656 | Culex pipiens lysosomal alpha-mannosidase (1013 aa)			2
| CpipJ_CPIJ015654 | Culex pipiens lysosomal alpha-mannosidase (1021 aa)			5
| CpipJ_CPIJ019397 | Culex pipiens proline synthetase associated protein (254 aa)			2
| CpipJ_CPIJ017124 | Culex pipiens proline synthetase co-transcribed protein-like protein (338 aa)			2
| CpipJ_CPIJ010336 | Culex pipiens conserved hypothetical protein (205 aa)			2	no conserved domains
| CpipJ_CPIJ010335 | Culex pipiens conserved hypothetical protein (205 aa)			2	no conserved domains
| CpipJ_CPIJ006472 | Culex pipiens myo-inositol-1 phosphate synthase (552 aa)			3
| CpipJ_CPIJ016782 | Culex pipiens myo-inositol-1 phosphate synthase (481 aa)			2
| CpipJ_CPIJ018366 | Culex pipiens calmodulin (150 aa)	5	12	2
| CpipJ_CPIJ007602 | Culex pipiens calmodulin (168 aa)	5	12	2
| CpipJ_CPIJ018524 | Culex pipiens prostaglandin E synthase 2 (401 aa)			2
| CpipJ_CPIJ003988 | Culex pipiens prostaglandin E synthase 2 (401 aa)			2
| CpipJ_CPIJ019563 | Culex pipiens ribose-phosphate pyrophosphokinase 1,2 (356 aa)			2
| CpipJ_CPIJ012146 | Culex pipiens ribose-phosphate pyrophosphokinase 1,2 (356 aa)			2
| CpipJ_CPIJ014919 | Culex pipiens MRAS2 (113 aa)			2
| CpipJ_CPIJ014407 | Culex pipiens MRAS2 (143 aa)			2
| CpipJ_CPIJ016051 | Culex pipiens vitellogenin (382 aa)			2
| CpipJ_CPIJ015387 | Culex pipiens lipoprotein lipase (370 aa)			2
| CpipJ_CPIJ015386 | Culex pipiens hepatic triacylglycerol lipase (376 aa)			2
| CpipJ_CPIJ003359 | Culex pipiens conserved hypothetical protein (350 aa)			2	no conserved domains
| CpipJ_CPIJ003357 | Culex pipiens conserved hypothetical protein (343 aa)			2	no conserved domains
| CpipJ_CPIJ016301 | Culex pipiens serine protease inhibitor A3G (410 aa)			2
| CpipJ_CPIJ016299 | Culex pipiens serine protease inhibitor, serpin (128 aa)			2
| CpipJ_CPIJ004604 | Culex pipiens multidrug resistance-associated protein 1 (1350 aa)			2
| CpipJ_CPIJ016918 | Culex pipiens canalicular multispecific organic anion transporter 1 (1381 aa)			2
| CpipJ_CPIJ013654 | Culex pipiens conserved hypothetical protein (200 aa)			2	synaptobrevin superfamily
| CpipJ_CPIJ011790 | Culex pipiens conserved hypothetical protein (200 aa)			2	synaptobrevin superfamily
| CpipJ_CPIJ013481 | Culex pipiens translation machinery-associated protein 20 (183 aa)			2
| CpipJ_CPIJ011462 | Culex pipiens translation machinery-associated protein 20 (183 aa)			2
| CpipJ_CPIJ006108 | Culex pipiens splicing factor (620 aa)			4
| CpipJ_CPIJ006107 | Culex pipiens NONA protein (512 aa)			4
| CpipJ_CPIJ014347 | Culex pipiens s-adenosyl methionine synthetase (406 aa)			3
| CpipJ_CPIJ001138 | Culex pipiens s-adenosyl methionine synthetase (406 aa)			3
| CpipJ_CPIJ010842 | Culex pipiens transmembrane trafficking protein (207 aa)	N	1	3
| CpipJ_CPIJ019785 | Culex pipiens integral membrane protein, Tmp21-I (94 aa)			3
| CpipJ_CPIJ007589 | Culex pipiens leucine-rich repeat-containing protein 47 (540 aa)			2
| CpipJ_CPIJ019641 | Culex pipiens leucine-rich repeat-containing protein 47 (540 aa)			2
| CpipJ_CPIJ015388 | Culex pipiens NEDD8-activating enzyme E1 catalytic subunit (453 aa)			2
| CpipJ_CPIJ016052 | Culex pipiens NEDD8-activating enzyme E1 catalytic subunit (490 aa)			2
| CpipJ_CPIJ010323 | Culex pipiens conserved hypothetical protein (420 aa)			2	PKc-like superfamily; Ecdysteroid kinase
| CpipJ_CPIJ010321 | Culex pipiens conserved hypothetical protein (420 aa)			2	PKc-like superfamily
| CpipJ_CPIJ016404 | Culex pipiens conserved hypothetical protein (340 aa)			3	WD40 superfamily
| CpipJ_CPIJ016403 | Culex pipiens guanine nucleotide-binding protein subunit beta 1 (341 aa)			2
| CpipJ_CPIJ007403 | Culex pipiens guanine nucleotide-binding protein subunit beta 1 (341 aa)			2
| CpipJ_CPIJ007402 | Culex pipiens guanine nucleotide-binding protein subunit beta 1 (341 aa)			3
| CpipJ_CPIJ018568 | Culex pipiens COP9 signalosome complex subunit 7 (282 aa)			2
| CpipJ_CPIJ005207 | Culex pipiens cop9 complex subunit 7a (278 aa)			2
| CpipJ_CPIJ008454 | Culex pipiens conserved hypothetical protein (208 aa)			11	Ferritin-like superfamily
| CpipJ_CPIJ018123 | Culex pipiens ferritin heavy chain-like protein (222 aa)			11
| CpipJ_CPIJ018652 | Culex pipiens translocon-associated protein, gamma subunit (189 aa)			2
| CpipJ_CPIJ011727 | Culex pipiens translocon-associated protein subunit gamma (187 aa)			2
| CpipJ_CPIJ018064 | Culex pipiens 40S ribosomal protein S14-A (90 aa)			2
| CpipJ_CPIJ012110 | Culex pipiens 40S ribosomal protein S14-A (90 aa)			2
| CpipJ_CPIJ011289 | Culex pipiens 40S ribosomal protein S14 (236 aa)			2
| CpipJ_CPIJ019834 | Culex pipiens mitochondrial carnitine/acylcarnitine carrier protein (302 aa)			2
| CpipJ_CPIJ002253 | Culex pipiens mitochondrial carnitine/acylcarnitine carrier protein (302 aa)			2
