# Supplementary material for: Using the Culex pipiens sperm proteome to identify elements essential for mosquito reproduction
Source: PLoS One. 2023 Feb 16;18(2):e0280013. doi: 10.1371/journal.pone.0280013 (PMC9934393; doi:10.1371/journal.pone.0280013)
Supplement: S3 Table — Some protein IDs were ambiguous due to the high degree of sequence similarity among the isoforms. The pairs of ambiguous IDs are shown in Sheet 1 with an empty row between sets of ambiguous IDs. In a few cases, three or four proteins are potential candidates for the ID. Among these IDs, proteins of particular interest (e.g., calmodulin) are discussed in more detail in the Results and Discussion Section. (XLS) [file pone.0280013.s003.xls]

## Sheet: Sheet1
	Peptides (>95% confidence)
NAME	Proteome 1	Proteome 2	Proteome 3
| CpipJ_CPIJ020276 | Culex pipiens histone H2B.1 (144 aa)	3	3	23
| CpipJ_CPIJ020275 | Culex pipiens histone H4 (93 aa)	5	8	N
| CpipJ_CPIJ017395 | Culex pipiens histone H3 (162 aa)	3	1	9
| CpipJ_CPIJ017187 | Culex pipiens histone H3.3 type 2 (137 aa)	3	1	8
| CpipJ_CPIJ015010 | Culex pipiens histone H2A type 1-A (125 aa)	3	3	N
| CpipJ_CPIJ015009 | Culex pipiens histone H3.3 type 2 (159 aa)	3	1	9
| CpipJ_CPIJ015008 | Culex pipiens histone 4 (111 aa)	6	9	41
| CpipJ_CPIJ015007 | Culex pipiens Histone H4 (105 aa)	6	9	41
| CpipJ_CPIJ015006 | Culex pipiens histone H3.2 (137 aa)	3	1	9
| CpipJ_CPIJ015005 | Culex pipiens late histone H2B.L4 (128 aa)	3	3	61
| CpipJ_CPIJ015004 | Culex pipiens histone H2A type 1-A (125 aa)	3	3	N
| CpipJ_CPIJ014770 | Culex pipiens histone H1 (212 aa)	N	N	2
| CpipJ_CPIJ014769 | Culex pipiens histone H3.1t (137 aa)	3	1	9
| CpipJ_CPIJ014768 | Culex pipiens histone 1 (118 aa)	6	9	41
| CpipJ_CPIJ014767 | Culex pipiens histone H2A type 1-J (131 aa)	N	N	7
| CpipJ_CPIJ014759 | Culex pipiens histone H3.2 (137 aa)	1	2	2
| CpipJ_CPIJ012454 | Culex pipiens histone H2A type 1-A (125 aa)	3	3	19
| CpipJ_CPIJ012453 | Culex pipiens histone H3 type 2 (156 aa)	3	1	9
| CpipJ_CPIJ012452 | Culex pipiens histone H4 (104 aa)	6	9	41
| CpipJ_CPIJ012451 | Culex pipiens histone H1 (240 aa)	N	1	7
| CpipJ_CPIJ012450 | Culex pipiens histone H2A type 2-B (125 aa)	3	3	19
| CpipJ_CPIJ012449 | Culex pipiens histone H3 type 2 (147 aa)	3	1	9
| CpipJ_CPIJ012448 | Culex pipiens histone 1 (104 aa)	6	9	41
| CpipJ_CPIJ012447 | Culex pipiens histone H1 (240 aa)	N	1	7
| CpipJ_CPIJ012446 | Culex pipiens late histone H2A.L3 (125 aa)	3	3	19
| CpipJ_CPIJ012445 | Culex pipiens histone H3 type 2 (147 aa)	3	1	9
| CpipJ_CPIJ012444 | Culex pipiens histone 2 (104 aa)	6	9	41
| CpipJ_CPIJ012443 | Culex pipiens histone H1 (240 aa)	N	1	7
| CpipJ_CPIJ012442 | Culex pipiens histone H2A type 1-C (125 aa)	3	3	19
| CpipJ_CPIJ012441 | Culex pipiens histone H3 type 2 (156 aa)	3	1	9
| CpipJ_CPIJ012440 | Culex pipiens histone H4 (104 aa)	6	9	41
| CpipJ_CPIJ012439 | Culex pipiens histone H1 (240 aa)	N	1	7
| CpipJ_CPIJ012438 | Culex pipiens histone H2A type 1-C (125 aa)	3	3	19
| CpipJ_CPIJ012437 | Culex pipiens histone H3.3 type 2 (156 aa)	3	1	9
| CpipJ_CPIJ012436 | Culex pipiens HIST1H4H (104 aa)	6	9	41
| CpipJ_CPIJ012435 | Culex pipiens histone H1 (240 aa)	N	1	7
| CpipJ_CPIJ012434 | Culex pipiens histone H2A type 1-C (125 aa)	3	3	19
| CpipJ_CPIJ012433 | Culex pipiens histone H3.3 type 2 (156 aa)	3	1	9
| CpipJ_CPIJ012432 | Culex pipiens histone H4 (104 aa)	6	9	41
| CpipJ_CPIJ012431 | Culex pipiens histone H1 (240 aa)	N	1	7
| CpipJ_CPIJ012430 | Culex pipiens late histone H2A.L3 (125 aa)	3	3	19
| CpipJ_CPIJ012429 | Culex pipiens histone H3.2 (156 aa)	3	1	9
| CpipJ_CPIJ012428 | Culex pipiens histone H4 (104 aa)	6	9	41
| CpipJ_CPIJ012427 | Culex pipiens histone H1 (240 aa)	N	1	7
| CpipJ_CPIJ012426 | Culex pipiens histone H2B.1/H2B.2 (125 aa)	3	3	62
| CpipJ_CPIJ012425 | Culex pipiens histone H2A type 1-C (125 aa)	3	3	19
| CpipJ_CPIJ012424 | Culex pipiens histone H3.1t (137 aa)	3	1	9
| CpipJ_CPIJ012423 | Culex pipiens histone protein Hist1h4i (104 aa)	6	9	41
| CpipJ_CPIJ012422 | Culex pipiens histone H2B.3 (125 aa)	3	3	62
| CpipJ_CPIJ012421 | Culex pipiens histone H2A type 1-A (125 aa)	3	3	19
| CpipJ_CPIJ012420 | Culex pipiens Histone H3c (170 aa)	3	1	9
| CpipJ_CPIJ012419 | Culex pipiens late histone H2A.L3 (125 aa)	3	3	19
| CpipJ_CPIJ012418 | Culex pipiens histone H3 type 2 (137 aa)	3	1	9
| CpipJ_CPIJ012417 | Culex pipiens histone 2 (104 aa)	6	9	41
| CpipJ_CPIJ012416 | Culex pipiens histone H1 (240 aa)	N	1	7
| CpipJ_CPIJ012414 | Culex pipiens histone H1 (240 aa)	N	1	7
| CpipJ_CPIJ012413 | Culex pipiens histone H2B.1/H2B.2 (125 aa)	3	3	62
| CpipJ_CPIJ012412 | Culex pipiens histone H2A type 2-B (125 aa)	3	3	19
| CpipJ_CPIJ012411 | Culex pipiens histone H3 type 2 (137 aa)	3	1	9
| CpipJ_CPIJ012410 | Culex pipiens histone H4 (104 aa)	6	9	41
| CpipJ_CPIJ012409 | Culex pipiens histone H1 (239 aa)	N	1	N
| CpipJ_CPIJ012408 | Culex pipiens late histone H2A.3 (125 aa)	3	3	19
| CpipJ_CPIJ012407 | Culex pipiens histone H3.1t (152 aa)	3	1	9
| CpipJ_CPIJ012406 | Culex pipiens histone H4 (104 aa)	6	9	41
| CpipJ_CPIJ012405 | Culex pipiens histone H1 (240 aa)	N	1	7
| CpipJ_CPIJ012404 | Culex pipiens histone H2B.1/H2B.2 (125 aa)	3	3	62
| CpipJ_CPIJ012403 | Culex pipiens late histone H2A.3 (125 aa)	3	3	19
| CpipJ_CPIJ012402 | Culex pipiens histone H3.3 type 2 (137 aa)	3	1	9
| CpipJ_CPIJ012401 | Culex pipiens histone protein Hist1h4d (104 aa)	6	9	41
| CpipJ_CPIJ012400 | Culex pipiens histone H1 (239 aa)	N	1	N
| CpipJ_CPIJ012399 | Culex pipiens histone H2A type 1-C (125 aa)	3	3	19
| CpipJ_CPIJ012398 | Culex pipiens histone H3 type 2 (147 aa)	3	1	9
| CpipJ_CPIJ012397 | Culex pipiens histone 4 (104 aa)	6	9	41
| CpipJ_CPIJ012396 | Culex pipiens histone H1 (240 aa)	N	1	7
| CpipJ_CPIJ012395 | Culex pipiens histone H2A type 2-B (125 aa)	3	3	19
| CpipJ_CPIJ012394 | Culex pipiens histone H3.1t (137 aa)	3	1	9
| CpipJ_CPIJ012393 | Culex pipiens histone 1 (104 aa)	6	9	41
| CpipJ_CPIJ012392 | Culex pipiens histone H1 (240 aa)	N	1	7
| CpipJ_CPIJ012391 | Culex pipiens histone H2B.1/H2B.2 (125 aa)	3	3	62
| CpipJ_CPIJ012390 | Culex pipiens late histone H2A.3 (125 aa)	3	3	19
| CpipJ_CPIJ012389 | Culex pipiens histone H3.2 (137 aa)	3	1	9
| CpipJ_CPIJ012388 | Culex pipiens histone 1 (104 aa)	6	9	41
| CpipJ_CPIJ012386 | Culex pipiens histone 4 (104 aa)	6	9	41
| CpipJ_CPIJ012385 | Culex pipiens histone H1 (240 aa)	N	1	7
| CpipJ_CPIJ012384 | Culex pipiens histone H3.2 (137 aa)	3	1	9
| CpipJ_CPIJ012383 | Culex pipiens histone H4 (104 aa)	6	9	41
| CpipJ_CPIJ012381 | Culex pipiens histone H2B.3 (125 aa)	3	3	62
| CpipJ_CPIJ012380 | Culex pipiens histone H2A type 1-C (125 aa)	3	3	19
| CpipJ_CPIJ012379 | Culex pipiens histone H3.3 type 2 (137 aa)	3	1	9
| CpipJ_CPIJ012378 | Culex pipiens H4 histone protein (125 aa)	6	9	41
| CpipJ_CPIJ012377 | Culex pipiens histone H1 (240 aa)	N	1	7
| CpipJ_CPIJ012376 | Culex pipiens histone H2B.1/H2B.2 (125 aa)	3	3	62
| CpipJ_CPIJ010364 | Culex pipiens histone H3.2 (146 aa)	3	1	9
| CpipJ_CPIJ010363 | Culex pipiens histone H1 (209 aa)	N	N	4
| CpipJ_CPIJ010361 | Culex pipiens histone H2B.3 (133 aa)	N	2	58
| CpipJ_CPIJ010360 | Culex pipiens histone H2A type 1-A (128 aa)	N	N	7
| CpipJ_CPIJ010359 | Culex pipiens H4 histone (104 aa)	6	9	41
| CpipJ_CPIJ010358 | Culex pipiens histone H1 (219 aa)	N	N	2
| CpipJ_CPIJ010355 | Culex pipiens histone H3.2 (137 aa)	1	3	N
| CpipJ_CPIJ008494 | Culex pipiens histone h2a (127 aa)	4	5	12
| CpipJ_CPIJ006050 | Culex pipiens histone H3.1t (137 aa)	3	1	9
| CpipJ_CPIJ005873 | Culex pipiens histone H4 (104 aa)	6	9	41
| CpipJ_CPIJ005872 | Culex pipiens Histone H3c (122 aa)	1	2	N
| CpipJ_CPIJ004104 | Culex pipiens histone 2A (155 aa)	3	3	19
| CpipJ_CPIJ001452 | Culex pipiens late histone H2A (136 aa)	N	N	6

## Sheet: Sheet2
PROTEOME 1			PROTEOME 2
| CpipJ_CPIJ008494 | Culex pipiens histone h2a (127 aa)			| CpipJ_CPIJ008494 | Culex pipiens histone h2a (127 aa)
| CpipJ_CPIJ014768 | Culex pipiens histone 1 (118 aa)			| CpipJ_CPIJ015008 | Culex pipiens histone 4 (111 aa)
| CpipJ_CPIJ015008 | Culex pipiens histone 4 (111 aa)			| CpipJ_CPIJ015007 | Culex pipiens Histone H4 (105 aa)
| CpipJ_CPIJ015007 | Culex pipiens Histone H4 (105 aa)			| CpipJ_CPIJ014768 | Culex pipiens histone 1 (118 aa)
| CpipJ_CPIJ012452 | Culex pipiens histone H4 (104 aa)			| CpipJ_CPIJ012452 | Culex pipiens histone H4 (104 aa)
| CpipJ_CPIJ012448 | Culex pipiens histone 1 (104 aa)			| CpipJ_CPIJ012448 | Culex pipiens histone 1 (104 aa)
| CpipJ_CPIJ012444 | Culex pipiens histone 2 (104 aa)			| CpipJ_CPIJ012444 | Culex pipiens histone 2 (104 aa)
| CpipJ_CPIJ012440 | Culex pipiens histone H4 (104 aa)			| CpipJ_CPIJ012440 | Culex pipiens histone H4 (104 aa)
| CpipJ_CPIJ012436 | Culex pipiens HIST1H4H (104 aa)			| CpipJ_CPIJ012436 | Culex pipiens HIST1H4H (104 aa)
| CpipJ_CPIJ012432 | Culex pipiens histone H4 (104 aa)			| CpipJ_CPIJ012432 | Culex pipiens histone H4 (104 aa)
| CpipJ_CPIJ012428 | Culex pipiens histone H4 (104 aa)			| CpipJ_CPIJ012428 | Culex pipiens histone H4 (104 aa)
| CpipJ_CPIJ012423 | Culex pipiens histone protein Hist1h4i (104 aa)			| CpipJ_CPIJ012423 | Culex pipiens histone protein Hist1h4i (104 aa)
| CpipJ_CPIJ012417 | Culex pipiens histone 2 (104 aa)			| CpipJ_CPIJ012417 | Culex pipiens histone 2 (104 aa)
| CpipJ_CPIJ012410 | Culex pipiens histone H4 (104 aa)			| CpipJ_CPIJ012410 | Culex pipiens histone H4 (104 aa)
| CpipJ_CPIJ012406 | Culex pipiens histone H4 (104 aa)			| CpipJ_CPIJ012406 | Culex pipiens histone H4 (104 aa)
| CpipJ_CPIJ012401 | Culex pipiens histone protein Hist1h4d (104 aa)			| CpipJ_CPIJ012401 | Culex pipiens histone protein Hist1h4d (104 aa)
| CpipJ_CPIJ012397 | Culex pipiens histone 4 (104 aa)			| CpipJ_CPIJ012397 | Culex pipiens histone 4 (104 aa)
| CpipJ_CPIJ012393 | Culex pipiens histone 1 (104 aa)			| CpipJ_CPIJ012393 | Culex pipiens histone 1 (104 aa)
| CpipJ_CPIJ012388 | Culex pipiens histone 1 (104 aa)			| CpipJ_CPIJ012388 | Culex pipiens histone 1 (104 aa)
| CpipJ_CPIJ012386 | Culex pipiens histone 4 (104 aa)			| CpipJ_CPIJ012386 | Culex pipiens histone 4 (104 aa)
| CpipJ_CPIJ012383 | Culex pipiens histone H4 (104 aa)			| CpipJ_CPIJ012383 | Culex pipiens histone H4 (104 aa)
| CpipJ_CPIJ012378 | Culex pipiens H4 histone protein (125 aa)			| CpipJ_CPIJ012378 | Culex pipiens H4 histone protein (125 aa)
| CpipJ_CPIJ010359 | Culex pipiens H4 histone (104 aa)			| CpipJ_CPIJ010359 | Culex pipiens H4 histone (104 aa)
| CpipJ_CPIJ005873 | Culex pipiens histone H4 (104 aa)			| CpipJ_CPIJ005873 | Culex pipiens histone H4 (104 aa)
| CpipJ_CPIJ020275 | Culex pipiens histone H4 (93 aa)			| CpipJ_CPIJ020275 | Culex pipiens histone H4 (93 aa)
| CpipJ_CPIJ020276 | Culex pipiens histone H2B.1 (144 aa)			| CpipJ_CPIJ020276 | Culex pipiens histone H2B.1 (144 aa)
| CpipJ_CPIJ015005 | Culex pipiens late histone H2B.L4 (128 aa)			| CpipJ_CPIJ015005 | Culex pipiens late histone H2B.L4 (128 aa)
| CpipJ_CPIJ012376 | Culex pipiens histone H2B.1/H2B.2 (125 aa)			| CpipJ_CPIJ012426 | Culex pipiens histone H2B.1/H2B.2 (125 aa)
| CpipJ_CPIJ012426 | Culex pipiens histone H2B.1/H2B.2 (125 aa)			| CpipJ_CPIJ012422 | Culex pipiens histone H2B.3 (125 aa)
| CpipJ_CPIJ012422 | Culex pipiens histone H2B.3 (125 aa)			| CpipJ_CPIJ012413 | Culex pipiens histone H2B.1/H2B.2 (125 aa)
| CpipJ_CPIJ012413 | Culex pipiens histone H2B.1/H2B.2 (125 aa)			| CpipJ_CPIJ012404 | Culex pipiens histone H2B.1/H2B.2 (125 aa)
| CpipJ_CPIJ012404 | Culex pipiens histone H2B.1/H2B.2 (125 aa)			| CpipJ_CPIJ012391 | Culex pipiens histone H2B.1/H2B.2 (125 aa)
| CpipJ_CPIJ012391 | Culex pipiens histone H2B.1/H2B.2 (125 aa)			| CpipJ_CPIJ012381 | Culex pipiens histone H2B.3 (125 aa)
| CpipJ_CPIJ012381 | Culex pipiens histone H2B.3 (125 aa)			| CpipJ_CPIJ012376 | Culex pipiens histone H2B.1/H2B.2 (125 aa)
			| CpipJ_CPIJ010361 | Culex pipiens histone H2B.3 (133 aa)
| CpipJ_CPIJ015009 | Culex pipiens histone H3.3 type 2 (159 aa)			| CpipJ_CPIJ010355 | Culex pipiens histone H3.2 (137 aa)
| CpipJ_CPIJ012420 | Culex pipiens Histone H3c (170 aa)			| CpipJ_CPIJ017395 | Culex pipiens histone H3 (162 aa)
| CpipJ_CPIJ010364 | Culex pipiens histone H3.2 (146 aa)			| CpipJ_CPIJ017187 | Culex pipiens histone H3.3 type 2 (137 aa)
| CpipJ_CPIJ015006 | Culex pipiens histone H3.2 (137 aa)			| CpipJ_CPIJ015009 | Culex pipiens histone H3.3 type 2 (159 aa)
| CpipJ_CPIJ014769 | Culex pipiens histone H3.1t (137 aa)			| CpipJ_CPIJ015006 | Culex pipiens histone H3.2 (137 aa)
| CpipJ_CPIJ012453 | Culex pipiens histone H3 type 2 (156 aa)			| CpipJ_CPIJ014769 | Culex pipiens histone H3.1t (137 aa)
| CpipJ_CPIJ012449 | Culex pipiens histone H3 type 2 (147 aa)			| CpipJ_CPIJ012453 | Culex pipiens histone H3 type 2 (156 aa)
| CpipJ_CPIJ012445 | Culex pipiens histone H3 type 2 (147 aa)			| CpipJ_CPIJ012449 | Culex pipiens histone H3 type 2 (147 aa)
| CpipJ_CPIJ012441 | Culex pipiens histone H3 type 2 (156 aa)			| CpipJ_CPIJ012445 | Culex pipiens histone H3 type 2 (147 aa)
| CpipJ_CPIJ012437 | Culex pipiens histone H3.3 type 2 (156 aa)			| CpipJ_CPIJ012441 | Culex pipiens histone H3 type 2 (156 aa)
| CpipJ_CPIJ012433 | Culex pipiens histone H3.3 type 2 (156 aa)			| CpipJ_CPIJ012437 | Culex pipiens histone H3.3 type 2 (156 aa)
| CpipJ_CPIJ012429 | Culex pipiens histone H3.2 (156 aa)			| CpipJ_CPIJ012433 | Culex pipiens histone H3.3 type 2 (156 aa)
| CpipJ_CPIJ012424 | Culex pipiens histone H3.1t (137 aa)			| CpipJ_CPIJ012429 | Culex pipiens histone H3.2 (156 aa)
| CpipJ_CPIJ012418 | Culex pipiens histone H3 type 2 (137 aa)			| CpipJ_CPIJ012424 | Culex pipiens histone H3.1t (137 aa)
| CpipJ_CPIJ012411 | Culex pipiens histone H3 type 2 (137 aa)			| CpipJ_CPIJ012420 | Culex pipiens Histone H3c (170 aa)
| CpipJ_CPIJ012407 | Culex pipiens histone H3.1t (152 aa)			| CpipJ_CPIJ012418 | Culex pipiens histone H3 type 2 (137 aa)
| CpipJ_CPIJ012402 | Culex pipiens histone H3.3 type 2 (137 aa)			| CpipJ_CPIJ012411 | Culex pipiens histone H3 type 2 (137 aa)
| CpipJ_CPIJ012398 | Culex pipiens histone H3 type 2 (147 aa)			| CpipJ_CPIJ012407 | Culex pipiens histone H3.1t (152 aa)
| CpipJ_CPIJ012394 | Culex pipiens histone H3.1t (137 aa)			| CpipJ_CPIJ012402 | Culex pipiens histone H3.3 type 2 (137 aa)
| CpipJ_CPIJ012389 | Culex pipiens histone H3.2 (137 aa)			| CpipJ_CPIJ012398 | Culex pipiens histone H3 type 2 (147 aa)
| CpipJ_CPIJ012384 | Culex pipiens histone H3.2 (137 aa)			| CpipJ_CPIJ012394 | Culex pipiens histone H3.1t (137 aa)
| CpipJ_CPIJ012379 | Culex pipiens histone H3.3 type 2 (137 aa)			| CpipJ_CPIJ012389 | Culex pipiens histone H3.2 (137 aa)
| CpipJ_CPIJ006050 | Culex pipiens histone H3.1t (137 aa)			| CpipJ_CPIJ012384 | Culex pipiens histone H3.2 (137 aa)
| CpipJ_CPIJ017395 | Culex pipiens histone H3 (162 aa)			| CpipJ_CPIJ012379 | Culex pipiens histone H3.3 type 2 (137 aa)
| CpipJ_CPIJ017187 | Culex pipiens histone H3.3 type 2 (137 aa)			| CpipJ_CPIJ010364 | Culex pipiens histone H3.2 (146 aa)
| CpipJ_CPIJ014765 | Culex pipiens conserved hypothetical protein (107 aa)			| CpipJ_CPIJ006050 | Culex pipiens histone H3.1t (137 aa)
| CpipJ_CPIJ010355 | Culex pipiens histone H3.2 (137 aa)			| CpipJ_CPIJ014765 | Culex pipiens conserved hypothetical protein (107 aa)
| CpipJ_CPIJ015010 | Culex pipiens histone H2A type 1-A (125 aa)			| CpipJ_CPIJ015010 | Culex pipiens histone H2A type 1-A (125 aa)
| CpipJ_CPIJ015004 | Culex pipiens histone H2A type 1-A (125 aa)			| CpipJ_CPIJ015004 | Culex pipiens histone H2A type 1-A (125 aa)
| CpipJ_CPIJ012454 | Culex pipiens histone H2A type 1-A (125 aa)			| CpipJ_CPIJ012454 | Culex pipiens histone H2A type 1-A (125 aa)
| CpipJ_CPIJ012450 | Culex pipiens histone H2A type 2-B (125 aa)			| CpipJ_CPIJ012450 | Culex pipiens histone H2A type 2-B (125 aa)
| CpipJ_CPIJ012446 | Culex pipiens late histone H2A.L3 (125 aa)			| CpipJ_CPIJ012446 | Culex pipiens late histone H2A.L3 (125 aa)
| CpipJ_CPIJ012442 | Culex pipiens histone H2A type 1-C (125 aa)			| CpipJ_CPIJ012442 | Culex pipiens histone H2A type 1-C (125 aa)
| CpipJ_CPIJ012438 | Culex pipiens histone H2A type 1-C (125 aa)			| CpipJ_CPIJ012438 | Culex pipiens histone H2A type 1-C (125 aa)
| CpipJ_CPIJ012434 | Culex pipiens histone H2A type 1-C (125 aa)			| CpipJ_CPIJ012434 | Culex pipiens histone H2A type 1-C (125 aa)
| CpipJ_CPIJ012430 | Culex pipiens late histone H2A.L3 (125 aa)			| CpipJ_CPIJ012430 | Culex pipiens late histone H2A.L3 (125 aa)
| CpipJ_CPIJ012425 | Culex pipiens histone H2A type 1-C (125 aa)			| CpipJ_CPIJ012425 | Culex pipiens histone H2A type 1-C (125 aa)
| CpipJ_CPIJ012421 | Culex pipiens histone H2A type 1-A (125 aa)			| CpipJ_CPIJ012421 | Culex pipiens histone H2A type 1-A (125 aa)
| CpipJ_CPIJ012419 | Culex pipiens late histone H2A.L3 (125 aa)			| CpipJ_CPIJ012419 | Culex pipiens late histone H2A.L3 (125 aa)
| CpipJ_CPIJ012412 | Culex pipiens histone H2A type 2-B (125 aa)			| CpipJ_CPIJ012412 | Culex pipiens histone H2A type 2-B (125 aa)
| CpipJ_CPIJ012408 | Culex pipiens late histone H2A.3 (125 aa)			| CpipJ_CPIJ012408 | Culex pipiens late histone H2A.3 (125 aa)
| CpipJ_CPIJ012403 | Culex pipiens late histone H2A.3 (125 aa)			| CpipJ_CPIJ012403 | Culex pipiens late histone H2A.3 (125 aa)
| CpipJ_CPIJ012399 | Culex pipiens histone H2A type 1-C (125 aa)			| CpipJ_CPIJ012399 | Culex pipiens histone H2A type 1-C (125 aa)
| CpipJ_CPIJ012395 | Culex pipiens histone H2A type 2-B (125 aa)			| CpipJ_CPIJ012395 | Culex pipiens histone H2A type 2-B (125 aa)
| CpipJ_CPIJ012390 | Culex pipiens late histone H2A.3 (125 aa)			| CpipJ_CPIJ012390 | Culex pipiens late histone H2A.3 (125 aa)
| CpipJ_CPIJ012380 | Culex pipiens histone H2A type 1-C (125 aa)			| CpipJ_CPIJ012380 | Culex pipiens histone H2A type 1-C (125 aa)
| CpipJ_CPIJ004104 | Culex pipiens histone 2A (155 aa)			| CpipJ_CPIJ004104 | Culex pipiens histone 2A (155 aa)
| CpipJ_CPIJ014759 | Culex pipiens histone H3.2 (137 aa)			| CpipJ_CPIJ014759 | Culex pipiens histone H3.2 (137 aa)
| CpipJ_CPIJ005872 | Culex pipiens Histone H3c (122 aa)			| CpipJ_CPIJ005872 | Culex pipiens Histone H3c (122 aa)
			| CpipJ_CPIJ012451 | Culex pipiens histone H1 (240 aa)
			| CpipJ_CPIJ012447 | Culex pipiens histone H1 (240 aa)
			| CpipJ_CPIJ012443 | Culex pipiens histone H1 (240 aa)
			| CpipJ_CPIJ012439 | Culex pipiens histone H1 (240 aa)
			| CpipJ_CPIJ012435 | Culex pipiens histone H1 (240 aa)
			| CpipJ_CPIJ012431 | Culex pipiens histone H1 (240 aa)
			| CpipJ_CPIJ012427 | Culex pipiens histone H1 (240 aa)
			| CpipJ_CPIJ012416 | Culex pipiens histone H1 (240 aa)
			| CpipJ_CPIJ012414 | Culex pipiens histone H1 (240 aa)
			| CpipJ_CPIJ012405 | Culex pipiens histone H1 (240 aa)
			| CpipJ_CPIJ012396 | Culex pipiens histone H1 (240 aa)
			| CpipJ_CPIJ012392 | Culex pipiens histone H1 (240 aa)
			| CpipJ_CPIJ012385 | Culex pipiens histone H1 (240 aa)
			| CpipJ_CPIJ012382 | Culex pipiens hypothetical protein (218 aa)
			| CpipJ_CPIJ012377 | Culex pipiens histone H1 (240 aa)
			| CpipJ_CPIJ012409 | Culex pipiens histone H1 (239 aa)
			| CpipJ_CPIJ012400 | Culex pipiens histone H1 (239 aa)
