# Supplementary material for: Using the Culex pipiens sperm proteome to identify elements essential for mosquito reproduction
Source: PLoS One. 2023 Feb 16;18(2):e0280013. doi: 10.1371/journal.pone.0280013 (PMC9934393; doi:10.1371/journal.pone.0280013)
Supplement: S4 Table — The table shows each gene ID counting in the number of sequences for each category. There is a separate sheet in the file for each analysis (i.e., Cellular Component, Biological Process, Molecular Function). (XLSX) [file pone.0280013.s004.xlsx]

## Sheet: Cellular Component
GO-id	GO:0110165	GO:0005622	GO:0005737	GO:0043226	GO:0043229	GO:0016020	GO:0043227	GO:0043231	GO:0032991	GO:0043232	GO:0031090	GO:0005739	GO:0005634	GO:0012505	GO:1902494	GO:1990904
GO-term	cellular anatomical entity	intracellular anatomical structure	cytoplasm	organelle	intracellular organelle	membrane	membrane-bounded organelle	intracellular membrane-bounded organelle	protein-containing complex	intracellular non-membrane-bounded organelle	organelle membrane	mitochondrion	nucleus	endomembrane system	catalytic complex	ribonucleoprotein complex
#Seqs	891	640	500	493	488	381	361	343	286	162	138	120	109	99	97	97
	CPIJ020211-PA	CPIJ020026-PA	CPIJ020026-PA	CPIJ019990-PA	CPIJ019990-PA	CPIJ020211-PA	CPIJ019990-PA	CPIJ019990-PA	CPIJ019706-PA	CPIJ019595-PA	CPIJ019990-PA	CPIJ019861-PA	CPIJ019325-PA	CPIJ019990-PA	CPIJ019706-PA	CPIJ018954-PA
	CPIJ020026-PA	CPIJ019990-PA	CPIJ019990-PA	CPIJ019861-PA	CPIJ019861-PA	CPIJ019990-PA	CPIJ019861-PA	CPIJ019861-PA	CPIJ018999-PA	CPIJ019577-PA	CPIJ019476-PA	CPIJ019321-PA	CPIJ019323-PA	CPIJ019476-PA	CPIJ018130-PA	CPIJ018688-PA
	CPIJ019990-PA	CPIJ019861-PA	CPIJ019861-PA	CPIJ019840-PA	CPIJ019840-PA	CPIJ019651-PA	CPIJ019595-PA	CPIJ019476-PA	CPIJ018954-PA	CPIJ019465-PA	CPIJ019321-PA	CPIJ019291-PA	CPIJ018999-PA	CPIJ019469-PA	CPIJ017679-PA	CPIJ018673-PA
	CPIJ019861-PA	CPIJ019840-PA	CPIJ019840-PA	CPIJ019595-PA	CPIJ019595-PA	CPIJ019577-PA	CPIJ019476-PA	CPIJ019469-PA	CPIJ018855-PA	CPIJ019325-PA	CPIJ019291-PA	CPIJ019024-PA	CPIJ017547-PA	CPIJ018730-PA	CPIJ017386-PA	CPIJ017902-PA
	CPIJ019840-PA	CPIJ019706-PA	CPIJ019595-PA	CPIJ019577-PA	CPIJ019577-PA	CPIJ019476-PA	CPIJ019469-PA	CPIJ019325-PA	CPIJ018780-PA	CPIJ019323-PA	CPIJ018609-PA	CPIJ018673-PA	CPIJ017424-PA	CPIJ018434-PA	CPIJ017247-PA	CPIJ017839-PA
	CPIJ019706-PA	CPIJ019595-PA	CPIJ019577-PA	CPIJ019476-PA	CPIJ019476-PA	CPIJ019382-PA	CPIJ019325-PA	CPIJ019323-PA	CPIJ018730-PA	CPIJ018954-PA	CPIJ018434-PA	CPIJ018609-PA	CPIJ017386-PA	CPIJ018379-PA	CPIJ016709-PA	CPIJ017424-PA
	CPIJ019651-PA	CPIJ019577-PA	CPIJ019476-PA	CPIJ019469-PA	CPIJ019469-PA	CPIJ019321-PA	CPIJ019323-PA	CPIJ019321-PA	CPIJ018688-PA	CPIJ018780-PA	CPIJ018379-PA	CPIJ018212-PA	CPIJ017218-PA	CPIJ018234-PA	CPIJ016647-PA	CPIJ017218-PA
	CPIJ019595-PA	CPIJ019476-PA	CPIJ019469-PA	CPIJ019465-PA	CPIJ019465-PA	CPIJ019291-PA	CPIJ019321-PA	CPIJ019291-PA	CPIJ018673-PA	CPIJ018688-PA	CPIJ018234-PA	CPIJ018211-PA	CPIJ016471-PA	CPIJ018212-PA	CPIJ016638-PA	CPIJ016462-PA
	CPIJ019577-PA	CPIJ019469-PA	CPIJ019465-PA	CPIJ019325-PA	CPIJ019325-PA	CPIJ019182-PA	CPIJ019291-PA	CPIJ019024-PA	CPIJ018379-PA	CPIJ018673-PA	CPIJ018212-PA	CPIJ018118-PA	CPIJ016185-PA	CPIJ018021-PA	CPIJ016185-PA	CPIJ015624-PA
	CPIJ019476-PA	CPIJ019465-PA	CPIJ019402-PA	CPIJ019323-PA	CPIJ019323-PA	CPIJ019108-PA	CPIJ019024-PA	CPIJ018999-PA	CPIJ018130-PA	CPIJ016769-PA	CPIJ018211-PA	CPIJ018054-PA	CPIJ015302-PA	CPIJ017980-PA	CPIJ015971-PA	CPIJ015286-PA
	CPIJ019469-PA	CPIJ019402-PA	CPIJ019321-PA	CPIJ019321-PA	CPIJ019321-PA	CPIJ019024-PA	CPIJ018999-PA	CPIJ018673-PA	CPIJ018003-PA	CPIJ016560-PA	CPIJ018054-PA	CPIJ017980-PA	CPIJ015259-PA	CPIJ017902-PA	CPIJ015942-PA	CPIJ015262-PA
	CPIJ019465-PA	CPIJ019325-PA	CPIJ019291-PA	CPIJ019291-PA	CPIJ019291-PA	CPIJ019001-PA	CPIJ018673-PA	CPIJ018609-PA	CPIJ017980-PA	CPIJ016462-PA	CPIJ018021-PA	CPIJ017732-PA	CPIJ015099-PA	CPIJ017814-PA	CPIJ015623-PA	CPIJ015133-PA
	CPIJ019402-PA	CPIJ019323-PA	CPIJ019024-PA	CPIJ019024-PA	CPIJ019024-PA	CPIJ018999-PA	CPIJ018609-PA	CPIJ018434-PA	CPIJ017902-PA	CPIJ016278-PA	CPIJ017980-PA	CPIJ017679-PA	CPIJ014869-PA	CPIJ017540-PA	CPIJ015622-PA	CPIJ015099-PA
	CPIJ019382-PA	CPIJ019321-PA	CPIJ018855-PA	CPIJ018999-PA	CPIJ018999-PA	CPIJ018803-PA	CPIJ018434-PA	CPIJ018379-PA	CPIJ017839-PA	CPIJ016185-PA	CPIJ017814-PA	CPIJ017217-PB	CPIJ014765-PA	CPIJ017247-PA	CPIJ015566-PA	CPIJ015042-PA
	CPIJ019325-PA	CPIJ019291-PA	CPIJ018780-PA	CPIJ018954-PA	CPIJ018954-PA	CPIJ018730-PA	CPIJ018379-PA	CPIJ018234-PA	CPIJ017679-PA	CPIJ015771-PA	CPIJ017732-PA	CPIJ016708-PA	CPIJ014606-PA	CPIJ017129-PA	CPIJ015055-PA	CPIJ014540-PA
	CPIJ019323-PA	CPIJ019024-PA	CPIJ018730-PA	CPIJ018780-PA	CPIJ018780-PA	CPIJ018633-PA	CPIJ018234-PA	CPIJ018212-PA	CPIJ017540-PA	CPIJ015769-PA	CPIJ017679-PA	CPIJ016638-PA	CPIJ014506-PA	CPIJ015893-PA	CPIJ014606-PA	CPIJ014165-PA
	CPIJ019321-PA	CPIJ018999-PA	CPIJ018673-PA	CPIJ018688-PA	CPIJ018688-PA	CPIJ018609-PA	CPIJ018212-PA	CPIJ018211-PA	CPIJ017424-PA	CPIJ015766-PA	CPIJ017540-PA	CPIJ016462-PA	CPIJ013742-PA	CPIJ015616-PA	CPIJ014411-PA	CPIJ014062-PA
	CPIJ019291-PA	CPIJ018954-PA	CPIJ018609-PA	CPIJ018673-PA	CPIJ018673-PA	CPIJ018590-PA	CPIJ018211-PA	CPIJ018118-PA	CPIJ017386-PA	CPIJ015624-PA	CPIJ017247-PA	CPIJ015731-PA	CPIJ012645-PA	CPIJ015532-PA	CPIJ014338-PA	CPIJ013966-PA
	CPIJ019182-PA	CPIJ018855-PA	CPIJ018512-PA	CPIJ018609-PA	CPIJ018609-PA	CPIJ018532-PA	CPIJ018118-PA	CPIJ018054-PA	CPIJ017353-PA	CPIJ015623-PA	CPIJ017217-PB	CPIJ015566-PA	CPIJ012591-PA	CPIJ015287-PA	CPIJ014243-PA	CPIJ013941-PA
	CPIJ019108-PA	CPIJ018780-PA	CPIJ018434-PA	CPIJ018434-PA	CPIJ018434-PA	CPIJ018475-PA	CPIJ018054-PA	CPIJ018021-PA	CPIJ017320-PA	CPIJ015622-PA	CPIJ016926-PA	CPIJ015079-PA	CPIJ012011-PA	CPIJ014882-PA	CPIJ013398-PA	CPIJ013940-PA
	CPIJ019024-PA	CPIJ018730-PA	CPIJ018379-PA	CPIJ018379-PA	CPIJ018379-PA	CPIJ018434-PA	CPIJ018021-PA	CPIJ017980-PA	CPIJ017247-PA	CPIJ015286-PA	CPIJ016708-PA	CPIJ014981-PA	CPIJ011526-PA	CPIJ014793-PA	CPIJ013344-PA	CPIJ013899-PA
	CPIJ019001-PA	CPIJ018688-PA	CPIJ018377-PA	CPIJ018234-PA	CPIJ018234-PA	CPIJ018379-PA	CPIJ017980-PA	CPIJ017902-PA	CPIJ017218-PA	CPIJ015099-PA	CPIJ016462-PA	CPIJ014606-PA	CPIJ011412-PA	CPIJ014664-PA	CPIJ012878-PA	CPIJ013343-PA
	CPIJ018999-PA	CPIJ018673-PA	CPIJ018234-PA	CPIJ018212-PA	CPIJ018212-PA	CPIJ018234-PA	CPIJ017902-PA	CPIJ017814-PA	CPIJ016709-PA	CPIJ015042-PA	CPIJ016035-PA	CPIJ014541-PA	CPIJ011350-PA	CPIJ014590-PA	CPIJ012224-PA	CPIJ013234-PA
	CPIJ018954-PA	CPIJ018609-PA	CPIJ018212-PA	CPIJ018211-PA	CPIJ018211-PA	CPIJ018212-PA	CPIJ017814-PA	CPIJ017732-PA	CPIJ016647-PA	CPIJ015035-PA	CPIJ015731-PA	CPIJ014243-PA	CPIJ011328-PA	CPIJ014163-PA	CPIJ011693-PA	CPIJ012970-PA
	CPIJ018855-PA	CPIJ018512-PA	CPIJ018211-PA	CPIJ018118-PA	CPIJ018118-PA	CPIJ018211-PA	CPIJ017732-PA	CPIJ017679-PA	CPIJ016638-PA	CPIJ014826-PA	CPIJ015616-PA	CPIJ014084-PA	CPIJ011047-PA	CPIJ013728-PA	CPIJ011310-PA	CPIJ012738-PA
	CPIJ018803-PA	CPIJ018434-PA	CPIJ018118-PA	CPIJ018054-PA	CPIJ018054-PA	CPIJ018054-PA	CPIJ017679-PA	CPIJ017547-PA	CPIJ016462-PA	CPIJ014765-PA	CPIJ015566-PA	CPIJ013826-PA	CPIJ010987-PA	CPIJ013654-PA	CPIJ011179-PA	CPIJ012130-PA
	CPIJ018780-PA	CPIJ018379-PA	CPIJ018054-PA	CPIJ018021-PA	CPIJ018021-PA	CPIJ018021-PA	CPIJ017547-PA	CPIJ017540-PA	CPIJ016432-PA	CPIJ014540-PA	CPIJ015532-PA	CPIJ013528-PA	CPIJ010893-PA	CPIJ013250-PA	CPIJ010987-PA	CPIJ011705-PA
	CPIJ018730-PA	CPIJ018377-PA	CPIJ018021-PA	CPIJ017980-PA	CPIJ017980-PA	CPIJ018003-PA	CPIJ017540-PA	CPIJ017424-PA	CPIJ016278-PA	CPIJ014296-PA	CPIJ015443-PA	CPIJ013398-PA	CPIJ010329-PA	CPIJ012804-PA	CPIJ010893-PA	CPIJ011589-PA
	CPIJ018688-PA	CPIJ018234-PA	CPIJ018003-PA	CPIJ017902-PA	CPIJ017902-PA	CPIJ017989-PA	CPIJ017424-PA	CPIJ017386-PA	CPIJ016185-PA	CPIJ014165-PA	CPIJ015079-PA	CPIJ013315-PA	CPIJ010114-PA	CPIJ012794-PA	CPIJ010395-PA	CPIJ011536-PA
	CPIJ018673-PA	CPIJ018212-PA	CPIJ017989-PA	CPIJ017814-PA	CPIJ017814-PA	CPIJ017980-PA	CPIJ017386-PA	CPIJ017247-PA	CPIJ015971-PA	CPIJ014155-PA	CPIJ014882-PA	CPIJ013217-PA	CPIJ010112-PA	CPIJ012523-PA	CPIJ010114-PA	CPIJ011526-PA
	CPIJ018633-PA	CPIJ018211-PA	CPIJ017980-PA	CPIJ017732-PA	CPIJ017732-PA	CPIJ017939-PA	CPIJ017247-PA	CPIJ017218-PA	CPIJ015942-PA	CPIJ014062-PA	CPIJ014793-PA	CPIJ013142-PA	CPIJ009981-PA	CPIJ012336-PA	CPIJ009808-PA	CPIJ011325-PA
	CPIJ018609-PA	CPIJ018130-PA	CPIJ017902-PA	CPIJ017679-PA	CPIJ017679-PA	CPIJ017856-PA	CPIJ017218-PA	CPIJ017217-PB	CPIJ015771-PA	CPIJ013966-PA	CPIJ014664-PA	CPIJ013141-PA	CPIJ009968-PA	CPIJ012308-PA	CPIJ009635-PA	CPIJ010918-PA
	CPIJ018590-PA	CPIJ018118-PA	CPIJ017839-PA	CPIJ017547-PA	CPIJ017547-PA	CPIJ017830-PA	CPIJ017217-PB	CPIJ017185-PA	CPIJ015769-PA	CPIJ013941-PA	CPIJ014606-PA	CPIJ012918-PA	CPIJ009808-PA	CPIJ012024-PA	CPIJ009605-PA	CPIJ010827-PA
	CPIJ018532-PA	CPIJ018054-PA	CPIJ017814-PA	CPIJ017540-PA	CPIJ017540-PA	CPIJ017814-PA	CPIJ017185-PA	CPIJ017129-PA	CPIJ015624-PA	CPIJ013940-PA	CPIJ014590-PA	CPIJ012911-PA	CPIJ009638-PA	CPIJ011956-PA	CPIJ009453-PA	CPIJ010692-PA
	CPIJ018512-PA	CPIJ018021-PA	CPIJ017732-PA	CPIJ017424-PA	CPIJ017424-PA	CPIJ017747-PA	CPIJ017129-PA	CPIJ016926-PA	CPIJ015623-PA	CPIJ013899-PA	CPIJ014243-PA	CPIJ012878-PA	CPIJ009366-PA	CPIJ011826-PA	CPIJ008825-PA	CPIJ010528-PA
	CPIJ018475-PA	CPIJ018003-PA	CPIJ017679-PA	CPIJ017386-PA	CPIJ017386-PA	CPIJ017732-PA	CPIJ016926-PA	CPIJ016708-PA	CPIJ015622-PA	CPIJ013873-PA	CPIJ014084-PA	CPIJ012794-PA	CPIJ009187-PA	CPIJ011777-PA	CPIJ008770-PA	CPIJ010525-PA
	CPIJ018434-PA	CPIJ017989-PA	CPIJ017677-PA	CPIJ017247-PA	CPIJ017247-PA	CPIJ017724-PA	CPIJ016708-PA	CPIJ016647-PA	CPIJ015566-PA	CPIJ013344-PA	CPIJ013826-PA	CPIJ012224-PA	CPIJ008825-PA	CPIJ011511-PA	CPIJ008384-PA	CPIJ010326-PA
	CPIJ018379-PA	CPIJ017980-PA	CPIJ017671-PA	CPIJ017218-PA	CPIJ017218-PA	CPIJ017679-PA	CPIJ016647-PA	CPIJ016638-PA	CPIJ015286-PA	CPIJ013343-PA	CPIJ013654-PA	CPIJ011934-PA	CPIJ008786-PA	CPIJ011323-PA	CPIJ008356-PA	CPIJ010112-PA
	CPIJ018377-PA	CPIJ017902-PA	CPIJ017540-PA	CPIJ017217-PB	CPIJ017217-PB	CPIJ017540-PA	CPIJ016638-PA	CPIJ016471-PA	CPIJ015262-PA	CPIJ013259-PA	CPIJ013315-PA	CPIJ011933-PA	CPIJ008595-PA	CPIJ011047-PA	CPIJ008264-PA	CPIJ010020-PA
	CPIJ018234-PA	CPIJ017839-PA	CPIJ017452-PA	CPIJ017185-PA	CPIJ017185-PA	CPIJ017479-PA	CPIJ016471-PA	CPIJ016462-PA	CPIJ015133-PA	CPIJ013234-PA	CPIJ013250-PA	CPIJ011907-PA	CPIJ008397-PA	CPIJ010920-PA	CPIJ008212-PA	CPIJ009501-PA
	CPIJ018212-PA	CPIJ017814-PA	CPIJ017424-PA	CPIJ017129-PA	CPIJ017129-PA	CPIJ017447-PA	CPIJ016462-PA	CPIJ016185-PA	CPIJ015099-PA	CPIJ013073-PA	CPIJ013142-PA	CPIJ011693-PA	CPIJ008396-PA	CPIJ010621-PA	CPIJ007700-PA	CPIJ009377-PA
	CPIJ018211-PA	CPIJ017732-PA	CPIJ017386-PA	CPIJ016926-PA	CPIJ016926-PA	CPIJ017396-PA	CPIJ016278-PA	CPIJ016035-PA	CPIJ015055-PA	CPIJ012935-PA	CPIJ013141-PA	CPIJ011691-PA	CPIJ008264-PA	CPIJ010525-PA	CPIJ007692-PA	CPIJ009242-PA
	CPIJ018130-PA	CPIJ017679-PA	CPIJ017353-PA	CPIJ016769-PA	CPIJ016769-PA	CPIJ017320-PA	CPIJ016185-PA	CPIJ015893-PA	CPIJ015042-PA	CPIJ012810-PA	CPIJ012918-PA	CPIJ011328-PA	CPIJ008199-PA	CPIJ010256-PA	CPIJ007655-PA	CPIJ009187-PA
	CPIJ018118-PA	CPIJ017677-PA	CPIJ017247-PA	CPIJ016708-PA	CPIJ016708-PA	CPIJ017288-PA	CPIJ016035-PA	CPIJ015731-PA	CPIJ015035-PA	CPIJ012795-PA	CPIJ012878-PA	CPIJ011269-PA	CPIJ007978-PA	CPIJ009739-PA	CPIJ007437-PA	CPIJ008982-PA
	CPIJ018054-PA	CPIJ017671-PA	CPIJ017217-PB	CPIJ016647-PA	CPIJ016647-PA	CPIJ017247-PA	CPIJ015893-PA	CPIJ015616-PA	CPIJ014882-PA	CPIJ012738-PA	CPIJ012794-PA	CPIJ010620-PA	CPIJ007830-PA	CPIJ009298-PA	CPIJ007179-PA	CPIJ008584-PA
	CPIJ018021-PA	CPIJ017547-PA	CPIJ017185-PA	CPIJ016638-PA	CPIJ016638-PA	CPIJ017242-PA	CPIJ015731-PA	CPIJ015566-PA	CPIJ014869-PA	CPIJ012634-PA	CPIJ012523-PA	CPIJ010610-PA	CPIJ007700-PA	CPIJ009281-PA	CPIJ006946-PA	CPIJ008421-PA
	CPIJ018003-PA	CPIJ017540-PA	CPIJ017178-PA	CPIJ016560-PA	CPIJ016560-PA	CPIJ017227-PA	CPIJ015616-PA	CPIJ015532-PA	CPIJ014826-PA	CPIJ012573-PA	CPIJ012308-PA	CPIJ010388-PA	CPIJ007568-PA	CPIJ009268-PA	CPIJ006702-PA	CPIJ008397-PA
	CPIJ017989-PA	CPIJ017452-PA	CPIJ017129-PA	CPIJ016471-PA	CPIJ016471-PA	CPIJ017217-PB	CPIJ015566-PA	CPIJ015443-PA	CPIJ014765-PA	CPIJ012571-PA	CPIJ012024-PA	CPIJ009984-PA	CPIJ007476-PA	CPIJ009164-PA	CPIJ006458-PA	CPIJ008385-PA
	CPIJ017980-PA	CPIJ017424-PA	CPIJ016929-PA	CPIJ016462-PA	CPIJ016462-PA	CPIJ017122-PA	CPIJ015532-PA	CPIJ015302-PA	CPIJ014606-PA	CPIJ012570-PA	CPIJ011956-PA	CPIJ009679-PA	CPIJ007408-PA	CPIJ008683-PA	CPIJ006281-PA	CPIJ008265-PA
	CPIJ017939-PA	CPIJ017386-PA	CPIJ016926-PA	CPIJ016278-PA	CPIJ016278-PA	CPIJ016979-PA	CPIJ015443-PA	CPIJ015287-PA	CPIJ014590-PA	CPIJ012259-PA	CPIJ011907-PA	CPIJ009639-PA	CPIJ007255-PA	CPIJ008639-PA	CPIJ006093-PA	CPIJ008184-PA
	CPIJ017913-PA	CPIJ017353-PA	CPIJ016709-PA	CPIJ016185-PA	CPIJ016185-PA	CPIJ016938-PA	CPIJ015302-PA	CPIJ015259-PA	CPIJ014540-PA	CPIJ011995-PA	CPIJ011693-PA	CPIJ009635-PA	CPIJ007179-PA	CPIJ008355-PA	CPIJ005785-PA	CPIJ008103-PA
	CPIJ017902-PA	CPIJ017247-PA	CPIJ016708-PA	CPIJ016035-PA	CPIJ016035-PA	CPIJ016926-PA	CPIJ015287-PA	CPIJ015099-PA	CPIJ014411-PA	CPIJ011589-PA	CPIJ011691-PA	CPIJ009491-PA	CPIJ007047-PA	CPIJ007755-PA	CPIJ005588-PA	CPIJ007993-PA
	CPIJ017856-PA	CPIJ017218-PA	CPIJ016662-PA	CPIJ015893-PA	CPIJ015893-PA	CPIJ016708-PA	CPIJ015259-PA	CPIJ015079-PA	CPIJ014338-PA	CPIJ011550-PA	CPIJ011511-PA	CPIJ009186-PA	CPIJ007014-PA	CPIJ007696-PA	CPIJ005564-PA	CPIJ007568-PA
	CPIJ017839-PA	CPIJ017217-PB	CPIJ016647-PA	CPIJ015771-PA	CPIJ015771-PA	CPIJ016462-PA	CPIJ015099-PA	CPIJ014981-PA	CPIJ014296-PA	CPIJ011538-PA	CPIJ011323-PA	CPIJ009151-PA	CPIJ006946-PA	CPIJ007484-PA	CPIJ005347-PA	CPIJ007488-PA
	CPIJ017830-PA	CPIJ017185-PA	CPIJ016638-PA	CPIJ015769-PA	CPIJ015769-PA	CPIJ016443-PA	CPIJ015079-PA	CPIJ014889-PA	CPIJ014243-PA	CPIJ011328-PA	CPIJ011269-PA	CPIJ008800-PA	CPIJ006700-PA	CPIJ007376-PA	CPIJ005136-PA	CPIJ007070-PA
	CPIJ017814-PA	CPIJ017178-PA	CPIJ016525-PA	CPIJ015766-PA	CPIJ015766-PA	CPIJ016432-PA	CPIJ014981-PA	CPIJ014882-PA	CPIJ014165-PA	CPIJ011325-PA	CPIJ011018-PA	CPIJ008799-PA	CPIJ006680-PA	CPIJ007327-PA	CPIJ004838-PA	CPIJ006932-PA
	CPIJ017747-PA	CPIJ017129-PA	CPIJ016471-PA	CPIJ015731-PA	CPIJ015731-PA	CPIJ016354-PA	CPIJ014889-PA	CPIJ014869-PA	CPIJ014062-PA	CPIJ011272-PA	CPIJ010920-PA	CPIJ008770-PA	CPIJ006678-PA	CPIJ006531-PA	CPIJ004829-PA	CPIJ006763-PA
	CPIJ017732-PA	CPIJ016929-PA	CPIJ016462-PA	CPIJ015624-PA	CPIJ015624-PA	CPIJ016035-PA	CPIJ014882-PA	CPIJ014793-PA	CPIJ013966-PA	CPIJ011265-PA	CPIJ010621-PA	CPIJ008665-PA	CPIJ006616-PA	CPIJ006480-PA	CPIJ004823-PA	CPIJ006741-PA
	CPIJ017724-PA	CPIJ016926-PA	CPIJ016278-PA	CPIJ015623-PA	CPIJ015623-PA	CPIJ015731-PA	CPIJ014869-PA	CPIJ014765-PA	CPIJ013941-PA	CPIJ010958-PA	CPIJ010620-PA	CPIJ008563-PA	CPIJ006365-PA	CPIJ006431-PA	CPIJ004551-PA	CPIJ006671-PA
	CPIJ017679-PA	CPIJ016769-PA	CPIJ016035-PA	CPIJ015622-PA	CPIJ015622-PA	CPIJ015705-PA	CPIJ014799-PA	CPIJ014664-PA	CPIJ013940-PA	CPIJ010918-PA	CPIJ010610-PA	CPIJ008356-PA	CPIJ006194-PA	CPIJ005792-PA	CPIJ004522-PA	CPIJ006623-PA
	CPIJ017677-PA	CPIJ016709-PA	CPIJ015893-PA	CPIJ015616-PA	CPIJ015616-PA	CPIJ015665-PA	CPIJ014793-PA	CPIJ014606-PA	CPIJ013899-PA	CPIJ010827-PA	CPIJ009739-PA	CPIJ008314-PA	CPIJ006040-PA	CPIJ005690-PA	CPIJ004354-PA	CPIJ006616-PA
	CPIJ017671-PA	CPIJ016708-PA	CPIJ015789-PA	CPIJ015566-PA	CPIJ015566-PA	CPIJ015616-PA	CPIJ014765-PA	CPIJ014590-PA	CPIJ013398-PA	CPIJ010692-PA	CPIJ009635-PA	CPIJ008217-PA	CPIJ005834-PA	CPIJ005476-PA	CPIJ004219-PA	CPIJ006480-PA
	CPIJ017648-PA	CPIJ016662-PA	CPIJ015771-PA	CPIJ015532-PA	CPIJ015532-PA	CPIJ015566-PA	CPIJ014664-PA	CPIJ014541-PA	CPIJ013344-PA	CPIJ010528-PA	CPIJ009298-PA	CPIJ008201-PA	CPIJ005818-PA	CPIJ005333-PA	CPIJ004203-PA	CPIJ006466-PA
	CPIJ017547-PA	CPIJ016647-PA	CPIJ015769-PA	CPIJ015443-PA	CPIJ015443-PA	CPIJ015532-PA	CPIJ014606-PA	CPIJ014506-PA	CPIJ013343-PA	CPIJ010326-PA	CPIJ009281-PA	CPIJ008191-PA	CPIJ005792-PA	CPIJ005301-PA	CPIJ004049-PA	CPIJ005878-PA
	CPIJ017540-PA	CPIJ016638-PA	CPIJ015731-PA	CPIJ015302-PA	CPIJ015302-PA	CPIJ015443-PA	CPIJ014590-PA	CPIJ014243-PA	CPIJ013259-PA	CPIJ010129-PA	CPIJ009151-PA	CPIJ008006-PA	CPIJ005720-PA	CPIJ005168-PA	CPIJ003987-PA	CPIJ005818-PA
	CPIJ017479-PA	CPIJ016560-PA	CPIJ015624-PA	CPIJ015287-PA	CPIJ015287-PA	CPIJ015287-PA	CPIJ014541-PA	CPIJ014163-PA	CPIJ013234-PA	CPIJ010112-PA	CPIJ008922-PA	CPIJ007768-PA	CPIJ005588-PA	CPIJ004858-PA	CPIJ003608-PA	CPIJ005652-PA
	CPIJ017452-PA	CPIJ016525-PA	CPIJ015623-PA	CPIJ015286-PA	CPIJ015286-PA	CPIJ015252-PA	CPIJ014506-PA	CPIJ014133-PA	CPIJ012970-PA	CPIJ010049-PA	CPIJ008770-PA	CPIJ007541-PA	CPIJ005301-PA	CPIJ004778-PA	CPIJ003586-PA	CPIJ005588-PA
	CPIJ017447-PA	CPIJ016471-PA	CPIJ015622-PA	CPIJ015259-PA	CPIJ015259-PA	CPIJ015088-PA	CPIJ014243-PA	CPIJ014084-PA	CPIJ012878-PA	CPIJ010020-PA	CPIJ008683-PA	CPIJ007514-PA	CPIJ005155-PA	CPIJ004776-PA	CPIJ003351-PA	CPIJ005504-PA
	CPIJ017424-PA	CPIJ016462-PA	CPIJ015616-PA	CPIJ015099-PA	CPIJ015099-PA	CPIJ015079-PA	CPIJ014163-PA	CPIJ013922-PA	CPIJ012795-PA	CPIJ009808-PA	CPIJ008665-PA	CPIJ007198-PA	CPIJ004892-PA	CPIJ004668-PA	CPIJ003334-PA	CPIJ005299-PA
	CPIJ017396-PA	CPIJ016278-PA	CPIJ015566-PA	CPIJ015079-PA	CPIJ015079-PA	CPIJ014953-PA	CPIJ014133-PA	CPIJ013920-PA	CPIJ012753-PA	CPIJ009743-PA	CPIJ008639-PA	CPIJ007070-PA	CPIJ004888-PA	CPIJ004648-PA	CPIJ003289-PA	CPIJ004935-PA
	CPIJ017386-PA	CPIJ016185-PA	CPIJ015532-PA	CPIJ015042-PA	CPIJ015042-PA	CPIJ014882-PA	CPIJ014084-PA	CPIJ013826-PA	CPIJ012738-PA	CPIJ009501-PA	CPIJ008563-PA	CPIJ007044-PA	CPIJ004529-PA	CPIJ004482-PA	CPIJ003165-PA	CPIJ004888-PA
	CPIJ017358-PA	CPIJ016035-PA	CPIJ015443-PA	CPIJ015035-PA	CPIJ015035-PA	CPIJ014809-PA	CPIJ013922-PA	CPIJ013742-PA	CPIJ012523-PA	CPIJ009268-PA	CPIJ008356-PA	CPIJ006912-PA	CPIJ004430-PA	CPIJ004406-PA	CPIJ003124-PA	CPIJ004532-PA
	CPIJ017353-PA	CPIJ015893-PA	CPIJ015373-PA	CPIJ014981-PA	CPIJ014981-PA	CPIJ014793-PA	CPIJ013920-PA	CPIJ013728-PA	CPIJ012335-PA	CPIJ009052-PA	CPIJ008314-PA	CPIJ006281-PA	CPIJ004419-PA	CPIJ004239-PA	CPIJ003090-PA	CPIJ004482-PA
	CPIJ017320-PA	CPIJ015789-PA	CPIJ015309-PA	CPIJ014935-PA	CPIJ014935-PA	CPIJ014745-PA	CPIJ013826-PA	CPIJ013714-PA	CPIJ012308-PA	CPIJ008982-PA	CPIJ008006-PA	CPIJ006167-PA	CPIJ004354-PA	CPIJ003936-PA	CPIJ002929-PA	CPIJ004073-PA
	CPIJ017288-PA	CPIJ015771-PA	CPIJ015287-PA	CPIJ014889-PA	CPIJ014889-PA	CPIJ014664-PA	CPIJ013742-PA	CPIJ013654-PA	CPIJ012284-PA	CPIJ008922-PA	CPIJ007772-PA	CPIJ006157-PA	CPIJ004247-PA	CPIJ003931-PA	CPIJ002907-PA	CPIJ003936-PA
	CPIJ017247-PA	CPIJ015769-PA	CPIJ015186-PA	CPIJ014882-PA	CPIJ014882-PA	CPIJ014606-PA	CPIJ013728-PA	CPIJ013528-PA	CPIJ012224-PA	CPIJ008825-PA	CPIJ007768-PA	CPIJ006093-PA	CPIJ004203-PA	CPIJ003835-PA	CPIJ002389-PA	CPIJ003890-PA
	CPIJ017242-PA	CPIJ015766-PA	CPIJ015133-PA	CPIJ014869-PA	CPIJ014869-PA	CPIJ014590-PA	CPIJ013714-PA	CPIJ013398-PA	CPIJ012130-PA	CPIJ008595-PA	CPIJ007755-PA	CPIJ006067-PA	CPIJ003987-PA	CPIJ003697-PA	CPIJ002048-PA	CPIJ003797-PA
	CPIJ017227-PA	CPIJ015731-PA	CPIJ015099-PA	CPIJ014826-PA	CPIJ014826-PA	CPIJ014535-PA	CPIJ013654-PA	CPIJ013315-PA	CPIJ012024-PA	CPIJ008584-PA	CPIJ007696-PA	CPIJ005941-PA	CPIJ003936-PA	CPIJ003558-PA	CPIJ001999-PA	CPIJ003738-PA
	CPIJ017218-PA	CPIJ015624-PA	CPIJ015079-PA	CPIJ014799-PA	CPIJ014793-PA	CPIJ014421-PA	CPIJ013528-PA	CPIJ013250-PA	CPIJ011993-PA	CPIJ008421-PA	CPIJ007541-PA	CPIJ005834-PA	CPIJ003931-PA	CPIJ003550-PA	CPIJ001707-PA	CPIJ003353-PA
	CPIJ017217-PB	CPIJ015623-PA	CPIJ015035-PA	CPIJ014793-PA	CPIJ014765-PA	CPIJ014255-PA	CPIJ013398-PA	CPIJ013217-PA	CPIJ011826-PA	CPIJ008397-PA	CPIJ007070-PA	CPIJ005779-PA	CPIJ003887-PA	CPIJ003516-PA	CPIJ001692-PA	CPIJ003013-PA
	CPIJ017185-PA	CPIJ015622-PA	CPIJ014981-PA	CPIJ014765-PA	CPIJ014664-PA	CPIJ014243-PA	CPIJ013315-PA	CPIJ013203-PA	CPIJ011705-PA	CPIJ008265-PA	CPIJ006975-PA	CPIJ005767-PA	CPIJ003586-PA	CPIJ003341-PA	CPIJ001438-PA	CPIJ002784-PA
	CPIJ017178-PA	CPIJ015616-PA	CPIJ014882-PA	CPIJ014664-PA	CPIJ014606-PA	CPIJ014165-PA	CPIJ013250-PA	CPIJ013142-PA	CPIJ011693-PA	CPIJ008184-PA	CPIJ006912-PA	CPIJ004829-PA	CPIJ003353-PA	CPIJ003330-PA	CPIJ001361-PA	CPIJ002453-PA
	CPIJ017129-PA	CPIJ015566-PA	CPIJ014869-PA	CPIJ014606-PA	CPIJ014590-PA	CPIJ014120-PA	CPIJ013217-PA	CPIJ013141-PA	CPIJ011691-PA	CPIJ008182-PA	CPIJ006480-PA	CPIJ004823-PA	CPIJ003334-PA	CPIJ003296-PA	CPIJ001165-PA	CPIJ002183-PA
	CPIJ017122-PA	CPIJ015532-PA	CPIJ014826-PA	CPIJ014590-PA	CPIJ014541-PA	CPIJ014098-PA	CPIJ013209-PA	CPIJ012918-PA	CPIJ011589-PA	CPIJ008103-PA	CPIJ006281-PA	CPIJ004810-PA	CPIJ003296-PA	CPIJ003124-PA	CPIJ000948-PA	CPIJ002177-PA
	CPIJ016979-PA	CPIJ015443-PA	CPIJ014793-PA	CPIJ014541-PA	CPIJ014540-PA	CPIJ014084-PA	CPIJ013203-PA	CPIJ012911-PA	CPIJ011536-PA	CPIJ008010-PA	CPIJ006167-PA	CPIJ004713-PA	CPIJ003289-PA	CPIJ002650-PA	CPIJ000908-PA	CPIJ001706-PA
	CPIJ016938-PA	CPIJ015373-PA	CPIJ014664-PA	CPIJ014540-PA	CPIJ014506-PA	CPIJ014047-PA	CPIJ013142-PA	CPIJ012878-PA	CPIJ011526-PA	CPIJ007993-PA	CPIJ006093-PA	CPIJ004219-PA	CPIJ003085-PA	CPIJ002199-PA	CPIJ000897-PA	CPIJ001612-PA
	CPIJ016929-PA	CPIJ015309-PA	CPIJ014606-PA	CPIJ014506-PA	CPIJ014361-PA	CPIJ014037-PA	CPIJ013141-PA	CPIJ012804-PA	CPIJ011325-PA	CPIJ007698-PA	CPIJ006067-PA	CPIJ003877-PA	CPIJ002952-PA	CPIJ001887-PA	CPIJ000894-PA	CPIJ001270-PA
	CPIJ016926-PA	CPIJ015302-PA	CPIJ014590-PA	CPIJ014361-PA	CPIJ014296-PA	CPIJ013873-PA	CPIJ013073-PA	CPIJ012794-PA	CPIJ011323-PA	CPIJ007488-PA	CPIJ005941-PA	CPIJ003654-PA	CPIJ002929-PA	CPIJ001623-PA	CPIJ000734-PA	CPIJ001220-PA
	CPIJ016769-PA	CPIJ015287-PA	CPIJ014541-PA	CPIJ014296-PA	CPIJ014243-PA	CPIJ013832-PA	CPIJ012918-PA	CPIJ012673-PA	CPIJ011310-PA	CPIJ007476-PA	CPIJ005774-PA	CPIJ003608-PA	CPIJ002909-PA	CPIJ001560-PA	CPIJ000728-PA	CPIJ001218-PA
	CPIJ016709-PA	CPIJ015286-PA	CPIJ014540-PA	CPIJ014243-PA	CPIJ014241-PA	CPIJ013826-PA	CPIJ012911-PA	CPIJ012645-PA	CPIJ011272-PA	CPIJ007437-PA	CPIJ005767-PA	CPIJ003441-PA	CPIJ002907-PA	CPIJ001495-PA	CPIJ000677-PB	CPIJ001180-PA
	CPIJ016708-PA	CPIJ015259-PA	CPIJ014338-PA	CPIJ014241-PA	CPIJ014165-PA	CPIJ013748-PA	CPIJ012878-PA	CPIJ012591-PA	CPIJ011179-PA	CPIJ007348-PA	CPIJ005333-PA	CPIJ003309-PA	CPIJ002906-PA	CPIJ001397-PA	CPIJ000677-PA	CPIJ001119-PA
	CPIJ016697-PA	CPIJ015186-PA	CPIJ014296-PA	CPIJ014165-PA	CPIJ014163-PA	CPIJ013697-PA	CPIJ012810-PA	CPIJ012523-PA	CPIJ011018-PA	CPIJ007070-PA	CPIJ005301-PA	CPIJ003304-PA	CPIJ002829-PA	CPIJ001218-PA	CPIJ000484-PA	CPIJ000795-PA
	CPIJ016662-PA	CPIJ015133-PA	CPIJ014243-PA	CPIJ014163-PA	CPIJ014155-PA	CPIJ013654-PA	CPIJ012804-PA	CPIJ012336-PA	CPIJ010987-PA	CPIJ006763-PA	CPIJ005168-PA	CPIJ003287-PA	CPIJ002452-PA	CPIJ001119-PA	CPIJ000470-PA	CPIJ000742-PA
	CPIJ016647-PA	CPIJ015099-PA	CPIJ014163-PA	CPIJ014155-PA	CPIJ014133-PA	CPIJ013635-PA	CPIJ012794-PA	CPIJ012308-PA	CPIJ010958-PA	CPIJ006741-PA	CPIJ004858-PA	CPIJ003139-PA	CPIJ002389-PA	CPIJ000992-PA	CPIJ000336-PA	CPIJ000279-PA
	CPIJ016638-PA	CPIJ015079-PA	CPIJ014142-PA	CPIJ014133-PA	CPIJ014084-PA	CPIJ013476-PA	CPIJ012673-PA	CPIJ012224-PA	CPIJ010918-PA	CPIJ006688-PA	CPIJ004829-PA	CPIJ003089-PA	CPIJ002334-PA	CPIJ000881-PA	CPIJ000276-PA	CPIJ000205-PA
	CPIJ016563-PA	CPIJ015055-PA	CPIJ014133-PA	CPIJ014084-PA	CPIJ014062-PA	CPIJ013381-PA	CPIJ012645-PA	CPIJ012112-PA	CPIJ010893-PA	CPIJ006687-PA	CPIJ004823-PA	CPIJ002991-PA	CPIJ002278-PA	CPIJ000513-PA	CPIJ000232-PA	CPIJ000162-PA
	CPIJ016560-PA	CPIJ015042-PA	CPIJ014084-PA	CPIJ014062-PA	CPIJ013966-PA	CPIJ013380-PA	CPIJ012591-PA	CPIJ012024-PA	CPIJ010827-PA	CPIJ006671-PA	CPIJ004810-PA	CPIJ002859-PA	CPIJ001930-PA	CPIJ000300-PA	CPIJ000179-PA	CPIJ000130-PA
	CPIJ016525-PA	CPIJ015035-PA	CPIJ014062-PA	CPIJ013966-PA	CPIJ013941-PA	CPIJ013379-PA	CPIJ012523-PA	CPIJ012011-PA	CPIJ010692-PA	CPIJ006623-PA	CPIJ004778-PA	CPIJ002649-PA	CPIJ001707-PA	CPIJ000298-PA
	CPIJ016471-PA	CPIJ014981-PA	CPIJ014052-PA	CPIJ013941-PA	CPIJ013940-PA	CPIJ013378-PA	CPIJ012336-PA	CPIJ011956-PA	CPIJ010528-PA	CPIJ006480-PA	CPIJ004776-PA	CPIJ002642-PA	CPIJ001706-PA	CPIJ000179-PA
	CPIJ016462-PA	CPIJ014935-PA	CPIJ013941-PA	CPIJ013940-PA	CPIJ013922-PA	CPIJ013315-PA	CPIJ012308-PA	CPIJ011934-PA	CPIJ010525-PA	CPIJ006286-PA	CPIJ004406-PA	CPIJ002591-PA	CPIJ001673-PA
	CPIJ016443-PA	CPIJ014889-PA	CPIJ013922-PA	CPIJ013922-PA	CPIJ013920-PA	CPIJ013250-PA	CPIJ012224-PA	CPIJ011933-PA	CPIJ010418-PA	CPIJ006194-PA	CPIJ004219-PA	CPIJ002542-PA	CPIJ001361-PA
	CPIJ016432-PA	CPIJ014882-PA	CPIJ013920-PA	CPIJ013920-PA	CPIJ013899-PA	CPIJ013203-PA	CPIJ012112-PA	CPIJ011907-PA	CPIJ010395-PA	CPIJ006067-PA	CPIJ003877-PA	CPIJ002431-PA	CPIJ001220-PA
	CPIJ016354-PA	CPIJ014869-PA	CPIJ013899-PA	CPIJ013899-PA	CPIJ013873-PA	CPIJ013142-PA	CPIJ012024-PA	CPIJ011826-PA	CPIJ010326-PA	CPIJ005878-PA	CPIJ003558-PA	CPIJ002271-PA	CPIJ001135-PA
	CPIJ016278-PA	CPIJ014826-PA	CPIJ013873-PA	CPIJ013873-PA	CPIJ013826-PA	CPIJ013141-PA	CPIJ012011-PA	CPIJ011777-PA	CPIJ010114-PA	CPIJ005818-PA	CPIJ003330-PA	CPIJ002026-PA	CPIJ000966-PA
	CPIJ016224-PA	CPIJ014793-PA	CPIJ013826-PA	CPIJ013826-PA	CPIJ013742-PA	CPIJ013073-PA	CPIJ011995-PA	CPIJ011693-PA	CPIJ010112-PA	CPIJ005785-PA	CPIJ003296-PA	CPIJ001999-PA	CPIJ000897-PA
	CPIJ016185-PA	CPIJ014765-PA	CPIJ013728-PA	CPIJ013742-PA	CPIJ013728-PA	CPIJ012974-PA	CPIJ011956-PA	CPIJ011691-PA	CPIJ010020-PA	CPIJ005773-PA	CPIJ003274-PA	CPIJ001880-PA	CPIJ000894-PA
	CPIJ016035-PA	CPIJ014664-PA	CPIJ013714-PA	CPIJ013728-PA	CPIJ013714-PA	CPIJ012918-PA	CPIJ011934-PA	CPIJ011526-PA	CPIJ010002-PA	CPIJ005652-PA	CPIJ003139-PA	CPIJ001438-PA	CPIJ000743-PA
	CPIJ015893-PA	CPIJ014606-PA	CPIJ013671-PA	CPIJ013714-PA	CPIJ013654-PA	CPIJ012878-PA	CPIJ011933-PA	CPIJ011511-PA	CPIJ009947-PA	CPIJ005615-PA	CPIJ003124-PA	CPIJ001287-PA	CPIJ000578-PA
	CPIJ015789-PA	CPIJ014590-PA	CPIJ013654-PA	CPIJ013654-PA	CPIJ013528-PA	CPIJ012817-PA	CPIJ011907-PA	CPIJ011412-PA	CPIJ009808-PA	CPIJ005504-PA	CPIJ003089-PA	CPIJ000981-PA	CPIJ000513-PA
	CPIJ015785-PA	CPIJ014541-PA	CPIJ013528-PA	CPIJ013528-PA	CPIJ013398-PA	CPIJ012804-PA	CPIJ011826-PA	CPIJ011350-PA	CPIJ009743-PA	CPIJ005487-PA	CPIJ002991-PA	CPIJ000967-PA
	CPIJ015771-PA	CPIJ014540-PA	CPIJ013398-PA	CPIJ013398-PA	CPIJ013344-PA	CPIJ012794-PA	CPIJ011777-PA	CPIJ011328-PA	CPIJ009635-PA	CPIJ005299-PA	CPIJ002649-PA	CPIJ000908-PA
	CPIJ015769-PA	CPIJ014506-PA	CPIJ013344-PA	CPIJ013344-PA	CPIJ013343-PA	CPIJ012756-PA	CPIJ011693-PA	CPIJ011323-PA	CPIJ009605-PA	CPIJ005023-PA	CPIJ002591-PA	CPIJ000879-PA
	CPIJ015766-PA	CPIJ014361-PA	CPIJ013315-PA	CPIJ013343-PA	CPIJ013315-PA	CPIJ012753-PA	CPIJ011691-PA	CPIJ011269-PA	CPIJ009501-PA	CPIJ004935-PA	CPIJ002542-PA	CPIJ000728-PA
	CPIJ015731-PA	CPIJ014338-PA	CPIJ013259-PA	CPIJ013315-PA	CPIJ013259-PA	CPIJ012682-PA	CPIJ011526-PA	CPIJ011047-PA	CPIJ009453-PA	CPIJ004888-PA	CPIJ002431-PA	CPIJ000503-PA
	CPIJ015705-PA	CPIJ014296-PA	CPIJ013250-PA	CPIJ013259-PA	CPIJ013250-PA	CPIJ012676-PA	CPIJ011511-PA	CPIJ011018-PA	CPIJ009388-PA	CPIJ004704-PA	CPIJ002428-PA	CPIJ000484-PA
	CPIJ015665-PA	CPIJ014243-PA	CPIJ013217-PA	CPIJ013250-PA	CPIJ013234-PA	CPIJ012675-PA	CPIJ011412-PA	CPIJ010987-PA	CPIJ009377-PA	CPIJ004533-PA	CPIJ002271-PA	CPIJ000470-PA
	CPIJ015624-PA	CPIJ014241-PA	CPIJ013203-PA	CPIJ013234-PA	CPIJ013217-PA	CPIJ012539-PA	CPIJ011350-PA	CPIJ010920-PA	CPIJ009281-PA	CPIJ004532-PA	CPIJ002199-PA	CPIJ000373-PA
	CPIJ015623-PA	CPIJ014165-PA	CPIJ013142-PA	CPIJ013217-PA	CPIJ013203-PA	CPIJ012523-PA	CPIJ011328-PA	CPIJ010893-PA	CPIJ009242-PA	CPIJ004482-PA	CPIJ002026-PA	CPIJ000336-PA
	CPIJ015622-PA	CPIJ014163-PA	CPIJ013141-PA	CPIJ013209-PA	CPIJ013142-PA	CPIJ012335-PA	CPIJ011323-PA	CPIJ010621-PA	CPIJ009187-PA	CPIJ004073-PA	CPIJ001999-PA	CPIJ000198-PA
	CPIJ015616-PA	CPIJ014155-PA	CPIJ013115-PA	CPIJ013203-PA	CPIJ013141-PA	CPIJ012308-PA	CPIJ011269-PA	CPIJ010620-PA	CPIJ008987-PA	CPIJ003942-PA	CPIJ001880-PA	CPIJ000098-PA
	CPIJ015566-PA	CPIJ014142-PA	CPIJ013040-PA	CPIJ013142-PA	CPIJ013073-PA	CPIJ012284-PA	CPIJ011047-PA	CPIJ010610-PA	CPIJ008982-PA	CPIJ003890-PA	CPIJ001623-PA
	CPIJ015532-PA	CPIJ014133-PA	CPIJ012970-PA	CPIJ013141-PA	CPIJ012935-PA	CPIJ012274-PA	CPIJ011018-PA	CPIJ010525-PA	CPIJ008825-PA	CPIJ003871-PA	CPIJ001397-PA
	CPIJ015443-PA	CPIJ014084-PA	CPIJ012918-PA	CPIJ013073-PA	CPIJ012918-PA	CPIJ012259-PA	CPIJ010987-PA	CPIJ010388-PA	CPIJ008770-PA	CPIJ003797-PA	CPIJ001287-PA
	CPIJ015373-PA	CPIJ014062-PA	CPIJ012911-PA	CPIJ012935-PA	CPIJ012911-PA	CPIJ012257-PA	CPIJ010920-PA	CPIJ010329-PA	CPIJ008665-PA	CPIJ003635-PA	CPIJ001218-PA
	CPIJ015309-PA	CPIJ014052-PA	CPIJ012878-PA	CPIJ012918-PA	CPIJ012878-PA	CPIJ012224-PA	CPIJ010893-PA	CPIJ010256-PA	CPIJ008584-PA	CPIJ003353-PA	CPIJ000992-PA
	CPIJ015302-PA	CPIJ013966-PA	CPIJ012810-PA	CPIJ012911-PA	CPIJ012810-PA	CPIJ012112-PA	CPIJ010621-PA	CPIJ010119-PA	CPIJ008563-PA	CPIJ003306-PA	CPIJ000981-PA
	CPIJ015287-PA	CPIJ013941-PA	CPIJ012804-PA	CPIJ012878-PA	CPIJ012804-PA	CPIJ012024-PA	CPIJ010620-PA	CPIJ010114-PA	CPIJ008421-PA	CPIJ003289-PA	CPIJ000967-PA
	CPIJ015286-PA	CPIJ013940-PA	CPIJ012795-PA	CPIJ012810-PA	CPIJ012795-PA	CPIJ011993-PA	CPIJ010610-PA	CPIJ010112-PA	CPIJ008397-PA	CPIJ003285-PA	CPIJ000908-PA
	CPIJ015259-PA	CPIJ013922-PA	CPIJ012794-PA	CPIJ012804-PA	CPIJ012794-PA	CPIJ011962-PA	CPIJ010525-PA	CPIJ009984-PA	CPIJ008385-PA	CPIJ003263-PA	CPIJ000881-PA
	CPIJ015252-PA	CPIJ013920-PA	CPIJ012753-PA	CPIJ012795-PA	CPIJ012738-PA	CPIJ011958-PA	CPIJ010388-PA	CPIJ009981-PA	CPIJ008384-PA	CPIJ003260-PA	CPIJ000879-PA
	CPIJ015186-PA	CPIJ013899-PA	CPIJ012738-PA	CPIJ012794-PA	CPIJ012673-PA	CPIJ011956-PA	CPIJ010329-PA	CPIJ009968-PA	CPIJ008356-PA	CPIJ003200-PA	CPIJ000728-PA
	CPIJ015133-PA	CPIJ013873-PA	CPIJ012673-PA	CPIJ012738-PA	CPIJ012645-PA	CPIJ011916-PA	CPIJ010256-PA	CPIJ009808-PA	CPIJ008355-PA	CPIJ003064-PA	CPIJ000484-PA
	CPIJ015099-PA	CPIJ013826-PA	CPIJ012573-PA	CPIJ012673-PA	CPIJ012634-PA	CPIJ011912-PA	CPIJ010119-PA	CPIJ009739-PA	CPIJ008265-PA	CPIJ003013-PA	CPIJ000470-PA
	CPIJ015088-PA	CPIJ013742-PA	CPIJ012571-PA	CPIJ012645-PA	CPIJ012591-PA	CPIJ011907-PA	CPIJ010114-PA	CPIJ009733-PA	CPIJ008264-PA	CPIJ002952-PA	CPIJ000373-PA
	CPIJ015079-PA	CPIJ013728-PA	CPIJ012570-PA	CPIJ012634-PA	CPIJ012573-PA	CPIJ011854-PA	CPIJ010112-PA	CPIJ009679-PA	CPIJ008212-PA	CPIJ002651-PA	CPIJ000298-PA
	CPIJ015055-PA	CPIJ013714-PA	CPIJ012523-PA	CPIJ012591-PA	CPIJ012571-PA	CPIJ011826-PA	CPIJ009984-PA	CPIJ009639-PA	CPIJ008184-PA	CPIJ002464-PA	CPIJ000198-PA
	CPIJ015042-PA	CPIJ013671-PA	CPIJ012336-PA	CPIJ012573-PA	CPIJ012570-PA	CPIJ011701-PA	CPIJ009981-PA	CPIJ009638-PA	CPIJ008182-PA	CPIJ002453-PA	CPIJ000179-PA
	CPIJ015035-PA	CPIJ013654-PA	CPIJ012308-PA	CPIJ012571-PA	CPIJ012523-PA	CPIJ011693-PA	CPIJ009968-PA	CPIJ009635-PA	CPIJ008103-PA	CPIJ002223-PA	CPIJ000098-PA
	CPIJ015028-PA	CPIJ013528-PA	CPIJ012300-PA	CPIJ012570-PA	CPIJ012512-PA	CPIJ011691-PA	CPIJ009808-PA	CPIJ009491-PA	CPIJ007993-PA	CPIJ002183-PA
	CPIJ014981-PA	CPIJ013398-PA	CPIJ012259-PA	CPIJ012523-PA	CPIJ012336-PA	CPIJ011600-PA	CPIJ009739-PA	CPIJ009453-PA	CPIJ007772-PA	CPIJ002048-PA
	CPIJ014953-PA	CPIJ013344-PA	CPIJ012224-PA	CPIJ012512-PA	CPIJ012308-PA	CPIJ011562-PA	CPIJ009733-PA	CPIJ009366-PA	CPIJ007700-PA	CPIJ001930-PA
	CPIJ014935-PA	CPIJ013343-PA	CPIJ012130-PA	CPIJ012336-PA	CPIJ012259-PA	CPIJ011538-PA	CPIJ009679-PA	CPIJ009298-PA	CPIJ007692-PA	CPIJ001546-PA
	CPIJ014889-PA	CPIJ013315-PA	CPIJ012112-PA	CPIJ012308-PA	CPIJ012224-PA	CPIJ011522-PA	CPIJ009639-PA	CPIJ009281-PA	CPIJ007655-PA	CPIJ001395-PA
	CPIJ014882-PA	CPIJ013259-PA	CPIJ012024-PA	CPIJ012259-PA	CPIJ012112-PA	CPIJ011516-PA	CPIJ009638-PA	CPIJ009268-PA	CPIJ007568-PA	CPIJ001353-PA
	CPIJ014869-PA	CPIJ013250-PA	CPIJ012011-PA	CPIJ012224-PA	CPIJ012024-PA	CPIJ011511-PA	CPIJ009635-PA	CPIJ009187-PA	CPIJ007488-PA	CPIJ001270-PA
	CPIJ014826-PA	CPIJ013234-PA	CPIJ011996-PA	CPIJ012112-PA	CPIJ012011-PA	CPIJ011438-PA	CPIJ009491-PA	CPIJ009186-PA	CPIJ007476-PA	CPIJ001227-PA
	CPIJ014809-PA	CPIJ013217-PA	CPIJ011995-PA	CPIJ012024-PA	CPIJ011995-PA	CPIJ011417-PA	CPIJ009453-PA	CPIJ009164-PA	CPIJ007437-PA	CPIJ001220-PA
	CPIJ014799-PA	CPIJ013203-PA	CPIJ011956-PA	CPIJ012011-PA	CPIJ011956-PA	CPIJ011325-PA	CPIJ009366-PA	CPIJ009151-PA	CPIJ007179-PA	CPIJ001218-PA
	CPIJ014793-PA	CPIJ013142-PA	CPIJ011934-PA	CPIJ011995-PA	CPIJ011934-PA	CPIJ011323-PA	CPIJ009298-PA	CPIJ008825-PA	CPIJ007117-PA	CPIJ001180-PA
	CPIJ014765-PA	CPIJ013141-PA	CPIJ011933-PA	CPIJ011956-PA	CPIJ011933-PA	CPIJ011270-PA	CPIJ009281-PA	CPIJ008800-PA	CPIJ007116-PA	CPIJ001135-PA
	CPIJ014745-PA	CPIJ013115-PA	CPIJ011907-PA	CPIJ011934-PA	CPIJ011907-PA	CPIJ011269-PA	CPIJ009268-PA	CPIJ008799-PA	CPIJ007113-PA	CPIJ001119-PA
	CPIJ014719-PA	CPIJ013073-PA	CPIJ011898-PA	CPIJ011933-PA	CPIJ011826-PA	CPIJ011268-PA	CPIJ009187-PA	CPIJ008786-PA	CPIJ007070-PA	CPIJ000852-PA
	CPIJ014664-PA	CPIJ013040-PA	CPIJ011826-PA	CPIJ011907-PA	CPIJ011777-PA	CPIJ011179-PA	CPIJ009186-PA	CPIJ008770-PA	CPIJ006975-PA	CPIJ000831-PA
	CPIJ014606-PA	CPIJ012970-PA	CPIJ011777-PA	CPIJ011826-PA	CPIJ011693-PA	CPIJ011103-PA	CPIJ009164-PA	CPIJ008683-PA	CPIJ006946-PA	CPIJ000743-PA
	CPIJ014590-PA	CPIJ012935-PA	CPIJ011693-PA	CPIJ011777-PA	CPIJ011691-PA	CPIJ011047-PA	CPIJ009151-PA	CPIJ008665-PA	CPIJ006932-PA	CPIJ000683-PA
	CPIJ014541-PA	CPIJ012918-PA	CPIJ011691-PA	CPIJ011693-PA	CPIJ011589-PA	CPIJ011018-PA	CPIJ008922-PA	CPIJ008639-PA	CPIJ006763-PA	CPIJ000677-PB
	CPIJ014540-PA	CPIJ012911-PA	CPIJ011631-PA	CPIJ011691-PA	CPIJ011550-PA	CPIJ010997-PA	CPIJ008825-PA	CPIJ008595-PA	CPIJ006751-PA	CPIJ000677-PA
	CPIJ014535-PA	CPIJ012878-PA	CPIJ011538-PA	CPIJ011589-PA	CPIJ011538-PA	CPIJ010960-PA	CPIJ008800-PA	CPIJ008563-PA	CPIJ006741-PA	CPIJ000407-PA
	CPIJ014506-PA	CPIJ012810-PA	CPIJ011537-PA	CPIJ011550-PA	CPIJ011537-PA	CPIJ010920-PA	CPIJ008799-PA	CPIJ008397-PA	CPIJ006702-PA	CPIJ000400-PA
	CPIJ014421-PA	CPIJ012804-PA	CPIJ011516-PA	CPIJ011538-PA	CPIJ011526-PA	CPIJ010708-PA	CPIJ008786-PA	CPIJ008396-PA	CPIJ006700-PA	CPIJ000279-PA
	CPIJ014361-PA	CPIJ012795-PA	CPIJ011511-PA	CPIJ011537-PA	CPIJ011511-PA	CPIJ010693-PA	CPIJ008770-PA	CPIJ008356-PA	CPIJ006671-PA	CPIJ000205-PA
	CPIJ014338-PA	CPIJ012794-PA	CPIJ011448-PA	CPIJ011526-PA	CPIJ011412-PA	CPIJ010629-PA	CPIJ008683-PA	CPIJ008355-PA	CPIJ006623-PA	CPIJ000162-PA
	CPIJ014296-PA	CPIJ012753-PA	CPIJ011412-PA	CPIJ011511-PA	CPIJ011350-PA	CPIJ010621-PA	CPIJ008665-PA	CPIJ008314-PA	CPIJ006616-PA
	CPIJ014255-PA	CPIJ012738-PA	CPIJ011357-PA	CPIJ011412-PA	CPIJ011328-PA	CPIJ010620-PA	CPIJ008639-PA	CPIJ008264-PA	CPIJ006480-PA
	CPIJ014243-PA	CPIJ012673-PA	CPIJ011356-PA	CPIJ011350-PA	CPIJ011325-PA	CPIJ010610-PA	CPIJ008595-PA	CPIJ008217-PA	CPIJ006466-PA
	CPIJ014241-PA	CPIJ012645-PA	CPIJ011328-PA	CPIJ011328-PA	CPIJ011323-PA	CPIJ010539-PA	CPIJ008563-PA	CPIJ008201-PA	CPIJ006458-PA
	CPIJ014206-PA	CPIJ012634-PA	CPIJ011325-PA	CPIJ011325-PA	CPIJ011272-PA	CPIJ010528-PA	CPIJ008397-PA	CPIJ008199-PA	CPIJ006281-PA
	CPIJ014165-PA	CPIJ012591-PA	CPIJ011323-PA	CPIJ011323-PA	CPIJ011269-PA	CPIJ010521-PA	CPIJ008396-PA	CPIJ008191-PA	CPIJ006209-PA
	CPIJ014163-PA	CPIJ012573-PA	CPIJ011269-PA	CPIJ011272-PA	CPIJ011265-PA	CPIJ010503-PA	CPIJ008356-PA	CPIJ008006-PA	CPIJ006149-PA
	CPIJ014155-PA	CPIJ012571-PA	CPIJ011265-PA	CPIJ011269-PA	CPIJ011047-PA	CPIJ010418-PA	CPIJ008355-PA	CPIJ007978-PA	CPIJ006093-PA
	CPIJ014142-PA	CPIJ012570-PA	CPIJ011047-PA	CPIJ011265-PA	CPIJ011018-PA	CPIJ010388-PA	CPIJ008314-PA	CPIJ007943-PA	CPIJ006067-PA
	CPIJ014133-PA	CPIJ012523-PA	CPIJ011018-PA	CPIJ011047-PA	CPIJ010987-PA	CPIJ010352-PA	CPIJ008264-PA	CPIJ007830-PA	CPIJ006022-PA
	CPIJ014120-PA	CPIJ012512-PA	CPIJ010958-PA	CPIJ011018-PA	CPIJ010958-PA	CPIJ010256-PA	CPIJ008217-PA	CPIJ007772-PA	CPIJ005878-PA
	CPIJ014098-PA	CPIJ012336-PA	CPIJ010920-PA	CPIJ010987-PA	CPIJ010920-PA	CPIJ010209-PA	CPIJ008201-PA	CPIJ007768-PA	CPIJ005818-PA
	CPIJ014084-PA	CPIJ012335-PA	CPIJ010918-PA	CPIJ010958-PA	CPIJ010918-PA	CPIJ009957-PA	CPIJ008199-PA	CPIJ007755-PA	CPIJ005792-PA
	CPIJ014062-PA	CPIJ012308-PA	CPIJ010893-PA	CPIJ010920-PA	CPIJ010893-PA	CPIJ009947-PA	CPIJ008191-PA	CPIJ007700-PA	CPIJ005785-PA
	CPIJ014052-PA	CPIJ012300-PA	CPIJ010819-PA	CPIJ010918-PA	CPIJ010827-PA	CPIJ009739-PA	CPIJ008006-PA	CPIJ007696-PA	CPIJ005774-PA
	CPIJ014047-PA	CPIJ012259-PA	CPIJ010692-PA	CPIJ010893-PA	CPIJ010692-PA	CPIJ009683-PA	CPIJ007978-PA	CPIJ007568-PA	CPIJ005652-PA
	CPIJ014037-PA	CPIJ012224-PA	CPIJ010683-PA	CPIJ010827-PA	CPIJ010621-PA	CPIJ009681-PA	CPIJ007943-PA	CPIJ007541-PA	CPIJ005615-PA
	CPIJ013966-PA	CPIJ012130-PA	CPIJ010679-PA	CPIJ010692-PA	CPIJ010620-PA	CPIJ009672-PA	CPIJ007830-PA	CPIJ007514-PA	CPIJ005588-PA
	CPIJ013941-PA	CPIJ012112-PA	CPIJ010621-PA	CPIJ010621-PA	CPIJ010610-PA	CPIJ009635-PA	CPIJ007772-PA	CPIJ007484-PA	CPIJ005564-PA
	CPIJ013940-PA	CPIJ012024-PA	CPIJ010620-PA	CPIJ010620-PA	CPIJ010528-PA	CPIJ009573-PA	CPIJ007768-PA	CPIJ007476-PA	CPIJ005504-PA
	CPIJ013922-PA	CPIJ012011-PA	CPIJ010610-PA	CPIJ010610-PA	CPIJ010525-PA	CPIJ009466-PA	CPIJ007755-PA	CPIJ007408-PA	CPIJ005487-PA
	CPIJ013920-PA	CPIJ011996-PA	CPIJ010534-PA	CPIJ010528-PA	CPIJ010388-PA	CPIJ009465-PA	CPIJ007700-PA	CPIJ007376-PA	CPIJ005476-PA
	CPIJ013899-PA	CPIJ011995-PA	CPIJ010528-PA	CPIJ010525-PA	CPIJ010329-PA	CPIJ009442-PA	CPIJ007696-PA	CPIJ007327-PA	CPIJ005347-PA
	CPIJ013873-PA	CPIJ011956-PA	CPIJ010525-PA	CPIJ010388-PA	CPIJ010326-PA	CPIJ009436-PA	CPIJ007568-PA	CPIJ007255-PA	CPIJ005333-PA
	CPIJ013850-PA	CPIJ011934-PA	CPIJ010486-PA	CPIJ010329-PA	CPIJ010256-PA	CPIJ009384-PA	CPIJ007541-PA	CPIJ007198-PA	CPIJ005299-PA
	CPIJ013832-PA	CPIJ011933-PA	CPIJ010395-PA	CPIJ010326-PA	CPIJ010129-PA	CPIJ009298-PA	CPIJ007514-PA	CPIJ007179-PA	CPIJ005136-PA
	CPIJ013826-PA	CPIJ011907-PA	CPIJ010388-PA	CPIJ010256-PA	CPIJ010119-PA	CPIJ009281-PA	CPIJ007484-PA	CPIJ007070-PA	CPIJ004935-PA
	CPIJ013748-PA	CPIJ011898-PA	CPIJ010329-PA	CPIJ010129-PA	CPIJ010114-PA	CPIJ009236-PA	CPIJ007476-PA	CPIJ007047-PA	CPIJ004888-PA
	CPIJ013742-PA	CPIJ011826-PA	CPIJ010326-PA	CPIJ010119-PA	CPIJ010112-PA	CPIJ009164-PA	CPIJ007437-PA	CPIJ007044-PA	CPIJ004838-PA
	CPIJ013728-PA	CPIJ011777-PA	CPIJ010256-PA	CPIJ010114-PA	CPIJ010049-PA	CPIJ009151-PA	CPIJ007408-PA	CPIJ007014-PA	CPIJ004829-PA
	CPIJ013714-PA	CPIJ011693-PA	CPIJ010151-PA	CPIJ010112-PA	CPIJ010020-PA	CPIJ009107-PA	CPIJ007407-PA	CPIJ006975-PA	CPIJ004823-PA
	CPIJ013697-PA	CPIJ011691-PA	CPIJ010119-PA	CPIJ010049-PA	CPIJ009984-PA	CPIJ008922-PA	CPIJ007376-PA	CPIJ006946-PA	CPIJ004713-PA
	CPIJ013671-PA	CPIJ011631-PA	CPIJ010114-PA	CPIJ010020-PA	CPIJ009981-PA	CPIJ008770-PA	CPIJ007327-PA	CPIJ006912-PA	CPIJ004551-PA
	CPIJ013654-PA	CPIJ011589-PA	CPIJ010112-PA	CPIJ009984-PA	CPIJ009968-PA	CPIJ008702-PA	CPIJ007255-PA	CPIJ006700-PA	CPIJ004532-PA
	CPIJ013635-PA	CPIJ011550-PA	CPIJ010020-PA	CPIJ009981-PA	CPIJ009808-PA	CPIJ008683-PA	CPIJ007198-PA	CPIJ006680-PA	CPIJ004522-PA
	CPIJ013528-PA	CPIJ011538-PA	CPIJ010002-PA	CPIJ009968-PA	CPIJ009743-PA	CPIJ008665-PA	CPIJ007179-PA	CPIJ006678-PA	CPIJ004482-PA
	CPIJ013476-PA	CPIJ011537-PA	CPIJ009984-PA	CPIJ009808-PA	CPIJ009739-PA	CPIJ008647-PA	CPIJ007070-PA	CPIJ006616-PA	CPIJ004406-PA
	CPIJ013398-PA	CPIJ011526-PA	CPIJ009962-PA	CPIJ009743-PA	CPIJ009733-PA	CPIJ008639-PA	CPIJ007047-PA	CPIJ006531-PA	CPIJ004354-PA
	CPIJ013381-PA	CPIJ011516-PA	CPIJ009898-PA	CPIJ009739-PA	CPIJ009679-PA	CPIJ008626-PA	CPIJ007044-PA	CPIJ006480-PA	CPIJ004219-PA
	CPIJ013380-PA	CPIJ011511-PA	CPIJ009825-PA	CPIJ009733-PA	CPIJ009639-PA	CPIJ008623-PA	CPIJ007014-PA	CPIJ006431-PA	CPIJ004203-PA
	CPIJ013379-PA	CPIJ011448-PA	CPIJ009808-PA	CPIJ009679-PA	CPIJ009638-PA	CPIJ008616-PA	CPIJ006975-PA	CPIJ006365-PA	CPIJ004079-PA
	CPIJ013378-PA	CPIJ011412-PA	CPIJ009804-PA	CPIJ009639-PA	CPIJ009635-PA	CPIJ008563-PA	CPIJ006946-PA	CPIJ006281-PA	CPIJ004073-PA
	CPIJ013344-PA	CPIJ011357-PA	CPIJ009743-PA	CPIJ009638-PA	CPIJ009501-PA	CPIJ008519-PA	CPIJ006912-PA	CPIJ006194-PA	CPIJ004049-PA
	CPIJ013343-PA	CPIJ011356-PA	CPIJ009739-PA	CPIJ009635-PA	CPIJ009491-PA	CPIJ008432-PA	CPIJ006700-PA	CPIJ006187-PA	CPIJ003987-PA
	CPIJ013315-PA	CPIJ011350-PA	CPIJ009733-PA	CPIJ009501-PA	CPIJ009453-PA	CPIJ008396-PA	CPIJ006680-PA	CPIJ006167-PA	CPIJ003942-PA
	CPIJ013259-PA	CPIJ011328-PA	CPIJ009679-PA	CPIJ009491-PA	CPIJ009445-PA	CPIJ008356-PA	CPIJ006678-PA	CPIJ006157-PA	CPIJ003936-PA
	CPIJ013250-PA	CPIJ011325-PA	CPIJ009655-PA	CPIJ009453-PA	CPIJ009366-PA	CPIJ008314-PA	CPIJ006616-PA	CPIJ006093-PA	CPIJ003931-PA
	CPIJ013234-PA	CPIJ011323-PA	CPIJ009640-PA	CPIJ009445-PA	CPIJ009298-PA	CPIJ008217-PA	CPIJ006531-PA	CPIJ006067-PA	CPIJ003890-PA
	CPIJ013217-PA	CPIJ011272-PA	CPIJ009639-PA	CPIJ009366-PA	CPIJ009286-PA	CPIJ008112-PA	CPIJ006480-PA	CPIJ006040-PA	CPIJ003797-PA
	CPIJ013209-PA	CPIJ011269-PA	CPIJ009638-PA	CPIJ009298-PA	CPIJ009281-PA	CPIJ008006-PA	CPIJ006431-PA	CPIJ005941-PA	CPIJ003738-PA
	CPIJ013203-PA	CPIJ011265-PA	CPIJ009635-PA	CPIJ009286-PA	CPIJ009268-PA	CPIJ007892-PA	CPIJ006365-PA	CPIJ005834-PA	CPIJ003697-PA
	CPIJ013142-PA	CPIJ011179-PA	CPIJ009620-PA	CPIJ009281-PA	CPIJ009187-PA	CPIJ007772-PA	CPIJ006286-PA	CPIJ005818-PA	CPIJ003608-PA
	CPIJ013141-PA	CPIJ011047-PA	CPIJ009605-PA	CPIJ009268-PA	CPIJ009186-PA	CPIJ007768-PA	CPIJ006281-PA	CPIJ005792-PA	CPIJ003586-PA
	CPIJ013115-PA	CPIJ011018-PA	CPIJ009491-PA	CPIJ009187-PA	CPIJ009164-PA	CPIJ007755-PA	CPIJ006194-PA	CPIJ005779-PA	CPIJ003418-PA
	CPIJ013073-PA	CPIJ010987-PA	CPIJ009453-PA	CPIJ009186-PA	CPIJ009151-PA	CPIJ007723-PA	CPIJ006187-PA	CPIJ005774-PA	CPIJ003353-PA
	CPIJ013040-PA	CPIJ010958-PA	CPIJ009388-PA	CPIJ009164-PA	CPIJ009052-PA	CPIJ007696-PA	CPIJ006167-PA	CPIJ005767-PA	CPIJ003351-PA
	CPIJ012974-PA	CPIJ010920-PA	CPIJ009377-PA	CPIJ009151-PA	CPIJ008982-PA	CPIJ007659-PA	CPIJ006157-PA	CPIJ005720-PA	CPIJ003334-PA
	CPIJ012970-PA	CPIJ010918-PA	CPIJ009336-PA	CPIJ009052-PA	CPIJ008922-PA	CPIJ007627-PA	CPIJ006093-PA	CPIJ005690-PA	CPIJ003330-PA
	CPIJ012935-PA	CPIJ010893-PA	CPIJ009303-PA	CPIJ008982-PA	CPIJ008825-PA	CPIJ007541-PA	CPIJ006067-PA	CPIJ005588-PA	CPIJ003296-PA
	CPIJ012918-PA	CPIJ010827-PA	CPIJ009298-PA	CPIJ008922-PA	CPIJ008800-PA	CPIJ007505-PA	CPIJ006040-PA	CPIJ005333-PA	CPIJ003289-PA
	CPIJ012911-PA	CPIJ010819-PA	CPIJ009281-PA	CPIJ008825-PA	CPIJ008799-PA	CPIJ007480-PA	CPIJ005941-PA	CPIJ005301-PA	CPIJ003274-PA
	CPIJ012878-PA	CPIJ010692-PA	CPIJ009268-PA	CPIJ008800-PA	CPIJ008786-PA	CPIJ007341-PA	CPIJ005834-PA	CPIJ005168-PA	CPIJ003165-PA
	CPIJ012817-PA	CPIJ010683-PA	CPIJ009242-PA	CPIJ008799-PA	CPIJ008770-PA	CPIJ007303-PA	CPIJ005818-PA	CPIJ005155-PA	CPIJ003139-PA
	CPIJ012810-PA	CPIJ010679-PA	CPIJ009239-PA	CPIJ008786-PA	CPIJ008683-PA	CPIJ007283-PA	CPIJ005792-PA	CPIJ004892-PA	CPIJ003124-PA
	CPIJ012804-PA	CPIJ010621-PA	CPIJ009187-PA	CPIJ008770-PA	CPIJ008665-PA	CPIJ007213-PA	CPIJ005779-PA	CPIJ004888-PA	CPIJ003090-PA
	CPIJ012795-PA	CPIJ010620-PA	CPIJ009186-PA	CPIJ008683-PA	CPIJ008639-PA	CPIJ007212-PA	CPIJ005774-PA	CPIJ004858-PA	CPIJ003087-PA
	CPIJ012794-PA	CPIJ010610-PA	CPIJ009164-PA	CPIJ008665-PA	CPIJ008595-PA	CPIJ007150-PA	CPIJ005767-PA	CPIJ004829-PA	CPIJ003013-PA
	CPIJ012756-PA	CPIJ010534-PA	CPIJ009151-PA	CPIJ008639-PA	CPIJ008584-PA	CPIJ007117-PA	CPIJ005720-PA	CPIJ004823-PA	CPIJ002929-PA
	CPIJ012753-PA	CPIJ010528-PA	CPIJ009059-PA	CPIJ008595-PA	CPIJ008563-PA	CPIJ007116-PA	CPIJ005690-PA	CPIJ004810-PA	CPIJ002907-PA
	CPIJ012738-PA	CPIJ010525-PA	CPIJ009052-PA	CPIJ008584-PA	CPIJ008421-PA	CPIJ007113-PA	CPIJ005635-PA	CPIJ004778-PA	CPIJ002784-PA
	CPIJ012682-PA	CPIJ010486-PA	CPIJ008987-PA	CPIJ008563-PA	CPIJ008397-PA	CPIJ007070-PA	CPIJ005588-PA	CPIJ004776-PA	CPIJ002651-PA
	CPIJ012676-PA	CPIJ010395-PA	CPIJ008800-PA	CPIJ008421-PA	CPIJ008396-PA	CPIJ006975-PA	CPIJ005333-PA	CPIJ004713-PA	CPIJ002464-PA
	CPIJ012675-PA	CPIJ010388-PA	CPIJ008799-PA	CPIJ008397-PA	CPIJ008356-PA	CPIJ006969-PA	CPIJ005301-PA	CPIJ004668-PA	CPIJ002453-PA
	CPIJ012673-PA	CPIJ010329-PA	CPIJ008770-PA	CPIJ008396-PA	CPIJ008355-PA	CPIJ006912-PA	CPIJ005168-PA	CPIJ004529-PA	CPIJ002431-PA
	CPIJ012645-PA	CPIJ010326-PA	CPIJ008683-PA	CPIJ008356-PA	CPIJ008314-PA	CPIJ006751-PA	CPIJ005155-PA	CPIJ004482-PA	CPIJ002428-PA
	CPIJ012634-PA	CPIJ010256-PA	CPIJ008665-PA	CPIJ008355-PA	CPIJ008265-PA	CPIJ006700-PA	CPIJ005023-PA	CPIJ004430-PA	CPIJ002389-PA
	CPIJ012591-PA	CPIJ010151-PA	CPIJ008639-PA	CPIJ008314-PA	CPIJ008264-PA	CPIJ006690-PA	CPIJ004892-PA	CPIJ004419-PA	CPIJ002271-PA
	CPIJ012573-PA	CPIJ010129-PA	CPIJ008595-PA	CPIJ008265-PA	CPIJ008217-PA	CPIJ006616-PA	CPIJ004888-PA	CPIJ004406-PA	CPIJ002183-PA
	CPIJ012571-PA	CPIJ010119-PA	CPIJ008591-PA	CPIJ008264-PA	CPIJ008201-PA	CPIJ006615-PA	CPIJ004858-PA	CPIJ004390-PA	CPIJ002177-PA
	CPIJ012570-PA	CPIJ010114-PA	CPIJ008589-PA	CPIJ008217-PA	CPIJ008199-PA	CPIJ006578-PA	CPIJ004829-PA	CPIJ004365-PA	CPIJ002067-PA
	CPIJ012539-PA	CPIJ010112-PA	CPIJ008584-PA	CPIJ008201-PA	CPIJ008191-PA	CPIJ006480-PA	CPIJ004823-PA	CPIJ004354-PA	CPIJ002048-PA
	CPIJ012523-PA	CPIJ010049-PA	CPIJ008563-PA	CPIJ008199-PA	CPIJ008184-PA	CPIJ006458-PA	CPIJ004810-PA	CPIJ004247-PA	CPIJ001999-PA
	CPIJ012512-PA	CPIJ010020-PA	CPIJ008397-PA	CPIJ008191-PA	CPIJ008182-PA	CPIJ006431-PA	CPIJ004778-PA	CPIJ004239-PA	CPIJ001707-PA
	CPIJ012336-PA	CPIJ010002-PA	CPIJ008396-PA	CPIJ008184-PA	CPIJ008103-PA	CPIJ006295-PA	CPIJ004776-PA	CPIJ004219-PA	CPIJ001706-PA
	CPIJ012335-PA	CPIJ009984-PA	CPIJ008384-PA	CPIJ008182-PA	CPIJ008010-PA	CPIJ006281-PA	CPIJ004713-PA	CPIJ004203-PA	CPIJ001692-PA
	CPIJ012308-PA	CPIJ009981-PA	CPIJ008356-PA	CPIJ008103-PA	CPIJ008006-PA	CPIJ006209-PA	CPIJ004668-PA	CPIJ003987-PA	CPIJ001623-PA
	CPIJ012300-PA	CPIJ009968-PA	CPIJ008355-PA	CPIJ008010-PA	CPIJ007993-PA	CPIJ006194-PA	CPIJ004529-PA	CPIJ003936-PA	CPIJ001612-PA
	CPIJ012284-PA	CPIJ009962-PA	CPIJ008314-PA	CPIJ008006-PA	CPIJ007978-PA	CPIJ006167-PA	CPIJ004482-PA	CPIJ003931-PA	CPIJ001563-PA
	CPIJ012274-PA	CPIJ009898-PA	CPIJ008291-PA	CPIJ007993-PA	CPIJ007943-PA	CPIJ006093-PA	CPIJ004430-PA	CPIJ003887-PA	CPIJ001438-PA
	CPIJ012259-PA	CPIJ009825-PA	CPIJ008265-PA	CPIJ007978-PA	CPIJ007830-PA	CPIJ006067-PA	CPIJ004419-PA	CPIJ003877-PA	CPIJ001361-PA
	CPIJ012257-PA	CPIJ009808-PA	CPIJ008264-PA	CPIJ007943-PA	CPIJ007772-PA	CPIJ006054-PA	CPIJ004406-PA	CPIJ003870-PA	CPIJ001270-PA
	CPIJ012224-PA	CPIJ009804-PA	CPIJ008217-PA	CPIJ007830-PA	CPIJ007768-PA	CPIJ006040-PA	CPIJ004390-PA	CPIJ003835-PA	CPIJ001220-PA
	CPIJ012130-PA	CPIJ009743-PA	CPIJ008212-PA	CPIJ007772-PA	CPIJ007755-PA	CPIJ005966-PA	CPIJ004365-PA	CPIJ003654-PA	CPIJ001218-PA
	CPIJ012112-PA	CPIJ009739-PA	CPIJ008201-PA	CPIJ007768-PA	CPIJ007700-PA	CPIJ005965-PA	CPIJ004354-PA	CPIJ003608-PA	CPIJ001180-PA
	CPIJ012024-PA	CPIJ009733-PA	CPIJ008199-PA	CPIJ007755-PA	CPIJ007698-PA	CPIJ005964-PA	CPIJ004247-PA	CPIJ003586-PA	CPIJ001176-PA
	CPIJ012011-PA	CPIJ009679-PA	CPIJ008191-PA	CPIJ007700-PA	CPIJ007696-PA	CPIJ005963-PA	CPIJ004239-PA	CPIJ003558-PA	CPIJ001165-PA
	CPIJ011996-PA	CPIJ009655-PA	CPIJ008116-PA	CPIJ007698-PA	CPIJ007568-PA	CPIJ005941-PA	CPIJ004219-PA	CPIJ003550-PA	CPIJ001119-PA
	CPIJ011995-PA	CPIJ009640-PA	CPIJ008103-PA	CPIJ007696-PA	CPIJ007541-PA	CPIJ005792-PA	CPIJ004203-PA	CPIJ003516-PA	CPIJ000967-PA
	CPIJ011993-PA	CPIJ009639-PA	CPIJ008074-PA	CPIJ007568-PA	CPIJ007514-PA	CPIJ005774-PA	CPIJ003987-PA	CPIJ003441-PA	CPIJ000966-PA
	CPIJ011962-PA	CPIJ009638-PA	CPIJ008010-PA	CPIJ007541-PA	CPIJ007488-PA	CPIJ005773-PA	CPIJ003936-PA	CPIJ003353-PA	CPIJ000948-PA
	CPIJ011958-PA	CPIJ009635-PA	CPIJ008006-PA	CPIJ007514-PA	CPIJ007484-PA	CPIJ005767-PA	CPIJ003931-PA	CPIJ003341-PA	CPIJ000908-PA
	CPIJ011956-PA	CPIJ009620-PA	CPIJ007993-PA	CPIJ007488-PA	CPIJ007476-PA	CPIJ005742-PA	CPIJ003887-PA	CPIJ003334-PA	CPIJ000897-PA
	CPIJ011934-PA	CPIJ009605-PA	CPIJ007980-PA	CPIJ007484-PA	CPIJ007437-PA	CPIJ005691-PA	CPIJ003877-PA	CPIJ003330-PA	CPIJ000894-PA
	CPIJ011933-PA	CPIJ009501-PA	CPIJ007943-PA	CPIJ007476-PA	CPIJ007408-PA	CPIJ005600-PA	CPIJ003870-PA	CPIJ003309-PA	CPIJ000852-PA
	CPIJ011916-PA	CPIJ009491-PA	CPIJ007788-PA	CPIJ007437-PA	CPIJ007376-PA	CPIJ005476-PA	CPIJ003835-PA	CPIJ003305-PA	CPIJ000806-PA
	CPIJ011912-PA	CPIJ009453-PA	CPIJ007772-PA	CPIJ007408-PA	CPIJ007366-PA	CPIJ005378-PA	CPIJ003654-PA	CPIJ003304-PA	CPIJ000795-PA
	CPIJ011907-PA	CPIJ009445-PA	CPIJ007768-PA	CPIJ007407-PA	CPIJ007348-PA	CPIJ005333-PA	CPIJ003608-PA	CPIJ003296-PA	CPIJ000742-PA
	CPIJ011898-PA	CPIJ009388-PA	CPIJ007755-PA	CPIJ007376-PA	CPIJ007341-PA	CPIJ005301-PA	CPIJ003586-PA	CPIJ003289-PA	CPIJ000734-PA
	CPIJ011854-PA	CPIJ009377-PA	CPIJ007696-PA	CPIJ007366-PA	CPIJ007327-PA	CPIJ005296-PA	CPIJ003558-PA	CPIJ003287-PA	CPIJ000728-PA
	CPIJ011826-PA	CPIJ009366-PA	CPIJ007541-PA	CPIJ007348-PA	CPIJ007255-PA	CPIJ005252-PA	CPIJ003550-PA	CPIJ003274-PA	CPIJ000683-PA
	CPIJ011777-PA	CPIJ009336-PA	CPIJ007514-PA	CPIJ007341-PA	CPIJ007198-PA	CPIJ005210-PA	CPIJ003516-PA	CPIJ003139-PA	CPIJ000677-PB
	CPIJ011775-PA	CPIJ009303-PA	CPIJ007488-PA	CPIJ007327-PA	CPIJ007179-PA	CPIJ005168-PA	CPIJ003441-PA	CPIJ003124-PA	CPIJ000677-PA
	CPIJ011701-PA	CPIJ009298-PA	CPIJ007484-PA	CPIJ007255-PA	CPIJ007070-PA	CPIJ005021-PA	CPIJ003353-PA	CPIJ003089-PA	CPIJ000513-PA
	CPIJ011693-PA	CPIJ009286-PA	CPIJ007476-PA	CPIJ007198-PA	CPIJ007047-PA	CPIJ004954-PA	CPIJ003341-PA	CPIJ003085-PA	CPIJ000484-PA
	CPIJ011691-PA	CPIJ009281-PA	CPIJ007437-PA	CPIJ007179-PA	CPIJ007044-PA	CPIJ004884-PA	CPIJ003334-PA	CPIJ002991-PA	CPIJ000470-PA
	CPIJ011631-PA	CPIJ009268-PA	CPIJ007407-PA	CPIJ007070-PA	CPIJ007014-PA	CPIJ004859-PA	CPIJ003330-PA	CPIJ002952-PA	CPIJ000336-PA
	CPIJ011600-PA	CPIJ009242-PA	CPIJ007376-PA	CPIJ007047-PA	CPIJ006975-PA	CPIJ004858-PA	CPIJ003309-PA	CPIJ002929-PA	CPIJ000300-PA
	CPIJ011589-PA	CPIJ009239-PA	CPIJ007348-PA	CPIJ007044-PA	CPIJ006946-PA	CPIJ004829-PA	CPIJ003305-PA	CPIJ002909-PA	CPIJ000279-PA
	CPIJ011562-PA	CPIJ009187-PA	CPIJ007327-PA	CPIJ007014-PA	CPIJ006912-PA	CPIJ004823-PA	CPIJ003304-PA	CPIJ002907-PA	CPIJ000276-PA
	CPIJ011550-PA	CPIJ009186-PA	CPIJ007255-PA	CPIJ006975-PA	CPIJ006763-PA	CPIJ004822-PA	CPIJ003296-PA	CPIJ002906-PA	CPIJ000232-PA
	CPIJ011538-PA	CPIJ009164-PA	CPIJ007198-PA	CPIJ006946-PA	CPIJ006741-PA	CPIJ004810-PA	CPIJ003289-PA	CPIJ002859-PA	CPIJ000205-PA
	CPIJ011537-PA	CPIJ009151-PA	CPIJ007179-PA	CPIJ006912-PA	CPIJ006700-PA	CPIJ004778-PA	CPIJ003287-PA	CPIJ002829-PA	CPIJ000179-PA
	CPIJ011526-PA	CPIJ009059-PA	CPIJ007070-PA	CPIJ006763-PA	CPIJ006688-PA	CPIJ004776-PA	CPIJ003285-PA	CPIJ002650-PA	CPIJ000162-PA
	CPIJ011522-PA	CPIJ009052-PA	CPIJ007053-PA	CPIJ006741-PA	CPIJ006687-PA	CPIJ004713-PA	CPIJ003274-PA	CPIJ002649-PA	CPIJ000130-PA
	CPIJ011516-PA	CPIJ008987-PA	CPIJ007044-PA	CPIJ006700-PA	CPIJ006680-PA	CPIJ004708-PA	CPIJ003139-PA	CPIJ002642-PA
	CPIJ011511-PA	CPIJ008982-PA	CPIJ006975-PA	CPIJ006688-PA	CPIJ006678-PA	CPIJ004679-PA	CPIJ003124-PA	CPIJ002591-PA
	CPIJ011448-PA	CPIJ008922-PA	CPIJ006946-PA	CPIJ006687-PA	CPIJ006671-PA	CPIJ004668-PA	CPIJ003089-PA	CPIJ002542-PA
	CPIJ011438-PA	CPIJ008825-PA	CPIJ006932-PA	CPIJ006680-PA	CPIJ006623-PA	CPIJ004648-PA	CPIJ003085-PA	CPIJ002452-PA
	CPIJ011417-PA	CPIJ008800-PA	CPIJ006912-PA	CPIJ006678-PA	CPIJ006616-PA	CPIJ004642-PA	CPIJ002991-PA	CPIJ002431-PA
	CPIJ011412-PA	CPIJ008799-PA	CPIJ006768-PA	CPIJ006671-PA	CPIJ006531-PA	CPIJ004625-PA	CPIJ002952-PA	CPIJ002428-PA
	CPIJ011357-PA	CPIJ008786-PA	CPIJ006763-PA	CPIJ006623-PA	CPIJ006480-PA	CPIJ004406-PA	CPIJ002929-PA	CPIJ002389-PA
	CPIJ011356-PA	CPIJ008770-PA	CPIJ006749-PA	CPIJ006616-PA	CPIJ006431-PA	CPIJ004317-PA	CPIJ002909-PA	CPIJ002334-PA
	CPIJ011350-PA	CPIJ008683-PA	CPIJ006700-PA	CPIJ006531-PA	CPIJ006365-PA	CPIJ004306-PA	CPIJ002907-PA	CPIJ002280-PA
	CPIJ011328-PA	CPIJ008665-PA	CPIJ006680-PA	CPIJ006480-PA	CPIJ006286-PA	CPIJ004239-PA	CPIJ002906-PA	CPIJ002278-PA
	CPIJ011325-PA	CPIJ008639-PA	CPIJ006678-PA	CPIJ006431-PA	CPIJ006281-PA	CPIJ004219-PA	CPIJ002859-PA	CPIJ002271-PA
	CPIJ011323-PA	CPIJ008595-PA	CPIJ006623-PA	CPIJ006365-PA	CPIJ006194-PA	CPIJ004212-PA	CPIJ002829-PA	CPIJ002199-PA
	CPIJ011272-PA	CPIJ008591-PA	CPIJ006531-PA	CPIJ006286-PA	CPIJ006187-PA	CPIJ004180-PA	CPIJ002650-PA	CPIJ002026-PA
	CPIJ011270-PA	CPIJ008589-PA	CPIJ006485-PA	CPIJ006281-PA	CPIJ006167-PA	CPIJ004023-PA	CPIJ002649-PA	CPIJ001999-PA
	CPIJ011269-PA	CPIJ008584-PA	CPIJ006480-PA	CPIJ006194-PA	CPIJ006157-PA	CPIJ004019-PA	CPIJ002642-PA	CPIJ001930-PA
	CPIJ011268-PA	CPIJ008563-PA	CPIJ006431-PA	CPIJ006187-PA	CPIJ006093-PA	CPIJ003897-PA	CPIJ002591-PA	CPIJ001887-PA
	CPIJ011265-PA	CPIJ008421-PA	CPIJ006281-PA	CPIJ006167-PA	CPIJ006067-PA	CPIJ003877-PA	CPIJ002542-PA	CPIJ001880-PA
	CPIJ011179-PA	CPIJ008397-PA	CPIJ006194-PA	CPIJ006157-PA	CPIJ006040-PA	CPIJ003740-PA	CPIJ002464-PA	CPIJ001707-PA
	CPIJ011103-PA	CPIJ008396-PA	CPIJ006187-PA	CPIJ006093-PA	CPIJ005941-PA	CPIJ003697-PA	CPIJ002452-PA	CPIJ001706-PA
	CPIJ011047-PA	CPIJ008384-PA	CPIJ006167-PA	CPIJ006067-PA	CPIJ005878-PA	CPIJ003623-PA	CPIJ002431-PA	CPIJ001673-PA
	CPIJ011018-PA	CPIJ008356-PA	CPIJ006157-PA	CPIJ006040-PA	CPIJ005834-PA	CPIJ003558-PA	CPIJ002428-PA	CPIJ001623-PA
	CPIJ010997-PA	CPIJ008355-PA	CPIJ006149-PA	CPIJ005941-PA	CPIJ005818-PA	CPIJ003552-PA	CPIJ002389-PA	CPIJ001576-PA
	CPIJ010987-PA	CPIJ008314-PA	CPIJ006138-PA	CPIJ005878-PA	CPIJ005792-PA	CPIJ003418-PA	CPIJ002334-PA	CPIJ001560-PA
	CPIJ010960-PA	CPIJ008291-PA	CPIJ006093-PA	CPIJ005834-PA	CPIJ005785-PA	CPIJ003412-PA	CPIJ002280-PA	CPIJ001495-PA
	CPIJ010958-PA	CPIJ008265-PA	CPIJ006067-PA	CPIJ005818-PA	CPIJ005779-PA	CPIJ003338-PA	CPIJ002278-PA	CPIJ001456-PA
	CPIJ010920-PA	CPIJ008264-PA	CPIJ006040-PA	CPIJ005792-PA	CPIJ005776-PA	CPIJ003330-PA	CPIJ002271-PA	CPIJ001438-PA
	CPIJ010918-PA	CPIJ008217-PA	CPIJ006022-PA	CPIJ005785-PA	CPIJ005774-PA	CPIJ003323-PA	CPIJ002223-PA	CPIJ001397-PA
	CPIJ010893-PA	CPIJ008212-PA	CPIJ005941-PA	CPIJ005779-PA	CPIJ005773-PA	CPIJ003305-PA	CPIJ002199-PA	CPIJ001361-PA
	CPIJ010827-PA	CPIJ008201-PA	CPIJ005916-PA	CPIJ005776-PA	CPIJ005767-PA	CPIJ003296-PA	CPIJ002048-PA	CPIJ001318-PA
	CPIJ010819-PA	CPIJ008199-PA	CPIJ005886-PA	CPIJ005774-PA	CPIJ005720-PA	CPIJ003274-PA	CPIJ002026-PA	CPIJ001287-PA
	CPIJ010708-PA	CPIJ008191-PA	CPIJ005864-PA	CPIJ005773-PA	CPIJ005690-PA	CPIJ003204-PA	CPIJ001999-PA	CPIJ001220-PA
	CPIJ010693-PA	CPIJ008184-PA	CPIJ005834-PA	CPIJ005767-PA	CPIJ005652-PA	CPIJ003139-PA	CPIJ001930-PA	CPIJ001218-PA
	CPIJ010692-PA	CPIJ008182-PA	CPIJ005785-PA	CPIJ005720-PA	CPIJ005615-PA	CPIJ003124-PA	CPIJ001887-PA	CPIJ001135-PA
	CPIJ010683-PA	CPIJ008116-PA	CPIJ005779-PA	CPIJ005690-PA	CPIJ005588-PA	CPIJ003102-PA	CPIJ001880-PA	CPIJ001119-PA
	CPIJ010679-PA	CPIJ008103-PA	CPIJ005774-PA	CPIJ005652-PA	CPIJ005504-PA	CPIJ003090-PA	CPIJ001707-PA	CPIJ000992-PA
	CPIJ010629-PA	CPIJ008074-PA	CPIJ005773-PA	CPIJ005635-PA	CPIJ005487-PA	CPIJ003089-PA	CPIJ001706-PA	CPIJ000981-PA
	CPIJ010621-PA	CPIJ008010-PA	CPIJ005767-PA	CPIJ005615-PA	CPIJ005333-PA	CPIJ003087-PA	CPIJ001673-PA	CPIJ000967-PA
	CPIJ010620-PA	CPIJ008006-PA	CPIJ005763-PA	CPIJ005588-PA	CPIJ005301-PA	CPIJ002991-PA	CPIJ001623-PA	CPIJ000966-PA
	CPIJ010610-PA	CPIJ007993-PA	CPIJ005690-PA	CPIJ005504-PA	CPIJ005299-PA	CPIJ002649-PA	CPIJ001581-PA	CPIJ000908-PA
	CPIJ010539-PA	CPIJ007980-PA	CPIJ005652-PA	CPIJ005487-PA	CPIJ005168-PA	CPIJ002647-PA	CPIJ001576-PA	CPIJ000897-PA
	CPIJ010534-PA	CPIJ007978-PA	CPIJ005615-PA	CPIJ005333-PA	CPIJ005155-PA	CPIJ002629-PA	CPIJ001560-PA	CPIJ000894-PA
	CPIJ010528-PA	CPIJ007943-PA	CPIJ005588-PA	CPIJ005301-PA	CPIJ005023-PA	CPIJ002609-PA	CPIJ001495-PA	CPIJ000881-PA
	CPIJ010525-PA	CPIJ007830-PA	CPIJ005573-PA	CPIJ005299-PA	CPIJ004935-PA	CPIJ002591-PA	CPIJ001456-PA	CPIJ000879-PA
	CPIJ010521-PA	CPIJ007788-PA	CPIJ005511-PA	CPIJ005168-PA	CPIJ004892-PA	CPIJ002542-PA	CPIJ001438-PA	CPIJ000743-PA
	CPIJ010503-PA	CPIJ007772-PA	CPIJ005476-PA	CPIJ005155-PA	CPIJ004888-PA	CPIJ002442-PA	CPIJ001397-PA	CPIJ000728-PA
	CPIJ010486-PA	CPIJ007768-PA	CPIJ005356-PA	CPIJ005023-PA	CPIJ004858-PA	CPIJ002436-PA	CPIJ001361-PA	CPIJ000578-PA
	CPIJ010418-PA	CPIJ007755-PA	CPIJ005333-PA	CPIJ004935-PA	CPIJ004829-PA	CPIJ002435-PA	CPIJ001318-PA	CPIJ000513-PA
	CPIJ010395-PA	CPIJ007700-PA	CPIJ005301-PA	CPIJ004892-PA	CPIJ004823-PA	CPIJ002431-PA	CPIJ001287-PA	CPIJ000503-PA
	CPIJ010388-PA	CPIJ007698-PA	CPIJ005299-PA	CPIJ004888-PA	CPIJ004810-PA	CPIJ002428-PA	CPIJ001220-PA	CPIJ000484-PA
	CPIJ010352-PA	CPIJ007696-PA	CPIJ005172-PA	CPIJ004858-PA	CPIJ004778-PA	CPIJ002285-PA	CPIJ001218-PA	CPIJ000470-PA
	CPIJ010329-PA	CPIJ007568-PA	CPIJ005170-PA	CPIJ004829-PA	CPIJ004776-PA	CPIJ002271-PA	CPIJ001135-PA	CPIJ000373-PA
	CPIJ010326-PA	CPIJ007541-PA	CPIJ005169-PA	CPIJ004823-PA	CPIJ004713-PA	CPIJ002199-PA	CPIJ001119-PA	CPIJ000336-PA
	CPIJ010256-PA	CPIJ007514-PA	CPIJ005168-PA	CPIJ004810-PA	CPIJ004704-PA	CPIJ002145-PA	CPIJ000992-PA	CPIJ000300-PA
	CPIJ010209-PA	CPIJ007488-PA	CPIJ005155-PA	CPIJ004778-PA	CPIJ004668-PA	CPIJ002099-PA	CPIJ000981-PA	CPIJ000298-PA
	CPIJ010151-PA	CPIJ007484-PA	CPIJ005136-PA	CPIJ004776-PA	CPIJ004533-PA	CPIJ002067-PA	CPIJ000967-PA	CPIJ000198-PA
	CPIJ010129-PA	CPIJ007476-PA	CPIJ005023-PA	CPIJ004713-PA	CPIJ004532-PA	CPIJ002026-PA	CPIJ000966-PA	CPIJ000179-PA
	CPIJ010119-PA	CPIJ007437-PA	CPIJ004888-PA	CPIJ004704-PA	CPIJ004529-PA	CPIJ001999-PA	CPIJ000908-PA	CPIJ000098-PA
	CPIJ010114-PA	CPIJ007408-PA	CPIJ004858-PA	CPIJ004668-PA	CPIJ004482-PA	CPIJ001880-PA	CPIJ000897-PA
	CPIJ010112-PA	CPIJ007407-PA	CPIJ004829-PA	CPIJ004533-PA	CPIJ004430-PA	CPIJ001764-PA	CPIJ000894-PA
	CPIJ010049-PA	CPIJ007376-PA	CPIJ004823-PA	CPIJ004532-PA	CPIJ004419-PA	CPIJ001746-PA	CPIJ000881-PA
	CPIJ010020-PA	CPIJ007366-PA	CPIJ004810-PA	CPIJ004529-PA	CPIJ004406-PA	CPIJ001653-PA	CPIJ000879-PA
	CPIJ010002-PA	CPIJ007348-PA	CPIJ004778-PA	CPIJ004482-PA	CPIJ004390-PA	CPIJ001623-PA	CPIJ000743-PA
	CPIJ009984-PA	CPIJ007341-PA	CPIJ004776-PA	CPIJ004430-PA	CPIJ004365-PA	CPIJ001598-PA	CPIJ000728-PA
	CPIJ009981-PA	CPIJ007327-PA	CPIJ004713-PA	CPIJ004419-PA	CPIJ004354-PA	CPIJ001563-PA	CPIJ000578-PA
	CPIJ009968-PA	CPIJ007255-PA	CPIJ004704-PA	CPIJ004406-PA	CPIJ004247-PA	CPIJ001397-PA	CPIJ000513-PA
	CPIJ009962-PA	CPIJ007198-PA	CPIJ004668-PA	CPIJ004390-PA	CPIJ004239-PA	CPIJ001337-PA	CPIJ000503-PA
	CPIJ009957-PA	CPIJ007179-PA	CPIJ004613-PA	CPIJ004365-PA	CPIJ004219-PA	CPIJ001287-PA	CPIJ000484-PA
	CPIJ009947-PA	CPIJ007070-PA	CPIJ004533-PA	CPIJ004354-PA	CPIJ004203-PA	CPIJ001267-PA	CPIJ000470-PA
	CPIJ009898-PA	CPIJ007053-PA	CPIJ004482-PA	CPIJ004247-PA	CPIJ004073-PA	CPIJ001218-PA	CPIJ000373-PA
	CPIJ009878-PA	CPIJ007047-PA	CPIJ004446-PA	CPIJ004239-PA	CPIJ003987-PA	CPIJ001176-PA	CPIJ000336-PA
	CPIJ009877-PA	CPIJ007044-PA	CPIJ004417-PA	CPIJ004219-PA	CPIJ003942-PA	CPIJ001131-PA	CPIJ000300-PA
	CPIJ009825-PA	CPIJ007014-PA	CPIJ004416-PA	CPIJ004203-PA	CPIJ003936-PA	CPIJ000992-PA	CPIJ000298-PA
	CPIJ009808-PA	CPIJ006975-PA	CPIJ004406-PA	CPIJ004073-PA	CPIJ003931-PA	CPIJ000981-PA	CPIJ000198-PA
	CPIJ009804-PA	CPIJ006946-PA	CPIJ004365-PA	CPIJ003987-PA	CPIJ003890-PA	CPIJ000967-PA	CPIJ000179-PA
	CPIJ009797-PA	CPIJ006932-PA	CPIJ004239-PA	CPIJ003942-PA	CPIJ003887-PA	CPIJ000908-PA	CPIJ000098-PA
	CPIJ009796-PA	CPIJ006912-PA	CPIJ004219-PA	CPIJ003936-PA	CPIJ003877-PA	CPIJ000881-PA
	CPIJ009743-PA	CPIJ006768-PA	CPIJ004203-PA	CPIJ003931-PA	CPIJ003871-PA	CPIJ000879-PA
	CPIJ009740-PA	CPIJ006763-PA	CPIJ004172-PA	CPIJ003890-PA	CPIJ003870-PA	CPIJ000855-PA
	CPIJ009739-PA	CPIJ006749-PA	CPIJ004079-PA	CPIJ003887-PA	CPIJ003835-PA	CPIJ000830-PA
	CPIJ009733-PA	CPIJ006741-PA	CPIJ004049-PA	CPIJ003877-PA	CPIJ003797-PA	CPIJ000806-PA
	CPIJ009683-PA	CPIJ006702-PA	CPIJ004018-PA	CPIJ003871-PA	CPIJ003743-PA	CPIJ000728-PA
	CPIJ009681-PA	CPIJ006700-PA	CPIJ003936-PA	CPIJ003870-PA	CPIJ003654-PA	CPIJ000484-PA
	CPIJ009679-PA	CPIJ006688-PA	CPIJ003890-PA	CPIJ003835-PA	CPIJ003635-PA	CPIJ000482-PA
	CPIJ009672-PA	CPIJ006687-PA	CPIJ003877-PA	CPIJ003797-PA	CPIJ003608-PA	CPIJ000470-PA
	CPIJ009655-PA	CPIJ006680-PA	CPIJ003871-PA	CPIJ003743-PA	CPIJ003586-PA	CPIJ000455-PA
	CPIJ009640-PA	CPIJ006678-PA	CPIJ003870-PA	CPIJ003654-PA	CPIJ003558-PA	CPIJ000373-PA
	CPIJ009639-PA	CPIJ006671-PA	CPIJ003835-PA	CPIJ003635-PA	CPIJ003550-PA	CPIJ000349-PA
	CPIJ009638-PA	CPIJ006623-PA	CPIJ003797-PA	CPIJ003608-PA	CPIJ003516-PA	CPIJ000336-PA
	CPIJ009635-PA	CPIJ006616-PA	CPIJ003725-PA	CPIJ003586-PA	CPIJ003441-PA	CPIJ000298-PA
	CPIJ009625-PA	CPIJ006531-PA	CPIJ003697-PA	CPIJ003558-PA	CPIJ003353-PA	CPIJ000277-PA
	CPIJ009620-PA	CPIJ006485-PA	CPIJ003654-PA	CPIJ003550-PA	CPIJ003341-PA	CPIJ000250-PA
	CPIJ009605-PA	CPIJ006480-PA	CPIJ003608-PA	CPIJ003516-PA	CPIJ003334-PA	CPIJ000198-PA
	CPIJ009573-PA	CPIJ006431-PA	CPIJ003607-PA	CPIJ003441-PA	CPIJ003330-PA	CPIJ000179-PA
	CPIJ009531-PA	CPIJ006365-PA	CPIJ003586-PA	CPIJ003353-PA	CPIJ003309-PA	CPIJ000114-PA
	CPIJ009501-PA	CPIJ006286-PA	CPIJ003558-PA	CPIJ003341-PA	CPIJ003306-PA	CPIJ000098-PA
	CPIJ009491-PA	CPIJ006281-PA	CPIJ003550-PA	CPIJ003334-PA	CPIJ003305-PA
	CPIJ009466-PA	CPIJ006209-PA	CPIJ003543-PA	CPIJ003330-PA	CPIJ003304-PA
	CPIJ009465-PA	CPIJ006194-PA	CPIJ003539-PA	CPIJ003309-PA	CPIJ003296-PA
	CPIJ009453-PA	CPIJ006187-PA	CPIJ003516-PA	CPIJ003306-PA	CPIJ003289-PA
	CPIJ009445-PA	CPIJ006167-PA	CPIJ003514-PA	CPIJ003305-PA	CPIJ003287-PA
	CPIJ009442-PA	CPIJ006157-PA	CPIJ003441-PA	CPIJ003304-PA	CPIJ003285-PA
	CPIJ009436-PA	CPIJ006149-PA	CPIJ003426-PA	CPIJ003296-PA	CPIJ003274-PA
	CPIJ009388-PA	CPIJ006138-PA	CPIJ003399-PA	CPIJ003289-PA	CPIJ003263-PA
	CPIJ009384-PA	CPIJ006093-PA	CPIJ003341-PA	CPIJ003287-PA	CPIJ003260-PA
	CPIJ009377-PA	CPIJ006067-PA	CPIJ003334-PA	CPIJ003285-PA	CPIJ003200-PA
	CPIJ009366-PA	CPIJ006040-PA	CPIJ003330-PA	CPIJ003274-PA	CPIJ003139-PA
	CPIJ009356-PA	CPIJ006022-PA	CPIJ003309-PA	CPIJ003263-PA	CPIJ003124-PA
	CPIJ009336-PA	CPIJ005941-PA	CPIJ003306-PA	CPIJ003260-PA	CPIJ003089-PA
	CPIJ009303-PA	CPIJ005916-PA	CPIJ003304-PA	CPIJ003200-PA	CPIJ003085-PA
	CPIJ009298-PA	CPIJ005886-PA	CPIJ003296-PA	CPIJ003139-PA	CPIJ003064-PA
	CPIJ009286-PA	CPIJ005878-PA	CPIJ003287-PA	CPIJ003124-PA	CPIJ003013-PA
	CPIJ009281-PA	CPIJ005864-PA	CPIJ003285-PA	CPIJ003089-PA	CPIJ002991-PA
	CPIJ009268-PA	CPIJ005834-PA	CPIJ003274-PA	CPIJ003085-PA	CPIJ002952-PA
	CPIJ009242-PA	CPIJ005818-PA	CPIJ003260-PA	CPIJ003064-PA	CPIJ002929-PA
	CPIJ009239-PA	CPIJ005792-PA	CPIJ003200-PA	CPIJ003013-PA	CPIJ002909-PA
	CPIJ009236-PA	CPIJ005785-PA	CPIJ003150-PA	CPIJ002991-PA	CPIJ002907-PA
	CPIJ009187-PA	CPIJ005779-PA	CPIJ003139-PA	CPIJ002952-PA	CPIJ002906-PA
	CPIJ009186-PA	CPIJ005776-PA	CPIJ003124-PA	CPIJ002929-PA	CPIJ002859-PA
	CPIJ009164-PA	CPIJ005774-PA	CPIJ003101-PA	CPIJ002909-PA	CPIJ002829-PA
	CPIJ009151-PA	CPIJ005773-PA	CPIJ003089-PA	CPIJ002907-PA	CPIJ002651-PA
	CPIJ009107-PA	CPIJ005767-PA	CPIJ002991-PA	CPIJ002906-PA	CPIJ002650-PA
	CPIJ009059-PA	CPIJ005763-PA	CPIJ002929-PA	CPIJ002859-PA	CPIJ002649-PA
	CPIJ009052-PA	CPIJ005720-PA	CPIJ002907-PA	CPIJ002829-PA	CPIJ002642-PA
	CPIJ008987-PA	CPIJ005690-PA	CPIJ002859-PA	CPIJ002651-PA	CPIJ002591-PA
	CPIJ008982-PA	CPIJ005652-PA	CPIJ002841-PA	CPIJ002650-PA	CPIJ002542-PA
	CPIJ008922-PA	CPIJ005615-PA	CPIJ002784-PA	CPIJ002649-PA	CPIJ002464-PA
	CPIJ008825-PA	CPIJ005588-PA	CPIJ002714-PA	CPIJ002642-PA	CPIJ002453-PA
	CPIJ008800-PA	CPIJ005573-PA	CPIJ002650-PA	CPIJ002591-PA	CPIJ002452-PA
	CPIJ008799-PA	CPIJ005511-PA	CPIJ002649-PA	CPIJ002542-PA	CPIJ002431-PA
	CPIJ008786-PA	CPIJ005504-PA	CPIJ002642-PA	CPIJ002464-PA	CPIJ002428-PA
	CPIJ008770-PA	CPIJ005487-PA	CPIJ002591-PA	CPIJ002453-PA	CPIJ002389-PA
	CPIJ008702-PA	CPIJ005476-PA	CPIJ002542-PA	CPIJ002452-PA	CPIJ002334-PA
	CPIJ008683-PA	CPIJ005356-PA	CPIJ002514-PA	CPIJ002431-PA	CPIJ002280-PA
	CPIJ008665-PA	CPIJ005333-PA	CPIJ002469-PA	CPIJ002428-PA	CPIJ002278-PA
	CPIJ008647-PA	CPIJ005301-PA	CPIJ002464-PA	CPIJ002389-PA	CPIJ002271-PA
	CPIJ008639-PA	CPIJ005299-PA	CPIJ002459-PA	CPIJ002334-PA	CPIJ002223-PA
	CPIJ008626-PA	CPIJ005172-PA	CPIJ002450-PA	CPIJ002280-PA	CPIJ002199-PA
	CPIJ008623-PA	CPIJ005170-PA	CPIJ002431-PA	CPIJ002278-PA	CPIJ002183-PA
	CPIJ008616-PA	CPIJ005169-PA	CPIJ002428-PA	CPIJ002271-PA	CPIJ002048-PA
	CPIJ008595-PA	CPIJ005168-PA	CPIJ002389-PA	CPIJ002223-PA	CPIJ002026-PA
	CPIJ008591-PA	CPIJ005155-PA	CPIJ002384-PA	CPIJ002199-PA	CPIJ001999-PA
	CPIJ008589-PA	CPIJ005136-PA	CPIJ002334-PA	CPIJ002183-PA	CPIJ001930-PA
	CPIJ008584-PA	CPIJ005023-PA	CPIJ002278-PA	CPIJ002048-PA	CPIJ001887-PA
	CPIJ008563-PA	CPIJ004935-PA	CPIJ002271-PA	CPIJ002026-PA	CPIJ001880-PA
	CPIJ008519-PA	CPIJ004892-PA	CPIJ002223-PA	CPIJ001999-PA	CPIJ001707-PA
	CPIJ008432-PA	CPIJ004888-PA	CPIJ002199-PA	CPIJ001930-PA	CPIJ001706-PA
	CPIJ008421-PA	CPIJ004858-PA	CPIJ002177-PA	CPIJ001887-PA	CPIJ001673-PA
	CPIJ008403-PA	CPIJ004838-PA	CPIJ002118-PA	CPIJ001880-PA	CPIJ001623-PA
	CPIJ008397-PA	CPIJ004829-PA	CPIJ002048-PA	CPIJ001707-PA	CPIJ001576-PA
	CPIJ008396-PA	CPIJ004823-PA	CPIJ002026-PA	CPIJ001706-PA	CPIJ001560-PA
	CPIJ008384-PA	CPIJ004810-PA	CPIJ001999-PA	CPIJ001673-PA	CPIJ001547-PA
	CPIJ008356-PA	CPIJ004778-PA	CPIJ001894-PA	CPIJ001623-PA	CPIJ001546-PA
	CPIJ008355-PA	CPIJ004776-PA	CPIJ001887-PA	CPIJ001581-PA	CPIJ001495-PA
	CPIJ008314-PA	CPIJ004713-PA	CPIJ001880-PA	CPIJ001576-PA	CPIJ001456-PA
	CPIJ008291-PA	CPIJ004704-PA	CPIJ001707-PA	CPIJ001560-PA	CPIJ001438-PA
	CPIJ008265-PA	CPIJ004668-PA	CPIJ001706-PA	CPIJ001547-PA	CPIJ001397-PA
	CPIJ008264-PA	CPIJ004613-PA	CPIJ001623-PA	CPIJ001546-PA	CPIJ001395-PA
	CPIJ008217-PA	CPIJ004533-PA	CPIJ001576-PA	CPIJ001495-PA	CPIJ001361-PA
	CPIJ008212-PA	CPIJ004532-PA	CPIJ001560-PA	CPIJ001456-PA	CPIJ001353-PA
	CPIJ008201-PA	CPIJ004529-PA	CPIJ001538-PA	CPIJ001438-PA	CPIJ001318-PA
	CPIJ008199-PA	CPIJ004522-PA	CPIJ001495-PA	CPIJ001397-PA	CPIJ001287-PA
	CPIJ008191-PA	CPIJ004482-PA	CPIJ001445-PA	CPIJ001395-PA	CPIJ001270-PA
	CPIJ008184-PA	CPIJ004446-PA	CPIJ001438-PA	CPIJ001361-PA	CPIJ001227-PA
	CPIJ008182-PA	CPIJ004430-PA	CPIJ001397-PA	CPIJ001353-PA	CPIJ001220-PA
	CPIJ008163-PA	CPIJ004419-PA	CPIJ001395-PA	CPIJ001318-PA	CPIJ001218-PA
	CPIJ008116-PA	CPIJ004417-PA	CPIJ001361-PA	CPIJ001287-PA	CPIJ001180-PA
	CPIJ008112-PA	CPIJ004416-PA	CPIJ001318-PA	CPIJ001270-PA	CPIJ001135-PA
	CPIJ008103-PA	CPIJ004406-PA	CPIJ001289-PA	CPIJ001227-PA	CPIJ001119-PA
	CPIJ008074-PA	CPIJ004390-PA	CPIJ001287-PA	CPIJ001220-PA	CPIJ000992-PA
	CPIJ008010-PA	CPIJ004365-PA	CPIJ001227-PA	CPIJ001218-PA	CPIJ000981-PA
	CPIJ008006-PA	CPIJ004354-PA	CPIJ001220-PA	CPIJ001180-PA	CPIJ000967-PA
	CPIJ007993-PA	CPIJ004247-PA	CPIJ001218-PA	CPIJ001135-PA	CPIJ000966-PA
	CPIJ007980-PA	CPIJ004239-PA	CPIJ001179-PA	CPIJ001119-PA	CPIJ000908-PA
	CPIJ007978-PA	CPIJ004219-PA	CPIJ001176-PA	CPIJ000992-PA	CPIJ000897-PA
	CPIJ007943-PA	CPIJ004203-PA	CPIJ001165-PA	CPIJ000981-PA	CPIJ000894-PA
	CPIJ007892-PA	CPIJ004172-PA	CPIJ001158-PA	CPIJ000967-PA	CPIJ000881-PA
	CPIJ007830-PA	CPIJ004079-PA	CPIJ001119-PA	CPIJ000966-PA	CPIJ000879-PA
	CPIJ007813-PA	CPIJ004073-PA	CPIJ001085-PA	CPIJ000908-PA	CPIJ000852-PA
	CPIJ007788-PA	CPIJ004049-PA	CPIJ000992-PA	CPIJ000897-PA	CPIJ000831-PA
	CPIJ007776-PA	CPIJ004018-PA	CPIJ000990-PA	CPIJ000894-PA	CPIJ000753-PA
	CPIJ007775-PA	CPIJ003987-PA	CPIJ000981-PA	CPIJ000881-PA	CPIJ000743-PA
	CPIJ007772-PA	CPIJ003942-PA	CPIJ000967-PA	CPIJ000879-PA	CPIJ000728-PA
	CPIJ007768-PA	CPIJ003936-PA	CPIJ000966-PA	CPIJ000852-PA	CPIJ000683-PA
	CPIJ007755-PA	CPIJ003931-PA	CPIJ000948-PA	CPIJ000831-PA	CPIJ000677-PB
	CPIJ007723-PA	CPIJ003890-PA	CPIJ000908-PA	CPIJ000753-PA	CPIJ000677-PA
	CPIJ007700-PA	CPIJ003887-PA	CPIJ000897-PA	CPIJ000743-PA	CPIJ000578-PA
	CPIJ007698-PA	CPIJ003877-PA	CPIJ000894-PA	CPIJ000728-PA	CPIJ000513-PA
	CPIJ007696-PA	CPIJ003871-PA	CPIJ000881-PA	CPIJ000683-PA	CPIJ000503-PA
	CPIJ007659-PA	CPIJ003870-PA	CPIJ000879-PA	CPIJ000677-PB	CPIJ000484-PA
	CPIJ007627-PA	CPIJ003835-PA	CPIJ000859-PA	CPIJ000677-PA	CPIJ000470-PA
	CPIJ007568-PA	CPIJ003797-PA	CPIJ000852-PA	CPIJ000578-PA	CPIJ000407-PA
	CPIJ007541-PA	CPIJ003743-PA	CPIJ000742-PA	CPIJ000513-PA	CPIJ000400-PA
	CPIJ007514-PA	CPIJ003725-PA	CPIJ000734-PA	CPIJ000503-PA	CPIJ000373-PA
	CPIJ007505-PA	CPIJ003697-PA	CPIJ000730-PA	CPIJ000484-PA	CPIJ000336-PA
	CPIJ007488-PA	CPIJ003654-PA	CPIJ000728-PA	CPIJ000470-PA	CPIJ000300-PA
	CPIJ007484-PA	CPIJ003635-PA	CPIJ000683-PA	CPIJ000407-PA	CPIJ000298-PA
	CPIJ007480-PA	CPIJ003608-PA	CPIJ000578-PA	CPIJ000400-PA	CPIJ000279-PA
	CPIJ007476-PA	CPIJ003607-PA	CPIJ000503-PA	CPIJ000373-PA	CPIJ000205-PA
	CPIJ007437-PA	CPIJ003586-PA	CPIJ000484-PA	CPIJ000336-PA	CPIJ000198-PA
	CPIJ007408-PA	CPIJ003558-PA	CPIJ000470-PA	CPIJ000300-PA	CPIJ000179-PA
	CPIJ007407-PA	CPIJ003550-PA	CPIJ000407-PA	CPIJ000298-PA	CPIJ000162-PA
	CPIJ007376-PA	CPIJ003543-PA	CPIJ000401-PA	CPIJ000279-PA	CPIJ000098-PA
	CPIJ007366-PA	CPIJ003539-PA	CPIJ000373-PA	CPIJ000205-PA
	CPIJ007348-PA	CPIJ003516-PA	CPIJ000336-PA	CPIJ000198-PA
	CPIJ007341-PA	CPIJ003514-PA	CPIJ000300-PA	CPIJ000179-PA
	CPIJ007327-PA	CPIJ003441-PA	CPIJ000298-PA	CPIJ000162-PA
	CPIJ007303-PA	CPIJ003426-PA	CPIJ000232-PA	CPIJ000098-PA
	CPIJ007283-PA	CPIJ003399-PA	CPIJ000205-PA
	CPIJ007255-PA	CPIJ003353-PA	CPIJ000198-PA
	CPIJ007213-PA	CPIJ003341-PA	CPIJ000179-PA
	CPIJ007212-PA	CPIJ003334-PA	CPIJ000162-PA
	CPIJ007198-PA	CPIJ003330-PA	CPIJ000098-PA
	CPIJ007179-PA	CPIJ003309-PA	CPIJ000096-PA
	CPIJ007150-PA	CPIJ003306-PA	CPIJ000031-PA
	CPIJ007117-PA	CPIJ003305-PA
	CPIJ007116-PA	CPIJ003304-PA
	CPIJ007113-PA	CPIJ003296-PA
	CPIJ007070-PA	CPIJ003289-PA
	CPIJ007053-PA	CPIJ003287-PA
	CPIJ007047-PA	CPIJ003285-PA
	CPIJ007044-PA	CPIJ003274-PA
	CPIJ007024-PA	CPIJ003263-PA
	CPIJ007019-PA	CPIJ003260-PA
	CPIJ007014-PA	CPIJ003200-PA
	CPIJ006975-PA	CPIJ003165-PA
	CPIJ006969-PA	CPIJ003150-PA
	CPIJ006946-PA	CPIJ003139-PA
	CPIJ006932-PA	CPIJ003124-PA
	CPIJ006912-PA	CPIJ003101-PA
	CPIJ006768-PA	CPIJ003089-PA
	CPIJ006763-PA	CPIJ003085-PA
	CPIJ006751-PA	CPIJ003064-PA
	CPIJ006749-PA	CPIJ003013-PA
	CPIJ006741-PA	CPIJ002991-PA
	CPIJ006702-PA	CPIJ002952-PA
	CPIJ006700-PA	CPIJ002929-PA
	CPIJ006690-PA	CPIJ002909-PA
	CPIJ006688-PA	CPIJ002907-PA
	CPIJ006687-PA	CPIJ002906-PA
	CPIJ006680-PA	CPIJ002859-PA
	CPIJ006678-PA	CPIJ002841-PA
	CPIJ006671-PA	CPIJ002829-PA
	CPIJ006623-PA	CPIJ002784-PA
	CPIJ006616-PA	CPIJ002714-PA
	CPIJ006615-PA	CPIJ002651-PA
	CPIJ006578-PA	CPIJ002650-PA
	CPIJ006531-PA	CPIJ002649-PA
	CPIJ006485-PA	CPIJ002642-PA
	CPIJ006480-PA	CPIJ002591-PA
	CPIJ006458-PA	CPIJ002542-PA
	CPIJ006431-PA	CPIJ002514-PA
	CPIJ006418-PA	CPIJ002469-PA
	CPIJ006365-PA	CPIJ002464-PA
	CPIJ006323-PA	CPIJ002459-PA
	CPIJ006295-PA	CPIJ002453-PA
	CPIJ006286-PA	CPIJ002452-PA
	CPIJ006281-PA	CPIJ002450-PA
	CPIJ006209-PA	CPIJ002431-PA
	CPIJ006194-PA	CPIJ002428-PA
	CPIJ006187-PA	CPIJ002389-PA
	CPIJ006167-PA	CPIJ002384-PA
	CPIJ006157-PA	CPIJ002334-PA
	CPIJ006149-PA	CPIJ002280-PA
	CPIJ006138-PA	CPIJ002278-PA
	CPIJ006093-PA	CPIJ002271-PA
	CPIJ006067-PA	CPIJ002223-PA
	CPIJ006054-PA	CPIJ002199-PA
	CPIJ006040-PA	CPIJ002183-PA
	CPIJ006022-PA	CPIJ002177-PA
	CPIJ005968-PA	CPIJ002118-PA
	CPIJ005966-PA	CPIJ002048-PA
	CPIJ005965-PA	CPIJ002026-PA
	CPIJ005964-PA	CPIJ001999-PA
	CPIJ005963-PA	CPIJ001930-PA
	CPIJ005941-PA	CPIJ001894-PA
	CPIJ005916-PA	CPIJ001887-PA
	CPIJ005886-PA	CPIJ001880-PA
	CPIJ005878-PA	CPIJ001707-PA
	CPIJ005864-PA	CPIJ001706-PA
	CPIJ005834-PA	CPIJ001673-PA
	CPIJ005818-PA	CPIJ001623-PA
	CPIJ005792-PA	CPIJ001576-PA
	CPIJ005785-PA	CPIJ001563-PA
	CPIJ005779-PA	CPIJ001560-PA
	CPIJ005776-PA	CPIJ001547-PA
	CPIJ005774-PA	CPIJ001546-PA
	CPIJ005773-PA	CPIJ001538-PA
	CPIJ005767-PA	CPIJ001495-PA
	CPIJ005763-PA	CPIJ001456-PA
	CPIJ005742-PA	CPIJ001445-PA
	CPIJ005720-PA	CPIJ001438-PA
	CPIJ005691-PA	CPIJ001397-PA
	CPIJ005690-PA	CPIJ001395-PA
	CPIJ005652-PA	CPIJ001361-PA
	CPIJ005635-PA	CPIJ001353-PA
	CPIJ005615-PA	CPIJ001318-PA
	CPIJ005600-PA	CPIJ001289-PA
	CPIJ005588-PA	CPIJ001287-PA
	CPIJ005573-PA	CPIJ001270-PA
	CPIJ005511-PA	CPIJ001227-PA
	CPIJ005504-PA	CPIJ001220-PA
	CPIJ005487-PA	CPIJ001218-PA
	CPIJ005476-PA	CPIJ001180-PA
	CPIJ005378-PA	CPIJ001179-PA
	CPIJ005356-PA	CPIJ001176-PA
	CPIJ005333-PA	CPIJ001165-PA
	CPIJ005301-PA	CPIJ001158-PA
	CPIJ005299-PA	CPIJ001135-PA
	CPIJ005296-PA	CPIJ001119-PA
	CPIJ005252-PA	CPIJ001085-PA
	CPIJ005210-PA	CPIJ000992-PA
	CPIJ005188-PA	CPIJ000990-PA
	CPIJ005187-PA	CPIJ000981-PA
	CPIJ005172-PA	CPIJ000967-PA
	CPIJ005170-PA	CPIJ000966-PA
	CPIJ005169-PA	CPIJ000948-PA
	CPIJ005168-PA	CPIJ000908-PA
	CPIJ005155-PA	CPIJ000897-PA
	CPIJ005136-PA	CPIJ000894-PA
	CPIJ005023-PA	CPIJ000881-PA
	CPIJ005021-PA	CPIJ000879-PA
	CPIJ004954-PA	CPIJ000859-PA
	CPIJ004935-PA	CPIJ000852-PA
	CPIJ004892-PA	CPIJ000831-PA
	CPIJ004888-PA	CPIJ000753-PA
	CPIJ004884-PA	CPIJ000743-PA
	CPIJ004859-PA	CPIJ000742-PA
	CPIJ004858-PA	CPIJ000734-PA
	CPIJ004838-PA	CPIJ000730-PA
	CPIJ004829-PA	CPIJ000728-PA
	CPIJ004823-PA	CPIJ000683-PA
	CPIJ004822-PA	CPIJ000677-PB
	CPIJ004810-PA	CPIJ000677-PA
	CPIJ004779-PA	CPIJ000578-PA
	CPIJ004778-PA	CPIJ000513-PA
	CPIJ004776-PA	CPIJ000503-PA
	CPIJ004713-PA	CPIJ000484-PA
	CPIJ004708-PA	CPIJ000470-PA
	CPIJ004704-PA	CPIJ000407-PA
	CPIJ004679-PA	CPIJ000401-PA
	CPIJ004668-PA	CPIJ000400-PA
	CPIJ004652-PA	CPIJ000373-PA
	CPIJ004648-PA	CPIJ000336-PA
	CPIJ004642-PA	CPIJ000300-PA
	CPIJ004625-PA	CPIJ000298-PA
	CPIJ004613-PA	CPIJ000279-PA
	CPIJ004533-PA	CPIJ000232-PA
	CPIJ004532-PA	CPIJ000205-PA
	CPIJ004529-PA	CPIJ000198-PA
	CPIJ004522-PA	CPIJ000179-PA
	CPIJ004482-PA	CPIJ000162-PA
	CPIJ004446-PA	CPIJ000098-PA
	CPIJ004430-PA	CPIJ000096-PA
	CPIJ004419-PA	CPIJ000031-PA
	CPIJ004417-PA
	CPIJ004416-PA
	CPIJ004406-PA
	CPIJ004390-PA
	CPIJ004365-PA
	CPIJ004354-PA
	CPIJ004317-PA
	CPIJ004306-PA
	CPIJ004304-PA
	CPIJ004247-PA
	CPIJ004239-PA
	CPIJ004219-PA
	CPIJ004212-PA
	CPIJ004203-PA
	CPIJ004180-PA
	CPIJ004172-PA
	CPIJ004079-PA
	CPIJ004073-PA
	CPIJ004070-PA
	CPIJ004049-PA
	CPIJ004028-PA
	CPIJ004023-PA
	CPIJ004019-PA
	CPIJ004018-PA
	CPIJ003987-PA
	CPIJ003942-PA
	CPIJ003936-PA
	CPIJ003931-PA
	CPIJ003897-PA
	CPIJ003890-PA
	CPIJ003887-PA
	CPIJ003877-PA
	CPIJ003871-PA
	CPIJ003870-PA
	CPIJ003835-PA
	CPIJ003797-PA
	CPIJ003743-PA
	CPIJ003740-PA
	CPIJ003725-PA
	CPIJ003697-PA
	CPIJ003654-PA
	CPIJ003635-PA
	CPIJ003623-PA
	CPIJ003608-PA
	CPIJ003607-PA
	CPIJ003586-PA
	CPIJ003558-PA
	CPIJ003552-PA
	CPIJ003550-PA
	CPIJ003543-PA
	CPIJ003539-PA
	CPIJ003516-PA
	CPIJ003514-PA
	CPIJ003441-PA
	CPIJ003426-PA
	CPIJ003418-PA
	CPIJ003412-PA
	CPIJ003399-PA
	CPIJ003353-PA
	CPIJ003341-PA
	CPIJ003338-PA
	CPIJ003334-PA
	CPIJ003330-PA
	CPIJ003323-PA
	CPIJ003309-PA
	CPIJ003306-PA
	CPIJ003305-PA
	CPIJ003304-PA
	CPIJ003296-PA
	CPIJ003289-PA
	CPIJ003287-PA
	CPIJ003285-PA
	CPIJ003274-PA
	CPIJ003263-PA
	CPIJ003260-PA
	CPIJ003204-PA
	CPIJ003200-PA
	CPIJ003165-PA
	CPIJ003150-PA
	CPIJ003139-PA
	CPIJ003124-PA
	CPIJ003102-PA
	CPIJ003101-PA
	CPIJ003090-PA
	CPIJ003089-PA
	CPIJ003087-PA
	CPIJ003085-PA
	CPIJ003064-PA
	CPIJ003013-PA
	CPIJ002991-PA
	CPIJ002952-PA
	CPIJ002929-PA
	CPIJ002909-PA
	CPIJ002907-PA
	CPIJ002906-PA
	CPIJ002859-PA
	CPIJ002841-PA
	CPIJ002829-PA
	CPIJ002784-PA
	CPIJ002714-PA
	CPIJ002659-PA
	CPIJ002651-PA
	CPIJ002650-PA
	CPIJ002649-PA
	CPIJ002647-PA
	CPIJ002642-PA
	CPIJ002629-PA
	CPIJ002609-PA
	CPIJ002604-PA
	CPIJ002603-PA
	CPIJ002602-PA
	CPIJ002591-PA
	CPIJ002542-PA
	CPIJ002514-PA
	CPIJ002469-PA
	CPIJ002464-PA
	CPIJ002459-PA
	CPIJ002453-PA
	CPIJ002452-PA
	CPIJ002450-PA
	CPIJ002442-PA
	CPIJ002436-PA
	CPIJ002435-PA
	CPIJ002431-PA
	CPIJ002428-PA
	CPIJ002395-PA
	CPIJ002389-PA
	CPIJ002384-PA
	CPIJ002334-PA
	CPIJ002304-PA
	CPIJ002285-PA
	CPIJ002280-PA
	CPIJ002278-PA
	CPIJ002271-PA
	CPIJ002223-PA
	CPIJ002199-PA
	CPIJ002183-PA
	CPIJ002177-PA
	CPIJ002145-PA
	CPIJ002118-PA
	CPIJ002099-PA
	CPIJ002067-PA
	CPIJ002048-PA
	CPIJ002026-PA
	CPIJ001999-PA
	CPIJ001976-PA
	CPIJ001930-PA
	CPIJ001894-PA
	CPIJ001887-PA
	CPIJ001880-PA
	CPIJ001764-PA
	CPIJ001746-PA
	CPIJ001707-PA
	CPIJ001706-PA
	CPIJ001673-PA
	CPIJ001670-PA
	CPIJ001653-PA
	CPIJ001623-PA
	CPIJ001598-PA
	CPIJ001581-PA
	CPIJ001576-PA
	CPIJ001563-PA
	CPIJ001560-PA
	CPIJ001547-PA
	CPIJ001546-PA
	CPIJ001538-PA
	CPIJ001495-PA
	CPIJ001456-PA
	CPIJ001445-PA
	CPIJ001438-PA
	CPIJ001397-PA
	CPIJ001395-PA
	CPIJ001361-PA
	CPIJ001353-PA
	CPIJ001337-PA
	CPIJ001318-PA
	CPIJ001289-PA
	CPIJ001287-PA
	CPIJ001270-PA
	CPIJ001267-PA
	CPIJ001227-PA
	CPIJ001220-PA
	CPIJ001218-PA
	CPIJ001180-PA
	CPIJ001179-PA
	CPIJ001176-PA
	CPIJ001165-PA
	CPIJ001158-PA
	CPIJ001135-PA
	CPIJ001131-PA
	CPIJ001119-PA
	CPIJ001085-PA
	CPIJ000992-PA
	CPIJ000990-PA
	CPIJ000981-PA
	CPIJ000967-PA
	CPIJ000966-PA
	CPIJ000948-PA
	CPIJ000908-PA
	CPIJ000897-PA
	CPIJ000894-PA
	CPIJ000881-PA
	CPIJ000879-PA
	CPIJ000859-PA
	CPIJ000855-PA
	CPIJ000852-PA
	CPIJ000831-PA
	CPIJ000830-PA
	CPIJ000806-PA
	CPIJ000753-PA
	CPIJ000743-PA
	CPIJ000742-PA
	CPIJ000734-PA
	CPIJ000730-PA
	CPIJ000728-PA
	CPIJ000683-PA
	CPIJ000677-PB
	CPIJ000677-PA
	CPIJ000578-PA
	CPIJ000513-PA
	CPIJ000503-PA
	CPIJ000484-PA
	CPIJ000482-PA
	CPIJ000470-PA
	CPIJ000455-PA
	CPIJ000407-PA
	CPIJ000401-PA
	CPIJ000400-PA
	CPIJ000373-PA
	CPIJ000349-PA
	CPIJ000348-PA
	CPIJ000346-PA
	CPIJ000336-PA
	CPIJ000300-PA
	CPIJ000298-PA
	CPIJ000279-PA
	CPIJ000277-PA
	CPIJ000250-PA
	CPIJ000232-PA
	CPIJ000214-PA
	CPIJ000211-PA
	CPIJ000205-PA
	CPIJ000198-PA
	CPIJ000179-PA
	CPIJ000162-PA
	CPIJ000114-PA
	CPIJ000098-PA
	CPIJ000096-PA
	CPIJ000066-PA
	CPIJ000056-PA
	CPIJ000031-PA

## Sheet: Biological Process
GO-id	GO:0009987	GO:0008152	GO:0071704	GO:0044238	GO:0006807	GO:0044237	GO:1901564	GO:0043170	GO:0019538	GO:0034641	GO:0009058	GO:1901576	GO:0044249	GO:1901566	GO:0051179	GO:0044281	GO:0044271	GO:0051234	GO:0044260	GO:0006810	GO:1901360	GO:0006725	GO:0046483	GO:0065007	GO:0010467	GO:0006139	GO:0043603	GO:0009059	GO:0071840	GO:0006793	GO:0016043	GO:0006796	GO:0034645	GO:0006518	GO:0050789	GO:0006508	GO:0043604	GO:0009056	GO:1901575	GO:0043043	GO:0006412	GO:0019752	GO:0043436	GO:0006082	GO:0044248	GO:0050794	GO:0050896
GO-term	cellular process	metabolic process	organic substance metabolic process	primary metabolic process	nitrogen compound metabolic process	cellular metabolic process	organonitrogen compound metabolic process	macromolecule metabolic process	protein metabolic process	cellular nitrogen compound metabolic process	biosynthetic process	organic substance biosynthetic process	cellular biosynthetic process	organonitrogen compound biosynthetic process	localization	small molecule metabolic process	cellular nitrogen compound biosynthetic process	establishment of localization	cellular macromolecule metabolic process	transport	organic cyclic compound metabolic process	cellular aromatic compound metabolic process	heterocycle metabolic process	biological regulation	gene expression	nucleobase-containing compound metabolic process	amide metabolic process	macromolecule biosynthetic process	cellular component organization or biogenesis	phosphorus metabolic process	cellular component organization	phosphate-containing compound metabolic process	cellular macromolecule biosynthetic process	peptide metabolic process	regulation of biological process	proteolysis	amide biosynthetic process	catabolic process	organic substance catabolic process	peptide biosynthetic process	translation	carboxylic acid metabolic process	oxoacid metabolic process	organic acid metabolic process	cellular catabolic process	regulation of cellular process	response to stimulus
#Seqs	869	725	642	603	561	548	492	415	344	279	267	256	249	216	211	209	207	206	205	203	189	185	184	178	176	167	160	157	157	148	147	145	143	142	142	141	138	135	128	128	125	120	120	120	110	109	105
Seqs	CPIJ020058-PA	CPIJ020058-PA	CPIJ020058-PA	CPIJ020026-PA	CPIJ020058-PA	CPIJ020058-PA	CPIJ020058-PA	CPIJ020026-PA	CPIJ019889-PA	CPIJ020058-PA	CPIJ020058-PA	CPIJ020058-PA	CPIJ020058-PA	CPIJ020058-PA	CPIJ020022-PA	CPIJ020058-PA	CPIJ020058-PA	CPIJ020022-PA	CPIJ020026-PA	CPIJ020022-PA	CPIJ020058-PA	CPIJ020058-PA	CPIJ020058-PA	CPIJ020211-PA	CPIJ019889-PA	CPIJ019889-PA	CPIJ019889-PA	CPIJ020026-PA	CPIJ019840-PA	CPIJ020058-PA	CPIJ019840-PA	CPIJ020058-PA	CPIJ020026-PA	CPIJ019889-PA	CPIJ019706-PA	CPIJ019291-PA	CPIJ019889-PA	CPIJ020026-PA	CPIJ020026-PA	CPIJ019889-PA	CPIJ019889-PA	CPIJ019889-PA	CPIJ019889-PA	CPIJ019889-PA	CPIJ020026-PA	CPIJ019577-PA	CPIJ019577-PA
	CPIJ020026-PA	CPIJ020026-PA	CPIJ020026-PA	CPIJ019889-PA	CPIJ019889-PA	CPIJ020026-PA	CPIJ019889-PA	CPIJ019889-PA	CPIJ019706-PA	CPIJ019889-PA	CPIJ020026-PA	CPIJ020026-PA	CPIJ020026-PA	CPIJ019889-PA	CPIJ019476-PA	CPIJ019889-PA	CPIJ019889-PA	CPIJ019476-PA	CPIJ019889-PA	CPIJ019476-PA	CPIJ019889-PA	CPIJ019889-PA	CPIJ019889-PA	CPIJ019726-PA	CPIJ019501-PA	CPIJ019501-PA	CPIJ019448-PA	CPIJ019889-PA	CPIJ019595-PA	CPIJ019651-PA	CPIJ019595-PA	CPIJ019651-PA	CPIJ019889-PA	CPIJ019448-PA	CPIJ019577-PA	CPIJ019024-PA	CPIJ019448-PA	CPIJ019706-PA	CPIJ019706-PA	CPIJ019448-PA	CPIJ019448-PA	CPIJ019861-PA	CPIJ019861-PA	CPIJ019861-PA	CPIJ019501-PA	CPIJ019453-PA	CPIJ019001-PA
	CPIJ019889-PA	CPIJ019889-PA	CPIJ019889-PA	CPIJ019861-PA	CPIJ019706-PA	CPIJ019889-PA	CPIJ019706-PA	CPIJ019706-PA	CPIJ019453-PA	CPIJ019501-PA	CPIJ019889-PA	CPIJ019889-PA	CPIJ019889-PA	CPIJ019448-PA	CPIJ019321-PA	CPIJ019861-PA	CPIJ019448-PA	CPIJ019321-PA	CPIJ019448-PA	CPIJ019321-PA	CPIJ019501-PA	CPIJ019501-PA	CPIJ019501-PA	CPIJ019706-PA	CPIJ019448-PA	CPIJ019321-PA	CPIJ019402-PA	CPIJ019448-PA	CPIJ019577-PA	CPIJ019453-PA	CPIJ019577-PA	CPIJ019453-PA	CPIJ019448-PA	CPIJ019402-PA	CPIJ019453-PA	CPIJ018117-PA	CPIJ019402-PA	CPIJ019501-PA	CPIJ019501-PA	CPIJ019402-PA	CPIJ019402-PA	CPIJ019501-PA	CPIJ019501-PA	CPIJ019501-PA	CPIJ018102-PA	CPIJ019402-PA	CPIJ018855-PA
	CPIJ019868-PA	CPIJ019861-PA	CPIJ019861-PA	CPIJ019706-PA	CPIJ019501-PA	CPIJ019861-PA	CPIJ019453-PA	CPIJ019501-PA	CPIJ019448-PA	CPIJ019448-PA	CPIJ019448-PA	CPIJ019448-PA	CPIJ019448-PA	CPIJ019402-PA	CPIJ018803-PA	CPIJ019501-PA	CPIJ019402-PA	CPIJ018803-PA	CPIJ019402-PA	CPIJ018803-PA	CPIJ019321-PA	CPIJ019321-PA	CPIJ019321-PA	CPIJ019577-PA	CPIJ019402-PA	CPIJ019087-PA	CPIJ019325-PA	CPIJ019402-PA	CPIJ019325-PA	CPIJ019321-PA	CPIJ019325-PA	CPIJ019321-PA	CPIJ019402-PA	CPIJ019325-PA	CPIJ019402-PA	CPIJ018033-PA	CPIJ019325-PA	CPIJ018102-PA	CPIJ018102-PA	CPIJ019325-PA	CPIJ019325-PA	CPIJ019321-PA	CPIJ019321-PA	CPIJ019321-PA	CPIJ018065-PA	CPIJ019291-PA	CPIJ018692-PA
	CPIJ019861-PA	CPIJ019706-PA	CPIJ019706-PA	CPIJ019501-PA	CPIJ019453-PA	CPIJ019651-PA	CPIJ019448-PA	CPIJ019453-PA	CPIJ019402-PA	CPIJ019402-PA	CPIJ019402-PA	CPIJ019402-PA	CPIJ019402-PA	CPIJ019325-PA	CPIJ018730-PA	CPIJ019321-PA	CPIJ019325-PA	CPIJ018730-PA	CPIJ019325-PA	CPIJ018730-PA	CPIJ019087-PA	CPIJ019087-PA	CPIJ019087-PA	CPIJ019453-PA	CPIJ019325-PA	CPIJ018512-PA	CPIJ019323-PA	CPIJ019325-PA	CPIJ019323-PA	CPIJ019108-PA	CPIJ019323-PA	CPIJ019108-PA	CPIJ019325-PA	CPIJ019323-PA	CPIJ019291-PA	CPIJ017830-PA	CPIJ019323-PA	CPIJ018065-PA	CPIJ018065-PA	CPIJ019323-PA	CPIJ019323-PA	CPIJ019115-PA	CPIJ019115-PA	CPIJ019115-PA	CPIJ017671-PA	CPIJ019001-PA	CPIJ018377-PA
	CPIJ019840-PA	CPIJ019651-PA	CPIJ019501-PA	CPIJ019453-PA	CPIJ019448-PA	CPIJ019501-PA	CPIJ019402-PA	CPIJ019448-PA	CPIJ019325-PA	CPIJ019325-PA	CPIJ019325-PA	CPIJ019325-PA	CPIJ019325-PA	CPIJ019323-PA	CPIJ018609-PA	CPIJ019115-PA	CPIJ019323-PA	CPIJ018609-PA	CPIJ019323-PA	CPIJ018609-PA	CPIJ019001-PA	CPIJ019001-PA	CPIJ018512-PA	CPIJ019402-PA	CPIJ019323-PA	CPIJ018377-PA	CPIJ019321-PA	CPIJ019323-PA	CPIJ019001-PA	CPIJ019087-PA	CPIJ019001-PA	CPIJ019087-PA	CPIJ019323-PA	CPIJ019321-PA	CPIJ019024-PA	CPIJ017793-PA	CPIJ019321-PA	CPIJ017671-PA	CPIJ017671-PA	CPIJ019321-PA	CPIJ019321-PA	CPIJ018102-PA	CPIJ018102-PA	CPIJ018102-PA	CPIJ017386-PA	CPIJ018855-PA	CPIJ018054-PA
	CPIJ019726-PA	CPIJ019501-PA	CPIJ019453-PA	CPIJ019448-PA	CPIJ019402-PA	CPIJ019453-PA	CPIJ019325-PA	CPIJ019402-PA	CPIJ019323-PA	CPIJ019323-PA	CPIJ019323-PA	CPIJ019323-PA	CPIJ019323-PA	CPIJ019321-PA	CPIJ018475-PA	CPIJ018102-PA	CPIJ019321-PA	CPIJ018475-PA	CPIJ019321-PA	CPIJ018475-PA	CPIJ018512-PA	CPIJ018512-PA	CPIJ018377-PA	CPIJ019291-PA	CPIJ019321-PA	CPIJ018102-PA	CPIJ018954-PA	CPIJ019321-PA	CPIJ018855-PA	CPIJ018980-PA	CPIJ018855-PA	CPIJ018980-PA	CPIJ019321-PA	CPIJ018954-PA	CPIJ019001-PA	CPIJ017792-PA	CPIJ018954-PA	CPIJ017386-PA	CPIJ017386-PA	CPIJ018954-PA	CPIJ018954-PA	CPIJ018101-PA	CPIJ018101-PA	CPIJ018101-PA	CPIJ017178-PA	CPIJ018692-PA	CPIJ017939-PA
	CPIJ019651-PA	CPIJ019453-PA	CPIJ019448-PA	CPIJ019402-PA	CPIJ019325-PA	CPIJ019448-PA	CPIJ019323-PA	CPIJ019325-PA	CPIJ019321-PA	CPIJ019321-PA	CPIJ019321-PA	CPIJ019321-PA	CPIJ019321-PA	CPIJ019308-PA	CPIJ018434-PA	CPIJ018101-PA	CPIJ018954-PA	CPIJ018434-PA	CPIJ019308-PA	CPIJ018434-PA	CPIJ018377-PA	CPIJ018377-PA	CPIJ018102-PA	CPIJ019024-PA	CPIJ019087-PA	CPIJ018065-PA	CPIJ018688-PA	CPIJ019308-PA	CPIJ018609-PA	CPIJ018855-PA	CPIJ018609-PA	CPIJ018855-PA	CPIJ019308-PA	CPIJ018688-PA	CPIJ018855-PA	CPIJ017789-PA	CPIJ018688-PA	CPIJ017178-PA	CPIJ017178-PA	CPIJ018688-PA	CPIJ018688-PA	CPIJ018065-PA	CPIJ018065-PA	CPIJ018065-PA	CPIJ016638-PA	CPIJ018679-PA	CPIJ017679-PA
	CPIJ019595-PA	CPIJ019448-PA	CPIJ019402-PA	CPIJ019325-PA	CPIJ019323-PA	CPIJ019402-PA	CPIJ019321-PA	CPIJ019323-PA	CPIJ019308-PA	CPIJ019087-PA	CPIJ019308-PA	CPIJ019308-PA	CPIJ019308-PA	CPIJ018954-PA	CPIJ018379-PA	CPIJ018065-PA	CPIJ018688-PA	CPIJ018379-PA	CPIJ018954-PA	CPIJ018379-PA	CPIJ018102-PA	CPIJ018102-PA	CPIJ018065-PA	CPIJ019001-PA	CPIJ018954-PA	CPIJ017624-PA	CPIJ018679-PA	CPIJ018954-PA	CPIJ017939-PA	CPIJ018257-PA	CPIJ017939-PA	CPIJ018257-PA	CPIJ018954-PA	CPIJ018679-PA	CPIJ018692-PA	CPIJ017671-PA	CPIJ018679-PA	CPIJ016640-PA	CPIJ016640-PA	CPIJ018679-PA	CPIJ018679-PA	CPIJ017452-PA	CPIJ017452-PA	CPIJ017452-PA	CPIJ016441-PA	CPIJ018512-PA	CPIJ017671-PA
	CPIJ019577-PA	CPIJ019402-PA	CPIJ019325-PA	CPIJ019323-PA	CPIJ019321-PA	CPIJ019325-PA	CPIJ019308-PA	CPIJ019321-PA	CPIJ019291-PA	CPIJ018954-PA	CPIJ018954-PA	CPIJ018954-PA	CPIJ018954-PA	CPIJ018688-PA	CPIJ018276-PA	CPIJ017452-PA	CPIJ018679-PA	CPIJ018276-PA	CPIJ018688-PA	CPIJ018276-PA	CPIJ018065-PA	CPIJ018065-PA	CPIJ017747-PA	CPIJ018855-PA	CPIJ018688-PA	CPIJ017452-PA	CPIJ018673-PA	CPIJ018688-PA	CPIJ017839-PA	CPIJ018065-PA	CPIJ017839-PA	CPIJ018065-PA	CPIJ018688-PA	CPIJ018673-PA	CPIJ018679-PA	CPIJ017386-PA	CPIJ018673-PA	CPIJ016638-PA	CPIJ016638-PA	CPIJ018673-PA	CPIJ018673-PA	CPIJ016709-PA	CPIJ016709-PA	CPIJ016709-PA	CPIJ015789-PA	CPIJ018054-PA	CPIJ017380-PA
	CPIJ019501-PA	CPIJ019325-PA	CPIJ019323-PA	CPIJ019321-PA	CPIJ019308-PA	CPIJ019323-PA	CPIJ019291-PA	CPIJ019308-PA	CPIJ019108-PA	CPIJ018688-PA	CPIJ018688-PA	CPIJ018688-PA	CPIJ018688-PA	CPIJ018679-PA	CPIJ018212-PA	CPIJ017178-PA	CPIJ018673-PA	CPIJ018212-PA	CPIJ018679-PA	CPIJ018212-PA	CPIJ017747-PA	CPIJ017747-PA	CPIJ017624-PA	CPIJ018692-PA	CPIJ018679-PA	CPIJ017424-PA	CPIJ018633-PA	CPIJ018679-PA	CPIJ017814-PA	CPIJ018004-PA	CPIJ017814-PA	CPIJ018004-PA	CPIJ018679-PA	CPIJ018633-PA	CPIJ018512-PA	CPIJ017344-PA	CPIJ017839-PA	CPIJ016441-PA	CPIJ016441-PA	CPIJ017839-PA	CPIJ017839-PA	CPIJ016664-PA	CPIJ016664-PA	CPIJ016664-PA	CPIJ015622-PA	CPIJ017839-PA	CPIJ017353-PA
	CPIJ019476-PA	CPIJ019323-PA	CPIJ019321-PA	CPIJ019308-PA	CPIJ019291-PA	CPIJ019321-PA	CPIJ019108-PA	CPIJ019291-PA	CPIJ019024-PA	CPIJ018679-PA	CPIJ018679-PA	CPIJ018679-PA	CPIJ018679-PA	CPIJ018673-PA	CPIJ018211-PA	CPIJ016709-PA	CPIJ018512-PA	CPIJ018211-PA	CPIJ018673-PA	CPIJ018211-PA	CPIJ017624-PA	CPIJ017624-PA	CPIJ017452-PA	CPIJ018679-PA	CPIJ018673-PA	CPIJ017218-PA	CPIJ018629-PA	CPIJ018673-PA	CPIJ017732-PA	CPIJ017648-PA	CPIJ017732-PA	CPIJ017648-PA	CPIJ018673-PA	CPIJ018629-PA	CPIJ018054-PA	CPIJ017247-PA	CPIJ017452-PA	CPIJ015789-PA	CPIJ015789-PA	CPIJ017452-PA	CPIJ017452-PA	CPIJ016647-PA	CPIJ016647-PA	CPIJ016647-PA	CPIJ015373-PA	CPIJ017679-PA	CPIJ017326-PA
	CPIJ019453-PA	CPIJ019321-PA	CPIJ019308-PA	CPIJ019291-PA	CPIJ019108-PA	CPIJ019308-PA	CPIJ019024-PA	CPIJ019108-PA	CPIJ018980-PA	CPIJ018673-PA	CPIJ018673-PA	CPIJ018673-PA	CPIJ018673-PA	CPIJ018065-PA	CPIJ018054-PA	CPIJ016664-PA	CPIJ018065-PA	CPIJ018054-PA	CPIJ018377-PA	CPIJ018054-PA	CPIJ017452-PA	CPIJ017452-PA	CPIJ017424-PA	CPIJ018512-PA	CPIJ018512-PA	CPIJ017178-PA	CPIJ018627-PA	CPIJ018512-PA	CPIJ017424-PA	CPIJ016664-PA	CPIJ017424-PA	CPIJ016664-PA	CPIJ017839-PA	CPIJ018627-PA	CPIJ017839-PA	CPIJ017185-PA	CPIJ016709-PA	CPIJ015622-PA	CPIJ015548-PA	CPIJ016709-PA	CPIJ016709-PA	CPIJ016639-PA	CPIJ016639-PA	CPIJ016639-PA	CPIJ015287-PA	CPIJ017380-PA	CPIJ017320-PA
	CPIJ019448-PA	CPIJ019308-PA	CPIJ019291-PA	CPIJ019115-PA	CPIJ019087-PA	CPIJ019115-PA	CPIJ018980-PA	CPIJ019087-PA	CPIJ018954-PA	CPIJ018512-PA	CPIJ018512-PA	CPIJ018512-PA	CPIJ018512-PA	CPIJ017839-PA	CPIJ018021-PA	CPIJ016647-PA	CPIJ017839-PA	CPIJ018021-PA	CPIJ018102-PA	CPIJ018021-PA	CPIJ017424-PA	CPIJ017424-PA	CPIJ017218-PA	CPIJ018054-PA	CPIJ018102-PA	CPIJ016709-PA	CPIJ018624-PA	CPIJ017839-PA	CPIJ017353-PA	CPIJ016647-PA	CPIJ017353-PA	CPIJ016647-PA	CPIJ017452-PA	CPIJ018624-PA	CPIJ017679-PA	CPIJ016938-PA	CPIJ016647-PA	CPIJ015548-PA	CPIJ015373-PA	CPIJ016525-PA	CPIJ016525-PA	CPIJ016638-PA	CPIJ016638-PA	CPIJ016638-PA	CPIJ015209-PA	CPIJ017353-PA	CPIJ016471-PA
	CPIJ019402-PA	CPIJ019291-PA	CPIJ019115-PA	CPIJ019108-PA	CPIJ019024-PA	CPIJ019108-PA	CPIJ018954-PA	CPIJ019024-PA	CPIJ018855-PA	CPIJ018377-PA	CPIJ018065-PA	CPIJ018065-PA	CPIJ018065-PA	CPIJ017747-PA	CPIJ018003-PA	CPIJ016640-PA	CPIJ017747-PA	CPIJ018003-PA	CPIJ017839-PA	CPIJ018003-PA	CPIJ017218-PA	CPIJ017218-PA	CPIJ017178-PA	CPIJ017839-PA	CPIJ017839-PA	CPIJ016664-PA	CPIJ017839-PA	CPIJ017452-PA	CPIJ016926-PA	CPIJ016640-PA	CPIJ016926-PA	CPIJ016640-PA	CPIJ016709-PA	CPIJ017839-PA	CPIJ017380-PA	CPIJ016926-PA	CPIJ016639-PA	CPIJ015373-PA	CPIJ015287-PA	CPIJ016462-PA	CPIJ016462-PA	CPIJ016525-PA	CPIJ016525-PA	CPIJ016525-PA	CPIJ014981-PA	CPIJ017320-PA	CPIJ016185-PA
	CPIJ019325-PA	CPIJ019115-PA	CPIJ019108-PA	CPIJ019087-PA	CPIJ018980-PA	CPIJ019087-PA	CPIJ018855-PA	CPIJ018980-PA	CPIJ018688-PA	CPIJ018102-PA	CPIJ017839-PA	CPIJ017839-PA	CPIJ017839-PA	CPIJ017452-PA	CPIJ017989-PA	CPIJ016639-PA	CPIJ017452-PA	CPIJ017989-PA	CPIJ017671-PA	CPIJ017989-PA	CPIJ017178-PA	CPIJ017178-PA	CPIJ016709-PA	CPIJ017679-PA	CPIJ017624-PA	CPIJ016647-PA	CPIJ017624-PA	CPIJ016709-PA	CPIJ016769-PA	CPIJ016639-PA	CPIJ016769-PA	CPIJ016639-PA	CPIJ016525-PA	CPIJ017624-PA	CPIJ017353-PA	CPIJ016697-PA	CPIJ016525-PA	CPIJ015287-PA	CPIJ015227-PA	CPIJ016362-PA	CPIJ016362-PA	CPIJ016430-PA	CPIJ016430-PA	CPIJ016430-PA	CPIJ014823-PA	CPIJ016979-PA	CPIJ016046-PA
	CPIJ019323-PA	CPIJ019108-PA	CPIJ019087-PA	CPIJ019024-PA	CPIJ018954-PA	CPIJ019024-PA	CPIJ018688-PA	CPIJ018954-PA	CPIJ018679-PA	CPIJ018065-PA	CPIJ017747-PA	CPIJ017747-PA	CPIJ017747-PA	CPIJ016709-PA	CPIJ017980-PA	CPIJ016638-PA	CPIJ016709-PA	CPIJ017980-PA	CPIJ017452-PA	CPIJ017980-PA	CPIJ016709-PA	CPIJ016709-PA	CPIJ016664-PA	CPIJ017380-PA	CPIJ017452-PA	CPIJ016639-PA	CPIJ017452-PA	CPIJ016525-PA	CPIJ016278-PA	CPIJ016430-PA	CPIJ016278-PA	CPIJ016430-PA	CPIJ016462-PA	CPIJ017452-PA	CPIJ017320-PA	CPIJ016662-PA	CPIJ016462-PA	CPIJ015227-PA	CPIJ015209-PA	CPIJ016361-PA	CPIJ016361-PA	CPIJ016362-PA	CPIJ016362-PA	CPIJ016362-PA	CPIJ014783-PA	CPIJ016769-PA	CPIJ016031-PA
	CPIJ019321-PA	CPIJ019087-PA	CPIJ019024-PA	CPIJ018980-PA	CPIJ018855-PA	CPIJ019001-PA	CPIJ018679-PA	CPIJ018855-PA	CPIJ018673-PA	CPIJ017839-PA	CPIJ017452-PA	CPIJ017452-PA	CPIJ017452-PA	CPIJ016664-PA	CPIJ017902-PA	CPIJ016525-PA	CPIJ016664-PA	CPIJ017902-PA	CPIJ017386-PA	CPIJ017902-PA	CPIJ016664-PA	CPIJ016664-PA	CPIJ016647-PA	CPIJ017353-PA	CPIJ017424-PA	CPIJ016525-PA	CPIJ017247-PA	CPIJ016471-PA	CPIJ015971-PA	CPIJ015942-PA	CPIJ015971-PA	CPIJ015942-PA	CPIJ016362-PA	CPIJ017247-PA	CPIJ016979-PA	CPIJ016441-PA	CPIJ016430-PA	CPIJ015209-PA	CPIJ014981-PA	CPIJ015788-PA	CPIJ015788-PA	CPIJ016361-PA	CPIJ016361-PA	CPIJ016361-PA	CPIJ014687-PA	CPIJ016471-PA	CPIJ015952-PA
	CPIJ019308-PA	CPIJ019024-PA	CPIJ019001-PA	CPIJ018954-PA	CPIJ018688-PA	CPIJ018980-PA	CPIJ018673-PA	CPIJ018688-PA	CPIJ018257-PA	CPIJ017747-PA	CPIJ016709-PA	CPIJ016709-PA	CPIJ016709-PA	CPIJ016647-PA	CPIJ017814-PA	CPIJ016430-PA	CPIJ016647-PA	CPIJ017814-PA	CPIJ016709-PA	CPIJ017814-PA	CPIJ016647-PA	CPIJ016647-PA	CPIJ016639-PA	CPIJ017320-PA	CPIJ017247-PA	CPIJ016471-PA	CPIJ016709-PA	CPIJ016462-PA	CPIJ015731-PA	CPIJ015789-PA	CPIJ015731-PA	CPIJ015789-PA	CPIJ016361-PA	CPIJ016709-PA	CPIJ016769-PA	CPIJ016224-PA	CPIJ016362-PA	CPIJ014981-PA	CPIJ014823-PA	CPIJ015624-PA	CPIJ015624-PA	CPIJ015718-PA	CPIJ015718-PA	CPIJ015718-PA	CPIJ014686-PA	CPIJ016185-PA	CPIJ015373-PA
	CPIJ019291-PA	CPIJ019001-PA	CPIJ018980-PA	CPIJ018855-PA	CPIJ018679-PA	CPIJ018954-PA	CPIJ018633-PA	CPIJ018679-PA	CPIJ018117-PA	CPIJ017624-PA	CPIJ016664-PA	CPIJ016664-PA	CPIJ016664-PA	CPIJ016639-PA	CPIJ017677-PA	CPIJ016362-PA	CPIJ016639-PA	CPIJ017677-PA	CPIJ016525-PA	CPIJ017677-PA	CPIJ016639-PA	CPIJ016639-PA	CPIJ016525-PA	CPIJ016979-PA	CPIJ017218-PA	CPIJ016430-PA	CPIJ016647-PA	CPIJ016362-PA	CPIJ015623-PA	CPIJ015672-PA	CPIJ015623-PA	CPIJ015672-PA	CPIJ015788-PA	CPIJ016525-PA	CPIJ016697-PA	CPIJ015287-PA	CPIJ016361-PA	CPIJ014823-PA	CPIJ014783-PA	CPIJ015476-PA	CPIJ015476-PA	CPIJ015476-PA	CPIJ015476-PA	CPIJ015476-PA	CPIJ013600-PA	CPIJ016046-PA	CPIJ015309-PA
	CPIJ019182-PA	CPIJ018980-PA	CPIJ018954-PA	CPIJ018688-PA	CPIJ018673-PA	CPIJ018869-PA	CPIJ018629-PA	CPIJ018673-PA	CPIJ018033-PA	CPIJ017452-PA	CPIJ016647-PA	CPIJ016647-PA	CPIJ016647-PA	CPIJ016525-PA	CPIJ017540-PA	CPIJ016361-PA	CPIJ016525-PA	CPIJ017540-PA	CPIJ016462-PA	CPIJ017540-PA	CPIJ016525-PA	CPIJ016525-PA	CPIJ016471-PA	CPIJ016769-PA	CPIJ017178-PA	CPIJ016362-PA	CPIJ016639-PA	CPIJ016361-PA	CPIJ015622-PA	CPIJ015548-PA	CPIJ015622-PA	CPIJ015548-PA	CPIJ015624-PA	CPIJ016462-PA	CPIJ016471-PA	CPIJ015252-PA	CPIJ015788-PA	CPIJ014783-PA	CPIJ014687-PA	CPIJ015286-PA	CPIJ015286-PA	CPIJ015227-PA	CPIJ015227-PA	CPIJ015227-PA	CPIJ013344-PA	CPIJ015952-PA	CPIJ015287-PA
	CPIJ019115-PA	CPIJ018954-PA	CPIJ018855-PA	CPIJ018679-PA	CPIJ018633-PA	CPIJ018855-PA	CPIJ018627-PA	CPIJ018512-PA	CPIJ017839-PA	CPIJ017424-PA	CPIJ016640-PA	CPIJ016640-PA	CPIJ016640-PA	CPIJ016462-PA	CPIJ017447-PA	CPIJ015789-PA	CPIJ016471-PA	CPIJ017447-PA	CPIJ016441-PA	CPIJ017447-PA	CPIJ016471-PA	CPIJ016471-PA	CPIJ016430-PA	CPIJ016697-PA	CPIJ016709-PA	CPIJ016361-PA	CPIJ016525-PA	CPIJ016185-PA	CPIJ015302-PA	CPIJ015417-PA	CPIJ015302-PA	CPIJ015417-PA	CPIJ015476-PA	CPIJ016362-PA	CPIJ016185-PA	CPIJ014823-PA	CPIJ015718-PA	CPIJ014687-PA	CPIJ014686-PA	CPIJ015276-PA	CPIJ015276-PA	CPIJ015209-PA	CPIJ015209-PA	CPIJ015209-PA	CPIJ013040-PA	CPIJ015942-PA	CPIJ015177-PA
	CPIJ019108-PA	CPIJ018869-PA	CPIJ018688-PA	CPIJ018673-PA	CPIJ018629-PA	CPIJ018688-PA	CPIJ018624-PA	CPIJ018377-PA	CPIJ017830-PA	CPIJ017218-PA	CPIJ016639-PA	CPIJ016639-PA	CPIJ016639-PA	CPIJ016430-PA	CPIJ017288-PA	CPIJ015718-PA	CPIJ016462-PA	CPIJ017288-PA	CPIJ016406-PA	CPIJ017288-PA	CPIJ016430-PA	CPIJ016430-PA	CPIJ016362-PA	CPIJ016471-PA	CPIJ016525-PA	CPIJ016185-PA	CPIJ016462-PA	CPIJ015788-PA	CPIJ015259-PA	CPIJ015227-PA	CPIJ015259-PA	CPIJ015227-PA	CPIJ015286-PA	CPIJ016361-PA	CPIJ016046-PA	CPIJ014719-PA	CPIJ015624-PA	CPIJ014686-PA	CPIJ014577-PA	CPIJ015133-PA	CPIJ015133-PA	CPIJ014981-PA	CPIJ014981-PA	CPIJ014981-PA	CPIJ012990-PA	CPIJ015786-PA	CPIJ014765-PA
	CPIJ019087-PA	CPIJ018855-PA	CPIJ018679-PA	CPIJ018512-PA	CPIJ018627-PA	CPIJ018679-PA	CPIJ018257-PA	CPIJ018257-PA	CPIJ017793-PA	CPIJ017178-PA	CPIJ016525-PA	CPIJ016525-PA	CPIJ016525-PA	CPIJ016362-PA	CPIJ017217-PB	CPIJ015548-PA	CPIJ016430-PA	CPIJ017217-PB	CPIJ016362-PA	CPIJ017217-PB	CPIJ016362-PA	CPIJ016362-PA	CPIJ016361-PA	CPIJ016361-PA	CPIJ016471-PA	CPIJ015789-PA	CPIJ016430-PA	CPIJ015786-PA	CPIJ015133-PA	CPIJ015186-PA	CPIJ015133-PA	CPIJ015186-PA	CPIJ015276-PA	CPIJ015788-PA	CPIJ015952-PA	CPIJ014687-PA	CPIJ015476-PA	CPIJ014577-PA	CPIJ013600-PA	CPIJ015099-PA	CPIJ015099-PA	CPIJ014889-PA	CPIJ014889-PA	CPIJ014889-PA	CPIJ012673-PA	CPIJ015665-PA	CPIJ014411-PA
	CPIJ019024-PA	CPIJ018688-PA	CPIJ018673-PA	CPIJ018380-PA	CPIJ018624-PA	CPIJ018673-PA	CPIJ018117-PA	CPIJ018117-PA	CPIJ017792-PA	CPIJ016709-PA	CPIJ016471-PA	CPIJ016471-PA	CPIJ016471-PA	CPIJ016361-PA	CPIJ016979-PA	CPIJ015476-PA	CPIJ016362-PA	CPIJ016979-PA	CPIJ016361-PA	CPIJ016979-PA	CPIJ016361-PA	CPIJ016361-PA	CPIJ016185-PA	CPIJ016185-PA	CPIJ016462-PA	CPIJ015786-PA	CPIJ016362-PA	CPIJ015624-PA	CPIJ014826-PA	CPIJ015177-PA	CPIJ014826-PA	CPIJ015177-PA	CPIJ015133-PA	CPIJ015624-PA	CPIJ015942-PA	CPIJ014686-PA	CPIJ015286-PA	CPIJ013600-PA	CPIJ013344-PA	CPIJ015042-PA	CPIJ015042-PA	CPIJ014783-PA	CPIJ014783-PA	CPIJ014783-PA	CPIJ012332-PA	CPIJ015622-PA	CPIJ014098-PA
	CPIJ019001-PA	CPIJ018679-PA	CPIJ018633-PA	CPIJ018377-PA	CPIJ018512-PA	CPIJ018633-PA	CPIJ018102-PA	CPIJ018102-PA	CPIJ017789-PA	CPIJ016664-PA	CPIJ016462-PA	CPIJ016462-PA	CPIJ016462-PA	CPIJ015789-PA	CPIJ016926-PA	CPIJ015417-PA	CPIJ016361-PA	CPIJ016926-PA	CPIJ016185-PA	CPIJ016926-PA	CPIJ016185-PA	CPIJ016185-PA	CPIJ015789-PA	CPIJ016046-PA	CPIJ016362-PA	CPIJ015476-PA	CPIJ016361-PA	CPIJ015476-PA	CPIJ014765-PA	CPIJ014889-PA	CPIJ014765-PA	CPIJ014889-PA	CPIJ015099-PA	CPIJ015476-PA	CPIJ015786-PA	CPIJ014660-PA	CPIJ015276-PA	CPIJ013344-PA	CPIJ013040-PA	CPIJ014663-PA	CPIJ014663-PA	CPIJ014605-PA	CPIJ014605-PA	CPIJ014605-PA	CPIJ012300-PA	CPIJ015309-PA	CPIJ013250-PA
	CPIJ018980-PA	CPIJ018673-PA	CPIJ018629-PA	CPIJ018257-PA	CPIJ018377-PA	CPIJ018629-PA	CPIJ018065-PA	CPIJ018033-PA	CPIJ017671-PA	CPIJ016647-PA	CPIJ016430-PA	CPIJ016430-PA	CPIJ016430-PA	CPIJ015788-PA	CPIJ016560-PA	CPIJ015373-PA	CPIJ016185-PA	CPIJ016432-PA	CPIJ015788-PA	CPIJ016432-PA	CPIJ015789-PA	CPIJ015789-PA	CPIJ015786-PA	CPIJ015952-PA	CPIJ016361-PA	CPIJ015227-PA	CPIJ015788-PA	CPIJ015286-PA	CPIJ014760-PA	CPIJ014577-PA	CPIJ014760-PA	CPIJ014577-PA	CPIJ015042-PA	CPIJ015286-PA	CPIJ015769-PA	CPIJ014037-PA	CPIJ015133-PA	CPIJ013040-PA	CPIJ012990-PA	CPIJ014540-PA	CPIJ014540-PA	CPIJ014577-PA	CPIJ014577-PA	CPIJ014577-PA	CPIJ012034-PA	CPIJ015177-PA	CPIJ012724-PA
	CPIJ018954-PA	CPIJ018633-PA	CPIJ018627-PA	CPIJ018117-PA	CPIJ018257-PA	CPIJ018627-PA	CPIJ018033-PA	CPIJ017839-PA	CPIJ017648-PA	CPIJ016639-PA	CPIJ016362-PA	CPIJ016362-PA	CPIJ016362-PA	CPIJ015718-PA	CPIJ016432-PA	CPIJ015227-PA	CPIJ015789-PA	CPIJ016035-PA	CPIJ015624-PA	CPIJ016035-PA	CPIJ015786-PA	CPIJ015786-PA	CPIJ015476-PA	CPIJ015942-PA	CPIJ016185-PA	CPIJ014889-PA	CPIJ015718-PA	CPIJ015276-PA	CPIJ014535-PA	CPIJ014541-PA	CPIJ014535-PA	CPIJ014541-PA	CPIJ014663-PA	CPIJ015276-PA	CPIJ015665-PA	CPIJ013852-PA	CPIJ015099-PA	CPIJ012990-PA	CPIJ012673-PA	CPIJ014165-PA	CPIJ014165-PA	CPIJ013748-PA	CPIJ013748-PA	CPIJ013748-PA	CPIJ012030-PA	CPIJ014826-PA	CPIJ012257-PA
	CPIJ018869-PA	CPIJ018629-PA	CPIJ018624-PA	CPIJ018102-PA	CPIJ018117-PA	CPIJ018624-PA	CPIJ017839-PA	CPIJ017830-PA	CPIJ017452-PA	CPIJ016525-PA	CPIJ016361-PA	CPIJ016361-PA	CPIJ016361-PA	CPIJ015624-PA	CPIJ016035-PA	CPIJ015209-PA	CPIJ015788-PA	CPIJ015785-PA	CPIJ015476-PA	CPIJ015785-PA	CPIJ015476-PA	CPIJ015476-PA	CPIJ015227-PA	CPIJ015786-PA	CPIJ015788-PA	CPIJ014869-PA	CPIJ015624-PA	CPIJ015133-PA	CPIJ014142-PA	CPIJ014338-PA	CPIJ014142-PA	CPIJ014338-PA	CPIJ014540-PA	CPIJ015133-PA	CPIJ015622-PA	CPIJ013491-PA	CPIJ015042-PA	CPIJ012673-PA	CPIJ012332-PA	CPIJ014062-PA	CPIJ014062-PA	CPIJ013671-PA	CPIJ013671-PA	CPIJ013671-PA	CPIJ011996-PA	CPIJ014765-PA	CPIJ012011-PA
	CPIJ018855-PA	CPIJ018627-PA	CPIJ018512-PA	CPIJ018065-PA	CPIJ018102-PA	CPIJ018512-PA	CPIJ017830-PA	CPIJ017793-PA	CPIJ017386-PA	CPIJ016471-PA	CPIJ016185-PA	CPIJ016185-PA	CPIJ016185-PA	CPIJ015476-PA	CPIJ015785-PA	CPIJ015186-PA	CPIJ015786-PA	CPIJ015731-PA	CPIJ015287-PA	CPIJ015731-PA	CPIJ015227-PA	CPIJ015227-PA	CPIJ014889-PA	CPIJ015785-PA	CPIJ015786-PA	CPIJ014577-PA	CPIJ015476-PA	CPIJ015099-PA	CPIJ014098-PA	CPIJ014134-PA	CPIJ014098-PA	CPIJ014134-PA	CPIJ014338-PA	CPIJ015099-PA	CPIJ015309-PA	CPIJ013398-PA	CPIJ014889-PA	CPIJ012332-PA	CPIJ012300-PA	CPIJ013941-PA	CPIJ013941-PA	CPIJ013600-PA	CPIJ013600-PA	CPIJ013600-PA	CPIJ011934-PA	CPIJ014606-PA	CPIJ011538-PA
	CPIJ018848-PA	CPIJ018624-PA	CPIJ018380-PA	CPIJ018033-PA	CPIJ018065-PA	CPIJ018377-PA	CPIJ017793-PA	CPIJ017792-PA	CPIJ017344-PA	CPIJ016462-PA	CPIJ015789-PA	CPIJ015789-PA	CPIJ015789-PA	CPIJ015286-PA	CPIJ015731-PA	CPIJ014981-PA	CPIJ015718-PA	CPIJ015705-PA	CPIJ015286-PA	CPIJ015705-PA	CPIJ014889-PA	CPIJ014889-PA	CPIJ014869-PA	CPIJ015769-PA	CPIJ015624-PA	CPIJ014541-PA	CPIJ015286-PA	CPIJ015042-PA	CPIJ013899-PA	CPIJ014098-PA	CPIJ013899-PA	CPIJ014098-PA	CPIJ014165-PA	CPIJ015042-PA	CPIJ015177-PA	CPIJ013344-PA	CPIJ014663-PA	CPIJ012300-PA	CPIJ012034-PA	CPIJ013940-PA	CPIJ013940-PA	CPIJ013217-PA	CPIJ013217-PA	CPIJ013217-PA	CPIJ011933-PA	CPIJ014506-PA	CPIJ011413-PA
	CPIJ018780-PA	CPIJ018512-PA	CPIJ018377-PA	CPIJ017839-PA	CPIJ018033-PA	CPIJ018257-PA	CPIJ017792-PA	CPIJ017789-PA	CPIJ017247-PA	CPIJ016430-PA	CPIJ015788-PA	CPIJ015788-PA	CPIJ015788-PA	CPIJ015276-PA	CPIJ015705-PA	CPIJ014889-PA	CPIJ015624-PA	CPIJ015665-PA	CPIJ015276-PA	CPIJ015665-PA	CPIJ014869-PA	CPIJ014869-PA	CPIJ014577-PA	CPIJ015665-PA	CPIJ015476-PA	CPIJ014506-PA	CPIJ015276-PA	CPIJ014663-PA	CPIJ013826-PA	CPIJ013528-PA	CPIJ013826-PA	CPIJ013528-PA	CPIJ014062-PA	CPIJ014663-PA	CPIJ014826-PA	CPIJ013280-PA	CPIJ014540-PA	CPIJ012034-PA	CPIJ012030-PA	CPIJ013899-PA	CPIJ013899-PA	CPIJ012753-PA	CPIJ012753-PA	CPIJ012753-PA	CPIJ011779-PA	CPIJ014411-PA	CPIJ011379-PA
	CPIJ018730-PA	CPIJ018380-PA	CPIJ018257-PA	CPIJ017830-PA	CPIJ017839-PA	CPIJ018102-PA	CPIJ017789-PA	CPIJ017671-PA	CPIJ017185-PA	CPIJ016362-PA	CPIJ015786-PA	CPIJ015786-PA	CPIJ015786-PA	CPIJ015227-PA	CPIJ015665-PA	CPIJ014783-PA	CPIJ015476-PA	CPIJ015622-PA	CPIJ015133-PA	CPIJ015616-PA	CPIJ014577-PA	CPIJ014577-PA	CPIJ014541-PA	CPIJ015622-PA	CPIJ015286-PA	CPIJ014134-PA	CPIJ015227-PA	CPIJ014540-PA	CPIJ013398-PA	CPIJ013234-PA	CPIJ013398-PA	CPIJ013234-PA	CPIJ013941-PA	CPIJ014540-PA	CPIJ014765-PA	CPIJ013063-PA	CPIJ014165-PA	CPIJ012030-PA	CPIJ011996-PA	CPIJ013497-PA	CPIJ013497-PA	CPIJ012673-PA	CPIJ012673-PA	CPIJ012673-PA	CPIJ011511-PA	CPIJ014243-PA	CPIJ011296-PA
	CPIJ018692-PA	CPIJ018377-PA	CPIJ018117-PA	CPIJ017793-PA	CPIJ017830-PA	CPIJ018101-PA	CPIJ017747-PA	CPIJ017648-PA	CPIJ017129-PA	CPIJ016361-PA	CPIJ015718-PA	CPIJ015718-PA	CPIJ015718-PA	CPIJ015133-PA	CPIJ015622-PA	CPIJ014605-PA	CPIJ015286-PA	CPIJ015616-PA	CPIJ015099-PA	CPIJ015532-PA	CPIJ014541-PA	CPIJ014541-PA	CPIJ014506-PA	CPIJ015309-PA	CPIJ015276-PA	CPIJ014120-PA	CPIJ015133-PA	CPIJ014338-PA	CPIJ013315-PA	CPIJ013217-PA	CPIJ013315-PA	CPIJ013217-PA	CPIJ013940-PA	CPIJ014165-PA	CPIJ014719-PA	CPIJ012757-PA	CPIJ014062-PA	CPIJ011996-PA	CPIJ011934-PA	CPIJ013343-PA	CPIJ013343-PA	CPIJ012332-PA	CPIJ012332-PA	CPIJ012332-PA	CPIJ011310-PA	CPIJ013250-PA	CPIJ010920-PA
	CPIJ018688-PA	CPIJ018257-PA	CPIJ018102-PA	CPIJ017792-PA	CPIJ017793-PA	CPIJ018065-PA	CPIJ017671-PA	CPIJ017624-PA	CPIJ016938-PA	CPIJ016185-PA	CPIJ015624-PA	CPIJ015624-PA	CPIJ015624-PA	CPIJ015099-PA	CPIJ015616-PA	CPIJ014577-PA	CPIJ015276-PA	CPIJ015532-PA	CPIJ015042-PA	CPIJ015309-PA	CPIJ014506-PA	CPIJ014506-PA	CPIJ014134-PA	CPIJ015177-PA	CPIJ015133-PA	CPIJ013115-PA	CPIJ015099-PA	CPIJ014165-PA	CPIJ013250-PA	CPIJ013115-PA	CPIJ013250-PA	CPIJ013115-PA	CPIJ013899-PA	CPIJ014062-PA	CPIJ014606-PA	CPIJ012274-PA	CPIJ013941-PA	CPIJ011934-PA	CPIJ011933-PA	CPIJ012970-PA	CPIJ012970-PA	CPIJ012034-PA	CPIJ012034-PA	CPIJ012034-PA	CPIJ011198-PA	CPIJ012795-PA	CPIJ010818-PA
	CPIJ018679-PA	CPIJ018117-PA	CPIJ018101-PA	CPIJ017789-PA	CPIJ017792-PA	CPIJ018004-PA	CPIJ017648-PA	CPIJ017452-PA	CPIJ016926-PA	CPIJ015789-PA	CPIJ015476-PA	CPIJ015476-PA	CPIJ015476-PA	CPIJ015042-PA	CPIJ015532-PA	CPIJ014541-PA	CPIJ015227-PA	CPIJ015309-PA	CPIJ014823-PA	CPIJ015086-PA	CPIJ014134-PA	CPIJ014134-PA	CPIJ014120-PA	CPIJ014826-PA	CPIJ015099-PA	CPIJ013034-PA	CPIJ015042-PA	CPIJ014062-PA	CPIJ013203-PA	CPIJ013034-PA	CPIJ013203-PA	CPIJ013034-PA	CPIJ013497-PA	CPIJ014052-PA	CPIJ014531-PA	CPIJ011775-PA	CPIJ013940-PA	CPIJ011933-PA	CPIJ011779-PA	CPIJ012738-PA	CPIJ012738-PA	CPIJ012030-PA	CPIJ012030-PA	CPIJ012030-PA	CPIJ010988-PA	CPIJ012724-PA	CPIJ010503-PA
	CPIJ018673-PA	CPIJ018102-PA	CPIJ018065-PA	CPIJ017679-PA	CPIJ017789-PA	CPIJ017980-PA	CPIJ017624-PA	CPIJ017424-PA	CPIJ016709-PA	CPIJ015788-PA	CPIJ015286-PA	CPIJ015286-PA	CPIJ015286-PA	CPIJ014889-PA	CPIJ015309-PA	CPIJ014134-PA	CPIJ015133-PA	CPIJ015086-PA	CPIJ014687-PA	CPIJ014882-PA	CPIJ014120-PA	CPIJ014120-PA	CPIJ014099-PA	CPIJ014765-PA	CPIJ015042-PA	CPIJ012815-PA	CPIJ014889-PA	CPIJ013941-PA	CPIJ012970-PA	CPIJ012335-PA	CPIJ012970-PA	CPIJ012335-PA	CPIJ013343-PA	CPIJ013941-PA	CPIJ014506-PA	CPIJ011701-PA	CPIJ013899-PA	CPIJ011779-PA	CPIJ011310-PA	CPIJ012735-PA	CPIJ012735-PA	CPIJ011996-PA	CPIJ011996-PA	CPIJ011996-PA	CPIJ010920-PA	CPIJ012257-PA	CPIJ010256-PA
	CPIJ018633-PA	CPIJ018101-PA	CPIJ018033-PA	CPIJ017671-PA	CPIJ017747-PA	CPIJ017839-PA	CPIJ017452-PA	CPIJ017386-PA	CPIJ016697-PA	CPIJ015786-PA	CPIJ015276-PA	CPIJ015276-PA	CPIJ015276-PA	CPIJ014663-PA	CPIJ015086-PA	CPIJ014099-PA	CPIJ015099-PA	CPIJ014882-PA	CPIJ014686-PA	CPIJ014809-PA	CPIJ014099-PA	CPIJ014099-PA	CPIJ013217-PA	CPIJ014760-PA	CPIJ014869-PA	CPIJ012738-PA	CPIJ014663-PA	CPIJ013940-PA	CPIJ012935-PA	CPIJ011898-PA	CPIJ012935-PA	CPIJ011898-PA	CPIJ013040-PA	CPIJ013940-PA	CPIJ014411-PA	CPIJ011631-PA	CPIJ013497-PA	CPIJ011511-PA	CPIJ011198-PA	CPIJ012503-PA	CPIJ011589-PA	CPIJ011779-PA	CPIJ011779-PA	CPIJ011779-PA	CPIJ010893-PA	CPIJ012112-PA	CPIJ010194-PA
	CPIJ018629-PA	CPIJ018065-PA	CPIJ017839-PA	CPIJ017648-PA	CPIJ017671-PA	CPIJ017747-PA	CPIJ017386-PA	CPIJ017344-PA	CPIJ016662-PA	CPIJ015718-PA	CPIJ015227-PA	CPIJ015227-PA	CPIJ015227-PA	CPIJ014541-PA	CPIJ014882-PA	CPIJ013748-PA	CPIJ015042-PA	CPIJ014809-PA	CPIJ014663-PA	CPIJ014745-PA	CPIJ013217-PA	CPIJ013115-PA	CPIJ013115-PA	CPIJ014719-PA	CPIJ014765-PA	CPIJ012335-PA	CPIJ014540-PA	CPIJ013899-PA	CPIJ012810-PA	CPIJ011691-PA	CPIJ012810-PA	CPIJ011691-PA	CPIJ012970-PA	CPIJ013899-PA	CPIJ014243-PA	CPIJ011553-PA	CPIJ013343-PA	CPIJ011310-PA	CPIJ010988-PA	CPIJ011589-PA	CPIJ011526-PA	CPIJ011600-PA	CPIJ011600-PA	CPIJ011600-PA	CPIJ010867-PA	CPIJ012024-PA	CPIJ009679-PA
	CPIJ018627-PA	CPIJ018033-PA	CPIJ017830-PA	CPIJ017624-PA	CPIJ017648-PA	CPIJ017679-PA	CPIJ017344-PA	CPIJ017247-PA	CPIJ016525-PA	CPIJ015624-PA	CPIJ015133-PA	CPIJ015133-PA	CPIJ015133-PA	CPIJ014540-PA	CPIJ014809-PA	CPIJ013671-PA	CPIJ014889-PA	CPIJ014745-PA	CPIJ014540-PA	CPIJ014606-PA	CPIJ013115-PA	CPIJ013034-PA	CPIJ013034-PA	CPIJ014606-PA	CPIJ014663-PA	CPIJ012300-PA	CPIJ014165-PA	CPIJ013497-PA	CPIJ012795-PA	CPIJ011540-PA	CPIJ012795-PA	CPIJ011540-PA	CPIJ012738-PA	CPIJ013497-PA	CPIJ013344-PA	CPIJ011548-PA	CPIJ012970-PA	CPIJ011198-PA	CPIJ010920-PA	CPIJ011585-PA	CPIJ011325-PA	CPIJ011448-PA	CPIJ011448-PA	CPIJ011448-PA	CPIJ010114-PA	CPIJ011538-PA	CPIJ009605-PA
	CPIJ018624-PA	CPIJ018004-PA	CPIJ017793-PA	CPIJ017452-PA	CPIJ017624-PA	CPIJ017671-PA	CPIJ017247-PA	CPIJ017218-PA	CPIJ016462-PA	CPIJ015476-PA	CPIJ015099-PA	CPIJ015099-PA	CPIJ015099-PA	CPIJ014165-PA	CPIJ014745-PA	CPIJ013600-PA	CPIJ014663-PA	CPIJ014606-PA	CPIJ014338-PA	CPIJ014421-PA	CPIJ013034-PA	CPIJ012815-PA	CPIJ012990-PA	CPIJ014535-PA	CPIJ014540-PA	CPIJ011691-PA	CPIJ014062-PA	CPIJ013343-PA	CPIJ012794-PA	CPIJ011538-PA	CPIJ012794-PA	CPIJ011538-PA	CPIJ012735-PA	CPIJ013343-PA	CPIJ013250-PA	CPIJ011448-PA	CPIJ012738-PA	CPIJ010988-PA	CPIJ010893-PA	CPIJ011526-PA	CPIJ011194-PA	CPIJ011357-PA	CPIJ011357-PA	CPIJ011357-PA	CPIJ010031-PA	CPIJ011511-PA	CPIJ009573-PA
	CPIJ018609-PA	CPIJ017980-PA	CPIJ017792-PA	CPIJ017424-PA	CPIJ017452-PA	CPIJ017648-PA	CPIJ017185-PA	CPIJ017185-PA	CPIJ016441-PA	CPIJ015286-PA	CPIJ015042-PA	CPIJ015042-PA	CPIJ015042-PA	CPIJ014134-PA	CPIJ014606-PA	CPIJ013280-PA	CPIJ014541-PA	CPIJ014421-PA	CPIJ014165-PA	CPIJ014206-PA	CPIJ012990-PA	CPIJ012738-PA	CPIJ012815-PA	CPIJ014531-PA	CPIJ014506-PA	CPIJ011600-PA	CPIJ014052-PA	CPIJ013040-PA	CPIJ012738-PA	CPIJ011359-PA	CPIJ012634-PA	CPIJ011359-PA	CPIJ011589-PA	CPIJ012970-PA	CPIJ012795-PA	CPIJ011310-PA	CPIJ012735-PA	CPIJ010920-PA	CPIJ010867-PA	CPIJ011325-PA	CPIJ010918-PA	CPIJ011356-PA	CPIJ011356-PA	CPIJ011356-PA	CPIJ009984-PA	CPIJ011379-PA	CPIJ009453-PA
	CPIJ018512-PA	CPIJ017839-PA	CPIJ017789-PA	CPIJ017386-PA	CPIJ017424-PA	CPIJ017624-PA	CPIJ017129-PA	CPIJ017178-PA	CPIJ016406-PA	CPIJ015276-PA	CPIJ014889-PA	CPIJ014889-PA	CPIJ014889-PA	CPIJ014062-PA	CPIJ014421-PA	CPIJ013217-PA	CPIJ014540-PA	CPIJ014206-PA	CPIJ014062-PA	CPIJ014165-PA	CPIJ012815-PA	CPIJ012335-PA	CPIJ012738-PA	CPIJ014506-PA	CPIJ014165-PA	CPIJ011526-PA	CPIJ013941-PA	CPIJ012970-PA	CPIJ012634-PA	CPIJ011328-PA	CPIJ012573-PA	CPIJ011328-PA	CPIJ011526-PA	CPIJ012738-PA	CPIJ012724-PA	CPIJ011183-PA	CPIJ012503-PA	CPIJ010893-PA	CPIJ010114-PA	CPIJ011194-PA	CPIJ010827-PA	CPIJ011198-PA	CPIJ011198-PA	CPIJ011198-PA	CPIJ009705-PA	CPIJ011272-PA	CPIJ009299-PA
	CPIJ018434-PA	CPIJ017830-PA	CPIJ017747-PA	CPIJ017344-PA	CPIJ017386-PA	CPIJ017452-PA	CPIJ016938-PA	CPIJ017129-PA	CPIJ016362-PA	CPIJ015227-PA	CPIJ014663-PA	CPIJ014663-PA	CPIJ014663-PA	CPIJ013941-PA	CPIJ014206-PA	CPIJ013115-PA	CPIJ014165-PA	CPIJ014165-PA	CPIJ013941-PA	CPIJ014120-PA	CPIJ012738-PA	CPIJ012332-PA	CPIJ012335-PA	CPIJ014411-PA	CPIJ014062-PA	CPIJ011359-PA	CPIJ013940-PA	CPIJ012738-PA	CPIJ012573-PA	CPIJ010817-PA	CPIJ012112-PA	CPIJ010817-PA	CPIJ011325-PA	CPIJ012735-PA	CPIJ012300-PA	CPIJ011103-PA	CPIJ011589-PA	CPIJ010867-PA	CPIJ010031-PA	CPIJ010918-PA	CPIJ010692-PA	CPIJ010973-PA	CPIJ010973-PA	CPIJ010973-PA	CPIJ009679-PA	CPIJ010958-PA	CPIJ008825-PA
	CPIJ018379-PA	CPIJ017793-PA	CPIJ017671-PA	CPIJ017247-PA	CPIJ017344-PA	CPIJ017424-PA	CPIJ016926-PA	CPIJ016938-PA	CPIJ016361-PA	CPIJ015133-PA	CPIJ014541-PA	CPIJ014541-PA	CPIJ014541-PA	CPIJ013940-PA	CPIJ014165-PA	CPIJ013034-PA	CPIJ014134-PA	CPIJ014120-PA	CPIJ013940-PA	CPIJ014068-PA	CPIJ012335-PA	CPIJ012300-PA	CPIJ012332-PA	CPIJ014243-PA	CPIJ013941-PA	CPIJ011328-PA	CPIJ013899-PA	CPIJ012735-PA	CPIJ012112-PA	CPIJ010683-PA	CPIJ012024-PA	CPIJ010683-PA	CPIJ011194-PA	CPIJ012503-PA	CPIJ012257-PA	CPIJ010988-PA	CPIJ011585-PA	CPIJ010114-PA	CPIJ009984-PA	CPIJ010827-PA	CPIJ010679-PA	CPIJ010679-PA	CPIJ010679-PA	CPIJ010679-PA	CPIJ009607-PA	CPIJ010920-PA	CPIJ008800-PA
	CPIJ018377-PA	CPIJ017792-PA	CPIJ017648-PA	CPIJ017218-PA	CPIJ017247-PA	CPIJ017386-PA	CPIJ016709-PA	CPIJ016926-PA	CPIJ016224-PA	CPIJ015099-PA	CPIJ014540-PA	CPIJ014540-PA	CPIJ014540-PA	CPIJ013899-PA	CPIJ014120-PA	CPIJ012911-PA	CPIJ014062-PA	CPIJ014068-PA	CPIJ013899-PA	CPIJ013654-PA	CPIJ012332-PA	CPIJ011996-PA	CPIJ012300-PA	CPIJ014068-PA	CPIJ013940-PA	CPIJ010817-PA	CPIJ013497-PA	CPIJ011600-PA	CPIJ012024-PA	CPIJ010611-PA	CPIJ011995-PA	CPIJ010611-PA	CPIJ010918-PA	CPIJ011589-PA	CPIJ012112-PA	CPIJ010938-PA	CPIJ011526-PA	CPIJ010031-PA	CPIJ009705-PA	CPIJ010692-PA	CPIJ010528-PA	CPIJ010526-PA	CPIJ010526-PA	CPIJ010526-PA	CPIJ009605-PA	CPIJ010818-PA	CPIJ008589-PA
	CPIJ018257-PA	CPIJ017789-PA	CPIJ017624-PA	CPIJ017185-PA	CPIJ017218-PA	CPIJ017218-PA	CPIJ016697-PA	CPIJ016709-PA	CPIJ016046-PA	CPIJ015042-PA	CPIJ014338-PA	CPIJ014338-PA	CPIJ014338-PA	CPIJ013497-PA	CPIJ014068-PA	CPIJ012815-PA	CPIJ013941-PA	CPIJ013654-PA	CPIJ013497-PA	CPIJ013548-PA	CPIJ012300-PA	CPIJ011691-PA	CPIJ011996-PA	CPIJ013344-PA	CPIJ013899-PA	CPIJ010683-PA	CPIJ013343-PA	CPIJ011589-PA	CPIJ011995-PA	CPIJ010515-PA	CPIJ011956-PA	CPIJ010515-PA	CPIJ010827-PA	CPIJ011585-PA	CPIJ012024-PA	CPIJ010920-PA	CPIJ011325-PA	CPIJ009984-PA	CPIJ009607-PA	CPIJ010679-PA	CPIJ010526-PA	CPIJ010486-PA	CPIJ010486-PA	CPIJ010486-PA	CPIJ009463-PA	CPIJ010503-PA	CPIJ008450-PA
	CPIJ018212-PA	CPIJ017747-PA	CPIJ017452-PA	CPIJ017178-PA	CPIJ017185-PA	CPIJ017217-PB	CPIJ016664-PA	CPIJ016697-PA	CPIJ015942-PA	CPIJ014889-PA	CPIJ014165-PA	CPIJ014165-PA	CPIJ014165-PA	CPIJ013343-PA	CPIJ013654-PA	CPIJ012753-PA	CPIJ013940-PA	CPIJ013548-PA	CPIJ013344-PA	CPIJ013398-PA	CPIJ011996-PA	CPIJ011600-PA	CPIJ011691-PA	CPIJ013250-PA	CPIJ013497-PA	CPIJ010679-PA	CPIJ012990-PA	CPIJ011526-PA	CPIJ011956-PA	CPIJ009981-PA	CPIJ011550-PA	CPIJ009981-PA	CPIJ010692-PA	CPIJ011526-PA	CPIJ011775-PA	CPIJ010893-PA	CPIJ011194-PA	CPIJ009705-PA	CPIJ009605-PA	CPIJ010528-PA	CPIJ010525-PA	CPIJ010031-PA	CPIJ010031-PA	CPIJ010031-PA	CPIJ009461-PA	CPIJ010256-PA	CPIJ008403-PA
	CPIJ018211-PA	CPIJ017679-PA	CPIJ017424-PA	CPIJ017129-PA	CPIJ017178-PA	CPIJ017178-PA	CPIJ016662-PA	CPIJ016662-PA	CPIJ015788-PA	CPIJ014869-PA	CPIJ014134-PA	CPIJ014134-PA	CPIJ014134-PA	CPIJ013217-PA	CPIJ013548-PA	CPIJ012673-PA	CPIJ013899-PA	CPIJ013398-PA	CPIJ013343-PA	CPIJ013315-PA	CPIJ011691-PA	CPIJ011526-PA	CPIJ011600-PA	CPIJ013203-PA	CPIJ013398-PA	CPIJ010534-PA	CPIJ012970-PA	CPIJ011325-PA	CPIJ011550-PA	CPIJ009957-PA	CPIJ011537-PA	CPIJ009957-PA	CPIJ010679-PA	CPIJ011325-PA	CPIJ011538-PA	CPIJ010867-PA	CPIJ010918-PA	CPIJ009679-PA	CPIJ009571-PA	CPIJ010526-PA	CPIJ010486-PA	CPIJ009984-PA	CPIJ009984-PA	CPIJ009984-PA	CPIJ009336-PA	CPIJ010194-PA	CPIJ008396-PA
	CPIJ018102-PA	CPIJ017671-PA	CPIJ017386-PA	CPIJ017045-PA	CPIJ017129-PA	CPIJ017122-PA	CPIJ016647-PA	CPIJ016525-PA	CPIJ015672-PA	CPIJ014663-PA	CPIJ014062-PA	CPIJ014062-PA	CPIJ014062-PA	CPIJ013034-PA	CPIJ013398-PA	CPIJ012335-PA	CPIJ013497-PA	CPIJ013315-PA	CPIJ013040-PA	CPIJ013250-PA	CPIJ011600-PA	CPIJ011359-PA	CPIJ011526-PA	CPIJ012795-PA	CPIJ013343-PA	CPIJ010526-PA	CPIJ012738-PA	CPIJ011194-PA	CPIJ011537-PA	CPIJ009705-PA	CPIJ011489-PA	CPIJ009705-PA	CPIJ010621-PA	CPIJ011194-PA	CPIJ011511-PA	CPIJ010799-PA	CPIJ010827-PA	CPIJ009607-PA	CPIJ009463-PA	CPIJ010525-PA	CPIJ010326-PA	CPIJ009981-PA	CPIJ009981-PA	CPIJ009981-PA	CPIJ009059-PA	CPIJ009679-PA	CPIJ007993-PA
	CPIJ018101-PA	CPIJ017648-PA	CPIJ017344-PA	CPIJ016938-PA	CPIJ016938-PA	CPIJ016709-PA	CPIJ016639-PA	CPIJ016471-PA	CPIJ015624-PA	CPIJ014577-PA	CPIJ013941-PA	CPIJ013941-PA	CPIJ013941-PA	CPIJ012970-PA	CPIJ013315-PA	CPIJ012332-PA	CPIJ013343-PA	CPIJ013250-PA	CPIJ012970-PA	CPIJ013203-PA	CPIJ011526-PA	CPIJ011328-PA	CPIJ011359-PA	CPIJ012735-PA	CPIJ012970-PA	CPIJ010486-PA	CPIJ012735-PA	CPIJ010918-PA	CPIJ011489-PA	CPIJ009620-PA	CPIJ011272-PA	CPIJ009620-PA	CPIJ010528-PA	CPIJ010918-PA	CPIJ011379-PA	CPIJ010641-PA	CPIJ010692-PA	CPIJ009605-PA	CPIJ009461-PA	CPIJ010486-PA	CPIJ010112-PA	CPIJ009804-PA	CPIJ009804-PA	CPIJ009804-PA	CPIJ008800-PA	CPIJ009573-PA	CPIJ007943-PA
	CPIJ018065-PA	CPIJ017624-PA	CPIJ017247-PA	CPIJ016926-PA	CPIJ016926-PA	CPIJ016664-PA	CPIJ016638-PA	CPIJ016462-PA	CPIJ015476-PA	CPIJ014541-PA	CPIJ013940-PA	CPIJ013940-PA	CPIJ013940-PA	CPIJ012753-PA	CPIJ013250-PA	CPIJ012034-PA	CPIJ013034-PA	CPIJ013203-PA	CPIJ012738-PA	CPIJ013142-PA	CPIJ011359-PA	CPIJ010817-PA	CPIJ011328-PA	CPIJ012724-PA	CPIJ012738-PA	CPIJ010398-PA	CPIJ012503-PA	CPIJ010827-PA	CPIJ011272-PA	CPIJ009571-PA	CPIJ011270-PA	CPIJ009571-PA	CPIJ010526-PA	CPIJ010827-PA	CPIJ011272-PA	CPIJ010592-PA	CPIJ010679-PA	CPIJ009571-PA	CPIJ009336-PA	CPIJ010326-PA	CPIJ009980-PA	CPIJ009638-PA	CPIJ009638-PA	CPIJ009638-PA	CPIJ008729-PA	CPIJ008675-PA	CPIJ007520-PA
	CPIJ018054-PA	CPIJ017452-PA	CPIJ017218-PA	CPIJ016709-PA	CPIJ016709-PA	CPIJ016647-PA	CPIJ016525-PA	CPIJ016441-PA	CPIJ015302-PA	CPIJ014540-PA	CPIJ013899-PA	CPIJ013899-PA	CPIJ013899-PA	CPIJ012738-PA	CPIJ013203-PA	CPIJ012030-PA	CPIJ012970-PA	CPIJ013142-PA	CPIJ012735-PA	CPIJ013141-PA	CPIJ011328-PA	CPIJ010693-PA	CPIJ010817-PA	CPIJ012300-PA	CPIJ012735-PA	CPIJ010020-PA	CPIJ011589-PA	CPIJ010692-PA	CPIJ011270-PA	CPIJ009405-PA	CPIJ011269-PA	CPIJ009405-PA	CPIJ010525-PA	CPIJ010692-PA	CPIJ010958-PA	CPIJ010521-PA	CPIJ010528-PA	CPIJ009463-PA	CPIJ009280-PA	CPIJ010112-PA	CPIJ009979-PA	CPIJ009573-PA	CPIJ009573-PA	CPIJ009573-PA	CPIJ008287-PA	CPIJ008595-PA	CPIJ007476-PA
	CPIJ018021-PA	CPIJ017424-PA	CPIJ017185-PA	CPIJ016697-PA	CPIJ016697-PA	CPIJ016640-PA	CPIJ016462-PA	CPIJ016406-PA	CPIJ015287-PA	CPIJ014506-PA	CPIJ013748-PA	CPIJ013748-PA	CPIJ013748-PA	CPIJ012735-PA	CPIJ013142-PA	CPIJ011996-PA	CPIJ012815-PA	CPIJ013141-PA	CPIJ012300-PA	CPIJ012918-PA	CPIJ010817-PA	CPIJ010683-PA	CPIJ010693-PA	CPIJ012257-PA	CPIJ012300-PA	CPIJ010018-PA	CPIJ011585-PA	CPIJ010679-PA	CPIJ011269-PA	CPIJ009384-PA	CPIJ011265-PA	CPIJ009384-PA	CPIJ010486-PA	CPIJ010679-PA	CPIJ010920-PA	CPIJ010388-PA	CPIJ010526-PA	CPIJ009461-PA	CPIJ009059-PA	CPIJ009980-PA	CPIJ009962-PA	CPIJ009571-PA	CPIJ009571-PA	CPIJ009571-PA	CPIJ008217-PA	CPIJ008403-PA	CPIJ007198-PA
	CPIJ018004-PA	CPIJ017386-PA	CPIJ017178-PA	CPIJ016664-PA	CPIJ016664-PA	CPIJ016639-PA	CPIJ016441-PA	CPIJ016362-PA	CPIJ015286-PA	CPIJ014165-PA	CPIJ013635-PA	CPIJ013497-PA	CPIJ013497-PA	CPIJ012503-PA	CPIJ013141-PA	CPIJ011934-PA	CPIJ012738-PA	CPIJ012918-PA	CPIJ011600-PA	CPIJ012817-PA	CPIJ010693-PA	CPIJ010679-PA	CPIJ010683-PA	CPIJ012112-PA	CPIJ011589-PA	CPIJ009984-PA	CPIJ011526-PA	CPIJ010621-PA	CPIJ011265-PA	CPIJ009336-PA	CPIJ010958-PA	CPIJ009336-PA	CPIJ010326-PA	CPIJ010528-PA	CPIJ010818-PA	CPIJ010278-PA	CPIJ010525-PA	CPIJ009336-PA	CPIJ008800-PA	CPIJ009979-PA	CPIJ009655-PA	CPIJ009463-PA	CPIJ009463-PA	CPIJ009463-PA	CPIJ008201-PA	CPIJ008396-PA	CPIJ007044-PA
	CPIJ018003-PA	CPIJ017344-PA	CPIJ017129-PA	CPIJ016662-PA	CPIJ016662-PA	CPIJ016638-PA	CPIJ016430-PA	CPIJ016361-PA	CPIJ015276-PA	CPIJ014134-PA	CPIJ013497-PA	CPIJ013343-PA	CPIJ013343-PA	CPIJ012335-PA	CPIJ012918-PA	CPIJ011933-PA	CPIJ012735-PA	CPIJ012817-PA	CPIJ011589-PA	CPIJ012804-PA	CPIJ010683-PA	CPIJ010534-PA	CPIJ010679-PA	CPIJ012024-PA	CPIJ011526-PA	CPIJ009981-PA	CPIJ011325-PA	CPIJ010528-PA	CPIJ010958-PA	CPIJ009320-PA	CPIJ010525-PA	CPIJ009320-PA	CPIJ010112-PA	CPIJ010526-PA	CPIJ010534-PA	CPIJ010277-PA	CPIJ010486-PA	CPIJ009280-PA	CPIJ008799-PA	CPIJ009962-PA	CPIJ009573-PA	CPIJ009461-PA	CPIJ009461-PA	CPIJ009461-PA	CPIJ007660-PA	CPIJ008010-PA	CPIJ006768-PA
	CPIJ017989-PA	CPIJ017247-PA	CPIJ017045-PA	CPIJ016647-PA	CPIJ016647-PA	CPIJ016525-PA	CPIJ016406-PA	CPIJ016224-PA	CPIJ015252-PA	CPIJ014120-PA	CPIJ013343-PA	CPIJ013217-PA	CPIJ013217-PA	CPIJ012332-PA	CPIJ012817-PA	CPIJ011826-PA	CPIJ012503-PA	CPIJ012804-PA	CPIJ011526-PA	CPIJ012753-PA	CPIJ010679-PA	CPIJ010526-PA	CPIJ010534-PA	CPIJ012011-PA	CPIJ011325-PA	CPIJ009968-PA	CPIJ011194-PA	CPIJ010526-PA	CPIJ010534-PA	CPIJ009280-PA	CPIJ010395-PA	CPIJ009280-PA	CPIJ009980-PA	CPIJ010525-PA	CPIJ010521-PA	CPIJ010114-PA	CPIJ010326-PA	CPIJ009059-PA	CPIJ008729-PA	CPIJ009697-PA	CPIJ009303-PA	CPIJ009280-PA	CPIJ009280-PA	CPIJ009280-PA	CPIJ007651-PA	CPIJ007993-PA	CPIJ006749-PA
	CPIJ017980-PA	CPIJ017218-PA	CPIJ016938-PA	CPIJ016640-PA	CPIJ016639-PA	CPIJ016471-PA	CPIJ016362-PA	CPIJ016185-PA	CPIJ015177-PA	CPIJ014062-PA	CPIJ013217-PA	CPIJ013040-PA	CPIJ013040-PA	CPIJ011691-PA	CPIJ012804-PA	CPIJ011779-PA	CPIJ012335-PA	CPIJ012753-PA	CPIJ011325-PA	CPIJ012676-PA	CPIJ010534-PA	CPIJ010486-PA	CPIJ010526-PA	CPIJ011907-PA	CPIJ011194-PA	CPIJ009639-PA	CPIJ010918-PA	CPIJ010525-PA	CPIJ010525-PA	CPIJ009145-PA	CPIJ010329-PA	CPIJ009145-PA	CPIJ009979-PA	CPIJ010486-PA	CPIJ010503-PA	CPIJ010072-PA	CPIJ010112-PA	CPIJ008800-PA	CPIJ008591-PA	CPIJ009655-PA	CPIJ009242-PA	CPIJ008729-PA	CPIJ008729-PA	CPIJ008729-PA	CPIJ007179-PA	CPIJ007823-PA	CPIJ006700-PA
	CPIJ017939-PA	CPIJ017217-PB	CPIJ016926-PA	CPIJ016639-PA	CPIJ016638-PA	CPIJ016462-PA	CPIJ016361-PA	CPIJ016046-PA	CPIJ015133-PA	CPIJ013941-PA	CPIJ013040-PA	CPIJ013034-PA	CPIJ013034-PA	CPIJ011589-PA	CPIJ012753-PA	CPIJ011691-PA	CPIJ011691-PA	CPIJ012676-PA	CPIJ011310-PA	CPIJ012675-PA	CPIJ010526-PA	CPIJ010398-PA	CPIJ010486-PA	CPIJ011775-PA	CPIJ010918-PA	CPIJ009573-PA	CPIJ010827-PA	CPIJ010486-PA	CPIJ010395-PA	CPIJ009144-PA	CPIJ010256-PA	CPIJ009144-PA	CPIJ009962-PA	CPIJ010326-PA	CPIJ010388-PA	CPIJ009825-PA	CPIJ009981-PA	CPIJ008799-PA	CPIJ008403-PA	CPIJ009573-PA	CPIJ008982-PA	CPIJ008683-PA	CPIJ008683-PA	CPIJ008683-PA	CPIJ007053-PA	CPIJ007198-PA	CPIJ006690-PA
	CPIJ017902-PA	CPIJ017185-PA	CPIJ016709-PA	CPIJ016638-PA	CPIJ016525-PA	CPIJ016441-PA	CPIJ016224-PA	CPIJ015942-PA	CPIJ015099-PA	CPIJ013940-PA	CPIJ013034-PA	CPIJ012970-PA	CPIJ012970-PA	CPIJ011585-PA	CPIJ012676-PA	CPIJ011600-PA	CPIJ011600-PA	CPIJ012675-PA	CPIJ011194-PA	CPIJ012645-PA	CPIJ010486-PA	CPIJ010020-PA	CPIJ010398-PA	CPIJ011538-PA	CPIJ010827-PA	CPIJ009571-PA	CPIJ010692-PA	CPIJ010326-PA	CPIJ010329-PA	CPIJ009143-PA	CPIJ010049-PA	CPIJ009143-PA	CPIJ009655-PA	CPIJ010112-PA	CPIJ010256-PA	CPIJ009705-PA	CPIJ009980-PA	CPIJ008729-PA	CPIJ008289-PA	CPIJ009303-PA	CPIJ008675-PA	CPIJ008658-PA	CPIJ008658-PA	CPIJ008658-PA	CPIJ007044-PA	CPIJ007053-PA	CPIJ006458-PA
	CPIJ017839-PA	CPIJ017178-PA	CPIJ016697-PA	CPIJ016525-PA	CPIJ016471-PA	CPIJ016430-PA	CPIJ016046-PA	CPIJ015788-PA	CPIJ015042-PA	CPIJ013899-PA	CPIJ012970-PA	CPIJ012911-PA	CPIJ012911-PA	CPIJ011526-PA	CPIJ012675-PA	CPIJ011448-PA	CPIJ011589-PA	CPIJ012645-PA	CPIJ010988-PA	CPIJ012539-PA	CPIJ010398-PA	CPIJ010018-PA	CPIJ010020-PA	CPIJ011511-PA	CPIJ010692-PA	CPIJ009336-PA	CPIJ010679-PA	CPIJ010112-PA	CPIJ010256-PA	CPIJ009059-PA	CPIJ010018-PA	CPIJ009059-PA	CPIJ009573-PA	CPIJ009980-PA	CPIJ010194-PA	CPIJ009640-PA	CPIJ009979-PA	CPIJ008591-PA	CPIJ008287-PA	CPIJ009242-PA	CPIJ008584-PA	CPIJ008591-PA	CPIJ008591-PA	CPIJ008591-PA	CPIJ006955-PA	CPIJ007047-PA	CPIJ006054-PA
	CPIJ017814-PA	CPIJ017129-PA	CPIJ016664-PA	CPIJ016471-PA	CPIJ016462-PA	CPIJ016406-PA	CPIJ015942-PA	CPIJ015786-PA	CPIJ014823-PA	CPIJ013497-PA	CPIJ012911-PA	CPIJ012815-PA	CPIJ012815-PA	CPIJ011359-PA	CPIJ012645-PA	CPIJ011359-PA	CPIJ011585-PA	CPIJ012539-PA	CPIJ010920-PA	CPIJ012523-PA	CPIJ010020-PA	CPIJ009984-PA	CPIJ010018-PA	CPIJ011489-PA	CPIJ010679-PA	CPIJ009320-PA	CPIJ010528-PA	CPIJ009980-PA	CPIJ010049-PA	CPIJ009002-PA	CPIJ009808-PA	CPIJ009002-PA	CPIJ009303-PA	CPIJ009979-PA	CPIJ009743-PA	CPIJ009625-PA	CPIJ009962-PA	CPIJ008403-PA	CPIJ008264-PA	CPIJ008982-PA	CPIJ008421-PA	CPIJ008384-PA	CPIJ008384-PA	CPIJ008384-PA	CPIJ006953-PA	CPIJ006749-PA	CPIJ006048-PA
	CPIJ017747-PA	CPIJ017122-PA	CPIJ016662-PA	CPIJ016462-PA	CPIJ016441-PA	CPIJ016362-PA	CPIJ015789-PA	CPIJ015769-PA	CPIJ014719-PA	CPIJ013343-PA	CPIJ012815-PA	CPIJ012753-PA	CPIJ012753-PA	CPIJ011357-PA	CPIJ012539-PA	CPIJ011357-PA	CPIJ011526-PA	CPIJ012523-PA	CPIJ010918-PA	CPIJ012335-PA	CPIJ010018-PA	CPIJ009981-PA	CPIJ009984-PA	CPIJ011412-PA	CPIJ010534-PA	CPIJ009282-PA	CPIJ010526-PA	CPIJ009979-PA	CPIJ010020-PA	CPIJ009001-PA	CPIJ009453-PA	CPIJ009001-PA	CPIJ009242-PA	CPIJ009962-PA	CPIJ009719-PA	CPIJ009607-PA	CPIJ009697-PA	CPIJ008289-PA	CPIJ008217-PA	CPIJ008675-PA	CPIJ008265-PA	CPIJ008366-PA	CPIJ008366-PA	CPIJ008366-PA	CPIJ006946-PA	CPIJ006700-PA	CPIJ005941-PA
	CPIJ017732-PA	CPIJ017045-PA	CPIJ016647-PA	CPIJ016441-PA	CPIJ016430-PA	CPIJ016361-PA	CPIJ015788-PA	CPIJ015672-PA	CPIJ014687-PA	CPIJ013115-PA	CPIJ012753-PA	CPIJ012738-PA	CPIJ012738-PA	CPIJ011356-PA	CPIJ012523-PA	CPIJ011356-PA	CPIJ011359-PA	CPIJ012335-PA	CPIJ010893-PA	CPIJ012284-PA	CPIJ009984-PA	CPIJ009968-PA	CPIJ009981-PA	CPIJ011379-PA	CPIJ010528-PA	CPIJ009280-PA	CPIJ010525-PA	CPIJ009962-PA	CPIJ010018-PA	CPIJ008915-PA	CPIJ009268-PA	CPIJ008915-PA	CPIJ008982-PA	CPIJ009697-PA	CPIJ009679-PA	CPIJ009605-PA	CPIJ009655-PA	CPIJ008287-PA	CPIJ008201-PA	CPIJ008584-PA	CPIJ008184-PA	CPIJ008289-PA	CPIJ008289-PA	CPIJ008289-PA	CPIJ006613-PA	CPIJ006690-PA	CPIJ005785-PA
	CPIJ017679-PA	CPIJ016938-PA	CPIJ016640-PA	CPIJ016430-PA	CPIJ016406-PA	CPIJ016185-PA	CPIJ015718-PA	CPIJ015624-PA	CPIJ014686-PA	CPIJ013034-PA	CPIJ012738-PA	CPIJ012735-PA	CPIJ012735-PA	CPIJ011328-PA	CPIJ012335-PA	CPIJ011328-PA	CPIJ011328-PA	CPIJ012284-PA	CPIJ010867-PA	CPIJ012257-PA	CPIJ009981-PA	CPIJ009639-PA	CPIJ009968-PA	CPIJ011272-PA	CPIJ010526-PA	CPIJ009151-PA	CPIJ010486-PA	CPIJ009655-PA	CPIJ009808-PA	CPIJ008898-PA	CPIJ009242-PA	CPIJ008898-PA	CPIJ008683-PA	CPIJ009655-PA	CPIJ009573-PA	CPIJ009466-PA	CPIJ009573-PA	CPIJ008264-PA	CPIJ008074-PA	CPIJ008421-PA	CPIJ008103-PA	CPIJ008287-PA	CPIJ008287-PA	CPIJ008287-PA	CPIJ006187-PA	CPIJ006458-PA	CPIJ005635-PA
	CPIJ017677-PA	CPIJ016926-PA	CPIJ016639-PA	CPIJ016406-PA	CPIJ016362-PA	CPIJ016031-PA	CPIJ015672-PA	CPIJ015476-PA	CPIJ014663-PA	CPIJ012970-PA	CPIJ012735-PA	CPIJ012503-PA	CPIJ012503-PA	CPIJ011325-PA	CPIJ012284-PA	CPIJ011198-PA	CPIJ011325-PA	CPIJ012257-PA	CPIJ010827-PA	CPIJ012130-PA	CPIJ009968-PA	CPIJ009573-PA	CPIJ009639-PA	CPIJ011018-PA	CPIJ010525-PA	CPIJ009145-PA	CPIJ010326-PA	CPIJ009573-PA	CPIJ009501-PA	CPIJ008665-PA	CPIJ009186-PA	CPIJ008665-PA	CPIJ008675-PA	CPIJ009573-PA	CPIJ008675-PA	CPIJ009465-PA	CPIJ009303-PA	CPIJ008217-PA	CPIJ007660-PA	CPIJ008265-PA	CPIJ007993-PA	CPIJ008217-PA	CPIJ008217-PA	CPIJ008217-PA	CPIJ006063-PA	CPIJ006365-PA	CPIJ005552-PA
	CPIJ017671-PA	CPIJ016709-PA	CPIJ016638-PA	CPIJ016362-PA	CPIJ016361-PA	CPIJ015942-PA	CPIJ015624-PA	CPIJ015302-PA	CPIJ014660-PA	CPIJ012815-PA	CPIJ012503-PA	CPIJ012335-PA	CPIJ012335-PA	CPIJ011194-PA	CPIJ012257-PA	CPIJ010973-PA	CPIJ011194-PA	CPIJ012130-PA	CPIJ010692-PA	CPIJ012112-PA	CPIJ009639-PA	CPIJ009571-PA	CPIJ009573-PA	CPIJ010958-PA	CPIJ010486-PA	CPIJ009144-PA	CPIJ010112-PA	CPIJ009303-PA	CPIJ009453-PA	CPIJ008591-PA	CPIJ008800-PA	CPIJ008591-PA	CPIJ008584-PA	CPIJ009466-PA	CPIJ008595-PA	CPIJ009107-PA	CPIJ009242-PA	CPIJ008201-PA	CPIJ007651-PA	CPIJ008184-PA	CPIJ007698-PA	CPIJ008201-PA	CPIJ008201-PA	CPIJ008201-PA	CPIJ005886-PA	CPIJ006194-PA	CPIJ004858-PA
	CPIJ017648-PA	CPIJ016697-PA	CPIJ016525-PA	CPIJ016361-PA	CPIJ016224-PA	CPIJ015789-PA	CPIJ015476-PA	CPIJ015287-PA	CPIJ014540-PA	CPIJ012738-PA	CPIJ012335-PA	CPIJ012332-PA	CPIJ012332-PA	CPIJ010973-PA	CPIJ012130-PA	CPIJ010817-PA	CPIJ010918-PA	CPIJ012112-PA	CPIJ010679-PA	CPIJ012024-PA	CPIJ009573-PA	CPIJ009336-PA	CPIJ009571-PA	CPIJ010920-PA	CPIJ010326-PA	CPIJ009143-PA	CPIJ009981-PA	CPIJ009242-PA	CPIJ009268-PA	CPIJ008291-PA	CPIJ008595-PA	CPIJ008291-PA	CPIJ008421-PA	CPIJ009465-PA	CPIJ008403-PA	CPIJ008800-PA	CPIJ008982-PA	CPIJ008074-PA	CPIJ007422-PA	CPIJ008103-PA	CPIJ007488-PA	CPIJ007660-PA	CPIJ007660-PA	CPIJ007660-PA	CPIJ005706-PA	CPIJ006054-PA	CPIJ004822-PA
	CPIJ017624-PA	CPIJ016664-PA	CPIJ016471-PA	CPIJ016224-PA	CPIJ016185-PA	CPIJ015788-PA	CPIJ015302-PA	CPIJ015286-PA	CPIJ014411-PA	CPIJ012735-PA	CPIJ012332-PA	CPIJ011691-PA	CPIJ011691-PA	CPIJ010918-PA	CPIJ012112-PA	CPIJ010683-PA	CPIJ010827-PA	CPIJ012024-PA	CPIJ010621-PA	CPIJ011993-PA	CPIJ009571-PA	CPIJ009320-PA	CPIJ009336-PA	CPIJ010818-PA	CPIJ010112-PA	CPIJ009002-PA	CPIJ009980-PA	CPIJ008982-PA	CPIJ009242-PA	CPIJ008289-PA	CPIJ008563-PA	CPIJ008289-PA	CPIJ008265-PA	CPIJ009303-PA	CPIJ008396-PA	CPIJ008799-PA	CPIJ008675-PA	CPIJ007660-PA	CPIJ007179-PA	CPIJ007993-PA	CPIJ007229-PA	CPIJ007651-PA	CPIJ007651-PA	CPIJ007651-PA	CPIJ005691-PA	CPIJ005941-PA	CPIJ004719-PA
	CPIJ017540-PA	CPIJ016662-PA	CPIJ016462-PA	CPIJ016185-PA	CPIJ016046-PA	CPIJ015786-PA	CPIJ015287-PA	CPIJ015276-PA	CPIJ014338-PA	CPIJ012503-PA	CPIJ011996-PA	CPIJ011600-PA	CPIJ011600-PA	CPIJ010827-PA	CPIJ012024-PA	CPIJ010679-PA	CPIJ010693-PA	CPIJ011993-PA	CPIJ010528-PA	CPIJ011962-PA	CPIJ009336-PA	CPIJ009282-PA	CPIJ009320-PA	CPIJ010679-PA	CPIJ010020-PA	CPIJ009001-PA	CPIJ009979-PA	CPIJ008683-PA	CPIJ009186-PA	CPIJ008212-PA	CPIJ008485-PA	CPIJ008212-PA	CPIJ008184-PA	CPIJ009242-PA	CPIJ008010-PA	CPIJ008716-PA	CPIJ008584-PA	CPIJ007651-PA	CPIJ007053-PA	CPIJ007698-PA	CPIJ007075-PA	CPIJ007229-PA	CPIJ007229-PA	CPIJ007229-PA	CPIJ005635-PA	CPIJ005785-PA	CPIJ004529-PA
	CPIJ017452-PA	CPIJ016647-PA	CPIJ016441-PA	CPIJ016046-PA	CPIJ015942-PA	CPIJ015718-PA	CPIJ015286-PA	CPIJ015252-PA	CPIJ014255-PA	CPIJ012335-PA	CPIJ011691-PA	CPIJ011589-PA	CPIJ011589-PA	CPIJ010693-PA	CPIJ011993-PA	CPIJ010620-PA	CPIJ010692-PA	CPIJ011962-PA	CPIJ010526-PA	CPIJ011958-PA	CPIJ009320-PA	CPIJ009280-PA	CPIJ009282-PA	CPIJ010534-PA	CPIJ009981-PA	CPIJ008825-PA	CPIJ009962-PA	CPIJ008675-PA	CPIJ008800-PA	CPIJ008163-PA	CPIJ008484-PA	CPIJ008163-PA	CPIJ008103-PA	CPIJ008982-PA	CPIJ007993-PA	CPIJ008608-PA	CPIJ008421-PA	CPIJ007422-PA	CPIJ006955-PA	CPIJ007488-PA	CPIJ007070-PA	CPIJ007075-PA	CPIJ007075-PA	CPIJ007075-PA	CPIJ005616-PA	CPIJ005635-PA	CPIJ004306-PA
	CPIJ017424-PA	CPIJ016640-PA	CPIJ016430-PA	CPIJ015942-PA	CPIJ015789-PA	CPIJ015672-PA	CPIJ015276-PA	CPIJ015177-PA	CPIJ014165-PA	CPIJ012300-PA	CPIJ011600-PA	CPIJ011585-PA	CPIJ011585-PA	CPIJ010692-PA	CPIJ011962-PA	CPIJ010526-PA	CPIJ010679-PA	CPIJ011958-PA	CPIJ010525-PA	CPIJ011956-PA	CPIJ009282-PA	CPIJ009151-PA	CPIJ009280-PA	CPIJ010521-PA	CPIJ009980-PA	CPIJ008665-PA	CPIJ009697-PA	CPIJ008584-PA	CPIJ008595-PA	CPIJ008013-PA	CPIJ008423-PA	CPIJ008013-PA	CPIJ007993-PA	CPIJ008675-PA	CPIJ007823-PA	CPIJ008439-PA	CPIJ008265-PA	CPIJ007179-PA	CPIJ006953-PA	CPIJ007229-PA	CPIJ007053-PA	CPIJ006613-PA	CPIJ006613-PA	CPIJ006613-PA	CPIJ005573-PA	CPIJ004648-PA	CPIJ004239-PA
	CPIJ017386-PA	CPIJ016639-PA	CPIJ016406-PA	CPIJ015789-PA	CPIJ015788-PA	CPIJ015624-PA	CPIJ015252-PA	CPIJ015133-PA	CPIJ014098-PA	CPIJ011996-PA	CPIJ011589-PA	CPIJ011526-PA	CPIJ011526-PA	CPIJ010679-PA	CPIJ011958-PA	CPIJ010515-PA	CPIJ010528-PA	CPIJ011956-PA	CPIJ010486-PA	CPIJ011930-PA	CPIJ009280-PA	CPIJ009145-PA	CPIJ009151-PA	CPIJ010503-PA	CPIJ009979-PA	CPIJ008591-PA	CPIJ009655-PA	CPIJ008421-PA	CPIJ008563-PA	CPIJ007795-PA	CPIJ008396-PA	CPIJ007795-PA	CPIJ007698-PA	CPIJ008584-PA	CPIJ007198-PA	CPIJ008264-PA	CPIJ008184-PA	CPIJ007053-PA	CPIJ006946-PA	CPIJ007075-PA	CPIJ006763-PA	CPIJ006569-PA	CPIJ006569-PA	CPIJ006569-PA	CPIJ005511-PA	CPIJ004551-PA	CPIJ003666-PA
	CPIJ017380-PA	CPIJ016638-PA	CPIJ016362-PA	CPIJ015788-PA	CPIJ015786-PA	CPIJ015622-PA	CPIJ015227-PA	CPIJ015099-PA	CPIJ014062-PA	CPIJ011691-PA	CPIJ011585-PA	CPIJ011448-PA	CPIJ011448-PA	CPIJ010621-PA	CPIJ011956-PA	CPIJ010486-PA	CPIJ010526-PA	CPIJ011930-PA	CPIJ010326-PA	CPIJ011907-PA	CPIJ009151-PA	CPIJ009144-PA	CPIJ009145-PA	CPIJ010388-PA	CPIJ009962-PA	CPIJ008289-PA	CPIJ009573-PA	CPIJ008265-PA	CPIJ008485-PA	CPIJ007772-PA	CPIJ008199-PA	CPIJ007772-PA	CPIJ007696-PA	CPIJ008421-PA	CPIJ007053-PA	CPIJ007788-PA	CPIJ008103-PA	CPIJ007044-PA	CPIJ006702-PA	CPIJ007070-PA	CPIJ006749-PA	CPIJ006486-PA	CPIJ006486-PA	CPIJ006486-PA	CPIJ004838-PA	CPIJ004529-PA	CPIJ003552-PA
	CPIJ017353-PA	CPIJ016525-PA	CPIJ016361-PA	CPIJ015786-PA	CPIJ015769-PA	CPIJ015566-PA	CPIJ015209-PA	CPIJ015042-PA	CPIJ014037-PA	CPIJ011600-PA	CPIJ011526-PA	CPIJ011359-PA	CPIJ011359-PA	CPIJ010528-PA	CPIJ011930-PA	CPIJ010409-PA	CPIJ010525-PA	CPIJ011912-PA	CPIJ010114-PA	CPIJ011854-PA	CPIJ009145-PA	CPIJ009143-PA	CPIJ009144-PA	CPIJ010256-PA	CPIJ009655-PA	CPIJ008192-PA	CPIJ009466-PA	CPIJ008184-PA	CPIJ008484-PA	CPIJ007754-PA	CPIJ008010-PA	CPIJ007754-PA	CPIJ007488-PA	CPIJ008265-PA	CPIJ007047-PA	CPIJ007755-PA	CPIJ007993-PA	CPIJ006955-PA	CPIJ006613-PA	CPIJ007053-PA	CPIJ006741-PA	CPIJ006479-PA	CPIJ006479-PA	CPIJ006479-PA	CPIJ004815-PA	CPIJ004306-PA	CPIJ003399-PA
	CPIJ017320-PA	CPIJ016471-PA	CPIJ016224-PA	CPIJ015769-PA	CPIJ015718-PA	CPIJ015548-PA	CPIJ015177-PA	CPIJ014869-PA	CPIJ013962-PA	CPIJ011589-PA	CPIJ011448-PA	CPIJ011357-PA	CPIJ011357-PA	CPIJ010526-PA	CPIJ011912-PA	CPIJ010031-PA	CPIJ010486-PA	CPIJ011907-PA	CPIJ010112-PA	CPIJ011826-PA	CPIJ009144-PA	CPIJ009002-PA	CPIJ009143-PA	CPIJ010194-PA	CPIJ009573-PA	CPIJ007795-PA	CPIJ009465-PA	CPIJ008103-PA	CPIJ008423-PA	CPIJ007538-PA	CPIJ007978-PA	CPIJ007538-PA	CPIJ007484-PA	CPIJ008184-PA	CPIJ007024-PA	CPIJ007692-PA	CPIJ007698-PA	CPIJ006953-PA	CPIJ006486-PA	CPIJ006763-PA	CPIJ006671-PA	CPIJ006187-PA	CPIJ006187-PA	CPIJ006187-PA	CPIJ004776-PA	CPIJ004239-PA	CPIJ003339-PA
	CPIJ017288-PA	CPIJ016462-PA	CPIJ016185-PA	CPIJ015718-PA	CPIJ015672-PA	CPIJ015476-PA	CPIJ015133-PA	CPIJ014823-PA	CPIJ013941-PA	CPIJ011585-PA	CPIJ011359-PA	CPIJ011356-PA	CPIJ011356-PA	CPIJ010525-PA	CPIJ011907-PA	CPIJ009984-PA	CPIJ010326-PA	CPIJ011854-PA	CPIJ010018-PA	CPIJ011802-PA	CPIJ009143-PA	CPIJ009001-PA	CPIJ009002-PA	CPIJ009743-PA	CPIJ009453-PA	CPIJ007772-PA	CPIJ009303-PA	CPIJ007993-PA	CPIJ008396-PA	CPIJ007484-PA	CPIJ007823-PA	CPIJ007354-PA	CPIJ007229-PA	CPIJ008103-PA	CPIJ007019-PA	CPIJ007179-PA	CPIJ007488-PA	CPIJ006946-PA	CPIJ006187-PA	CPIJ006749-PA	CPIJ006623-PA	CPIJ006168-PA	CPIJ006168-PA	CPIJ006168-PA	CPIJ004679-PA	CPIJ003552-PA	CPIJ003334-PA
	CPIJ017218-PA	CPIJ016450-PA	CPIJ016046-PA	CPIJ015672-PA	CPIJ015624-PA	CPIJ015417-PA	CPIJ015099-PA	CPIJ014765-PA	CPIJ013940-PA	CPIJ011526-PA	CPIJ011357-PA	CPIJ011328-PA	CPIJ011328-PA	CPIJ010486-PA	CPIJ011854-PA	CPIJ009981-PA	CPIJ010112-PA	CPIJ011826-PA	CPIJ009981-PA	CPIJ011691-PA	CPIJ009002-PA	CPIJ008825-PA	CPIJ009001-PA	CPIJ009719-PA	CPIJ009303-PA	CPIJ007655-PA	CPIJ009242-PA	CPIJ007698-PA	CPIJ008199-PA	CPIJ007354-PA	CPIJ007772-PA	CPIJ007255-PA	CPIJ007075-PA	CPIJ007993-PA	CPIJ006932-PA	CPIJ007078-PA	CPIJ007229-PA	CPIJ006702-PA	CPIJ006063-PA	CPIJ006741-PA	CPIJ006480-PA	CPIJ005916-PA	CPIJ005916-PA	CPIJ005916-PA	CPIJ004625-PA	CPIJ003339-PA	CPIJ003296-PA
	CPIJ017217-PB	CPIJ016441-PA	CPIJ015956-PA	CPIJ015624-PA	CPIJ015476-PA	CPIJ015373-PA	CPIJ015042-PA	CPIJ014719-PA	CPIJ013899-PA	CPIJ011359-PA	CPIJ011356-PA	CPIJ011325-PA	CPIJ011325-PA	CPIJ010326-PA	CPIJ011826-PA	CPIJ009804-PA	CPIJ009981-PA	CPIJ011802-PA	CPIJ009980-PA	CPIJ011489-PA	CPIJ009001-PA	CPIJ008665-PA	CPIJ008825-PA	CPIJ009679-PA	CPIJ009282-PA	CPIJ007484-PA	CPIJ008982-PA	CPIJ007696-PA	CPIJ008010-PA	CPIJ007255-PA	CPIJ007514-PA	CPIJ007065-PA	CPIJ007070-PA	CPIJ007698-PA	CPIJ006838-PA	CPIJ007077-PA	CPIJ007075-PA	CPIJ006613-PA	CPIJ005886-PA	CPIJ006671-PA	CPIJ006149-PA	CPIJ005691-PA	CPIJ005691-PA	CPIJ005691-PA	CPIJ004529-PA	CPIJ003296-PA	CPIJ003289-PA
	CPIJ017178-PA	CPIJ016430-PA	CPIJ015942-PA	CPIJ015548-PA	CPIJ015302-PA	CPIJ015287-PA	CPIJ014981-PA	CPIJ014687-PA	CPIJ013852-PA	CPIJ011328-PA	CPIJ011328-PA	CPIJ011194-PA	CPIJ011194-PA	CPIJ010112-PA	CPIJ011802-PA	CPIJ009638-PA	CPIJ009980-PA	CPIJ011691-PA	CPIJ009979-PA	CPIJ011323-PA	CPIJ008825-PA	CPIJ008591-PA	CPIJ008665-PA	CPIJ009573-PA	CPIJ009242-PA	CPIJ007476-PA	CPIJ008675-PA	CPIJ007655-PA	CPIJ007978-PA	CPIJ007065-PA	CPIJ007476-PA	CPIJ007064-PA	CPIJ007053-PA	CPIJ007488-PA	CPIJ006749-PA	CPIJ007075-PA	CPIJ007070-PA	CPIJ006486-PA	CPIJ005706-PA	CPIJ006623-PA	CPIJ006138-PA	CPIJ005597-PA	CPIJ005597-PA	CPIJ005597-PA	CPIJ004522-PA	CPIJ003289-PA	CPIJ003263-PA
	CPIJ017122-PA	CPIJ016406-PA	CPIJ015789-PA	CPIJ015476-PA	CPIJ015287-PA	CPIJ015286-PA	CPIJ014889-PA	CPIJ014686-PA	CPIJ013497-PA	CPIJ011325-PA	CPIJ011325-PA	CPIJ010973-PA	CPIJ010973-PA	CPIJ009981-PA	CPIJ011691-PA	CPIJ009607-PA	CPIJ009979-PA	CPIJ011489-PA	CPIJ009962-PA	CPIJ011047-PA	CPIJ008665-PA	CPIJ008289-PA	CPIJ008591-PA	CPIJ008729-PA	CPIJ008982-PA	CPIJ007255-PA	CPIJ008584-PA	CPIJ007488-PA	CPIJ007823-PA	CPIJ007064-PA	CPIJ007437-PA	CPIJ006761-PA	CPIJ006768-PA	CPIJ007311-PA	CPIJ006702-PA	CPIJ007024-PA	CPIJ007053-PA	CPIJ006187-PA	CPIJ005691-PA	CPIJ006480-PA	CPIJ006067-PA	CPIJ005573-PA	CPIJ005573-PA	CPIJ005573-PA	CPIJ004401-PA	CPIJ003101-PA	CPIJ003204-PA
	CPIJ016979-PA	CPIJ016362-PA	CPIJ015788-PA	CPIJ015417-PA	CPIJ015286-PA	CPIJ015276-PA	CPIJ014823-PA	CPIJ014663-PA	CPIJ013491-PA	CPIJ011194-PA	CPIJ011194-PA	CPIJ010918-PA	CPIJ010918-PA	CPIJ009980-PA	CPIJ011489-PA	CPIJ009573-PA	CPIJ009962-PA	CPIJ011323-PA	CPIJ009731-PA	CPIJ011018-PA	CPIJ008591-PA	CPIJ008201-PA	CPIJ008289-PA	CPIJ008675-PA	CPIJ008675-PA	CPIJ007229-PA	CPIJ008421-PA	CPIJ007484-PA	CPIJ007772-PA	CPIJ006761-PA	CPIJ007053-PA	CPIJ006486-PA	CPIJ006763-PA	CPIJ007229-PA	CPIJ006700-PA	CPIJ007019-PA	CPIJ006763-PA	CPIJ006063-PA	CPIJ005635-PA	CPIJ006149-PA	CPIJ006022-PA	CPIJ005082-PA	CPIJ005082-PA	CPIJ005082-PA	CPIJ004203-PA	CPIJ003064-PA	CPIJ003101-PA
	CPIJ016926-PA	CPIJ016361-PA	CPIJ015786-PA	CPIJ015302-PA	CPIJ015276-PA	CPIJ015227-PA	CPIJ014783-PA	CPIJ014660-PA	CPIJ013398-PA	CPIJ010918-PA	CPIJ010973-PA	CPIJ010827-PA	CPIJ010827-PA	CPIJ009979-PA	CPIJ011323-PA	CPIJ009571-PA	CPIJ009697-PA	CPIJ011047-PA	CPIJ009705-PA	CPIJ010528-PA	CPIJ008289-PA	CPIJ008192-PA	CPIJ008192-PA	CPIJ008595-PA	CPIJ008584-PA	CPIJ007075-PA	CPIJ008265-PA	CPIJ007229-PA	CPIJ007514-PA	CPIJ006486-PA	CPIJ006749-PA	CPIJ006376-PA	CPIJ006749-PA	CPIJ007075-PA	CPIJ006690-PA	CPIJ006969-PA	CPIJ006749-PA	CPIJ005886-PA	CPIJ005616-PA	CPIJ006138-PA	CPIJ005916-PA	CPIJ004883-PA	CPIJ004883-PA	CPIJ004883-PA	CPIJ004049-PA	CPIJ002952-PA	CPIJ003064-PA
	CPIJ016769-PA	CPIJ016224-PA	CPIJ015769-PA	CPIJ015287-PA	CPIJ015252-PA	CPIJ015209-PA	CPIJ014719-PA	CPIJ014540-PA	CPIJ013344-PA	CPIJ010827-PA	CPIJ010918-PA	CPIJ010693-PA	CPIJ010693-PA	CPIJ009962-PA	CPIJ011047-PA	CPIJ009463-PA	CPIJ009655-PA	CPIJ011018-PA	CPIJ009655-PA	CPIJ010409-PA	CPIJ008201-PA	CPIJ008006-PA	CPIJ008006-PA	CPIJ008403-PA	CPIJ008421-PA	CPIJ007065-PA	CPIJ008184-PA	CPIJ007075-PA	CPIJ007476-PA	CPIJ006376-PA	CPIJ006431-PA	CPIJ006325-PA	CPIJ006741-PA	CPIJ007070-PA	CPIJ006458-PA	CPIJ006955-PA	CPIJ006741-PA	CPIJ005706-PA	CPIJ005597-PA	CPIJ006067-PA	CPIJ005878-PA	CPIJ004417-PA	CPIJ004417-PA	CPIJ004417-PA	CPIJ003987-PA	CPIJ002931-PA	CPIJ002931-PA
	CPIJ016733-PA	CPIJ016185-PA	CPIJ015718-PA	CPIJ015286-PA	CPIJ015227-PA	CPIJ015186-PA	CPIJ014687-PA	CPIJ014531-PA	CPIJ013343-PA	CPIJ010817-PA	CPIJ010827-PA	CPIJ010692-PA	CPIJ010692-PA	CPIJ009697-PA	CPIJ011018-PA	CPIJ009461-PA	CPIJ009573-PA	CPIJ010528-PA	CPIJ009639-PA	CPIJ010329-PA	CPIJ008192-PA	CPIJ007795-PA	CPIJ007795-PA	CPIJ008396-PA	CPIJ008265-PA	CPIJ007064-PA	CPIJ008103-PA	CPIJ007070-PA	CPIJ007437-PA	CPIJ006325-PA	CPIJ006286-PA	CPIJ006209-PA	CPIJ006671-PA	CPIJ007053-PA	CPIJ006365-PA	CPIJ006953-PA	CPIJ006671-PA	CPIJ005691-PA	CPIJ005573-PA	CPIJ006022-PA	CPIJ005834-PA	CPIJ004401-PA	CPIJ004401-PA	CPIJ004401-PA	CPIJ003940-PA	CPIJ002909-PA	CPIJ002855-PA
	CPIJ016709-PA	CPIJ016046-PA	CPIJ015672-PA	CPIJ015276-PA	CPIJ015209-PA	CPIJ015177-PA	CPIJ014686-PA	CPIJ014506-PA	CPIJ013280-PA	CPIJ010693-PA	CPIJ010693-PA	CPIJ010679-PA	CPIJ010679-PA	CPIJ009655-PA	CPIJ010739-PA	CPIJ009336-PA	CPIJ009320-PA	CPIJ010409-PA	CPIJ009607-PA	CPIJ010256-PA	CPIJ008006-PA	CPIJ007772-PA	CPIJ007772-PA	CPIJ008182-PA	CPIJ008192-PA	CPIJ007053-PA	CPIJ007993-PA	CPIJ007053-PA	CPIJ007053-PA	CPIJ006209-PA	CPIJ006194-PA	CPIJ006114-PA	CPIJ006623-PA	CPIJ006763-PA	CPIJ006194-PA	CPIJ006946-PA	CPIJ006623-PA	CPIJ005635-PA	CPIJ005511-PA	CPIJ005916-PA	CPIJ005652-PA	CPIJ004390-PA	CPIJ004390-PA	CPIJ004390-PA	CPIJ003870-PA	CPIJ002855-PA	CPIJ002469-PA
	CPIJ016664-PA	CPIJ016031-PA	CPIJ015624-PA	CPIJ015252-PA	CPIJ015177-PA	CPIJ015133-PA	CPIJ014663-PA	CPIJ014411-PA	CPIJ013063-PA	CPIJ010692-PA	CPIJ010692-PA	CPIJ010621-PA	CPIJ010621-PA	CPIJ009638-PA	CPIJ010528-PA	CPIJ009320-PA	CPIJ009303-PA	CPIJ010329-PA	CPIJ009605-PA	CPIJ010119-PA	CPIJ007795-PA	CPIJ007655-PA	CPIJ007655-PA	CPIJ008010-PA	CPIJ008184-PA	CPIJ007047-PA	CPIJ007698-PA	CPIJ006768-PA	CPIJ006763-PA	CPIJ006114-PA	CPIJ006149-PA	CPIJ006069-PA	CPIJ006480-PA	CPIJ006749-PA	CPIJ006054-PA	CPIJ006869-PA	CPIJ006480-PA	CPIJ005616-PA	CPIJ005136-PA	CPIJ005878-PA	CPIJ005504-PA	CPIJ004172-PA	CPIJ004172-PA	CPIJ004172-PA	CPIJ003586-PA	CPIJ002469-PA	CPIJ002436-PA
	CPIJ016647-PA	CPIJ015956-PA	CPIJ015548-PA	CPIJ015227-PA	CPIJ015133-PA	CPIJ015099-PA	CPIJ014660-PA	CPIJ014338-PA	CPIJ012970-PA	CPIJ010683-PA	CPIJ010679-PA	CPIJ010620-PA	CPIJ010620-PA	CPIJ009573-PA	CPIJ010409-PA	CPIJ009280-PA	CPIJ009242-PA	CPIJ010256-PA	CPIJ009573-PA	CPIJ009947-PA	CPIJ007772-PA	CPIJ007484-PA	CPIJ007484-PA	CPIJ007993-PA	CPIJ008103-PA	CPIJ006932-PA	CPIJ007488-PA	CPIJ006763-PA	CPIJ006749-PA	CPIJ006069-PA	CPIJ005941-PA	CPIJ006067-PA	CPIJ006166-PA	CPIJ006741-PA	CPIJ005941-PA	CPIJ006868-PA	CPIJ006149-PA	CPIJ005597-PA	CPIJ004838-PA	CPIJ005834-PA	CPIJ005299-PA	CPIJ004049-PA	CPIJ004049-PA	CPIJ004049-PA	CPIJ003522-PA	CPIJ002436-PA	CPIJ002389-PA
	CPIJ016640-PA	CPIJ015942-PA	CPIJ015476-PA	CPIJ015209-PA	CPIJ015099-PA	CPIJ015079-PA	CPIJ014605-PA	CPIJ014255-PA	CPIJ012757-PA	CPIJ010679-PA	CPIJ010621-PA	CPIJ010528-PA	CPIJ010528-PA	CPIJ009320-PA	CPIJ010329-PA	CPIJ009145-PA	CPIJ009145-PA	CPIJ010119-PA	CPIJ009384-PA	CPIJ009454-PA	CPIJ007655-PA	CPIJ007476-PA	CPIJ007476-PA	CPIJ007823-PA	CPIJ007993-PA	CPIJ006768-PA	CPIJ007311-PA	CPIJ006749-PA	CPIJ006431-PA	CPIJ006068-PA	CPIJ005785-PA	CPIJ005779-PA	CPIJ006149-PA	CPIJ006671-PA	CPIJ005886-PA	CPIJ006838-PA	CPIJ006138-PA	CPIJ005573-PA	CPIJ004815-PA	CPIJ005652-PA	CPIJ004935-PA	CPIJ004018-PA	CPIJ004018-PA	CPIJ004018-PA	CPIJ003399-PA	CPIJ002389-PA	CPIJ002175-PA
	CPIJ016639-PA	CPIJ015789-PA	CPIJ015417-PA	CPIJ015186-PA	CPIJ015042-PA	CPIJ015042-PA	CPIJ014577-PA	CPIJ014165-PA	CPIJ012738-PA	CPIJ010534-PA	CPIJ010620-PA	CPIJ010526-PA	CPIJ010526-PA	CPIJ009303-PA	CPIJ010256-PA	CPIJ009144-PA	CPIJ009144-PA	CPIJ009947-PA	CPIJ009303-PA	CPIJ009453-PA	CPIJ007484-PA	CPIJ007255-PA	CPIJ007255-PA	CPIJ007772-PA	CPIJ007755-PA	CPIJ006763-PA	CPIJ007229-PA	CPIJ006741-PA	CPIJ006286-PA	CPIJ006067-PA	CPIJ005690-PA	CPIJ005720-PA	CPIJ006138-PA	CPIJ006623-PA	CPIJ005785-PA	CPIJ006578-PA	CPIJ006067-PA	CPIJ005511-PA	CPIJ004776-PA	CPIJ005504-PA	CPIJ004888-PA	CPIJ003886-PA	CPIJ003886-PA	CPIJ003886-PA	CPIJ003334-PA	CPIJ002177-PA	CPIJ002174-PA
	CPIJ016638-PA	CPIJ015788-PA	CPIJ015373-PA	CPIJ015177-PA	CPIJ014981-PA	CPIJ014981-PA	CPIJ014541-PA	CPIJ014120-PA	CPIJ012735-PA	CPIJ010528-PA	CPIJ010528-PA	CPIJ010525-PA	CPIJ010525-PA	CPIJ009242-PA	CPIJ010119-PA	CPIJ009143-PA	CPIJ009143-PA	CPIJ009454-PA	CPIJ009242-PA	CPIJ009377-PA	CPIJ007476-PA	CPIJ007229-PA	CPIJ007229-PA	CPIJ007198-PA	CPIJ007698-PA	CPIJ006761-PA	CPIJ007075-PA	CPIJ006700-PA	CPIJ006194-PA	CPIJ005779-PA	CPIJ005588-PA	CPIJ005635-PA	CPIJ006069-PA	CPIJ006480-PA	CPIJ005778-PA	CPIJ006568-PA	CPIJ006022-PA	CPIJ005136-PA	CPIJ004679-PA	CPIJ005299-PA	CPIJ004849-PA	CPIJ003870-PA	CPIJ003870-PA	CPIJ003870-PA	CPIJ003309-PA	CPIJ002175-PA	CPIJ002118-PA
	CPIJ016560-PA	CPIJ015786-PA	CPIJ015302-PA	CPIJ015133-PA	CPIJ014889-PA	CPIJ014889-PA	CPIJ014540-PA	CPIJ014098-PA	CPIJ012274-PA	CPIJ010526-PA	CPIJ010526-PA	CPIJ010515-PA	CPIJ010486-PA	CPIJ009145-PA	CPIJ009947-PA	CPIJ009002-PA	CPIJ009002-PA	CPIJ009453-PA	CPIJ009151-PA	CPIJ009366-PA	CPIJ007255-PA	CPIJ007075-PA	CPIJ007075-PA	CPIJ007075-PA	CPIJ007655-PA	CPIJ006700-PA	CPIJ007070-PA	CPIJ006671-PA	CPIJ006149-PA	CPIJ005720-PA	CPIJ005564-PA	CPIJ005616-PA	CPIJ006068-PA	CPIJ006159-PA	CPIJ005776-PA	CPIJ006471-PA	CPIJ005916-PA	CPIJ004838-PA	CPIJ004625-PA	CPIJ004935-PA	CPIJ004648-PA	CPIJ003744-PA	CPIJ003744-PA	CPIJ003744-PA	CPIJ003287-PA	CPIJ002174-PA	CPIJ001969-PA
	CPIJ016525-PA	CPIJ015769-PA	CPIJ015287-PA	CPIJ015099-PA	CPIJ014869-PA	CPIJ014869-PA	CPIJ014411-PA	CPIJ014062-PA	CPIJ012034-PA	CPIJ010525-PA	CPIJ010525-PA	CPIJ010486-PA	CPIJ010326-PA	CPIJ009144-PA	CPIJ009808-PA	CPIJ009001-PA	CPIJ009001-PA	CPIJ009377-PA	CPIJ008982-PA	CPIJ009281-PA	CPIJ007229-PA	CPIJ007065-PA	CPIJ007065-PA	CPIJ007053-PA	CPIJ007488-PA	CPIJ006616-PA	CPIJ007053-PA	CPIJ006623-PA	CPIJ005941-PA	CPIJ005635-PA	CPIJ005487-PA	CPIJ005597-PA	CPIJ006067-PA	CPIJ006149-PA	CPIJ005635-PA	CPIJ006295-PA	CPIJ005878-PA	CPIJ004815-PA	CPIJ004529-PA	CPIJ004888-PA	CPIJ004532-PA	CPIJ003309-PA	CPIJ003309-PA	CPIJ003309-PA	CPIJ003148-PA	CPIJ001976-PA	CPIJ001893-PA
	CPIJ016471-PA	CPIJ015718-PA	CPIJ015286-PA	CPIJ015042-PA	CPIJ014823-PA	CPIJ014823-PA	CPIJ014338-PA	CPIJ014037-PA	CPIJ011777-PA	CPIJ010486-PA	CPIJ010515-PA	CPIJ010409-PA	CPIJ010112-PA	CPIJ009143-PA	CPIJ009454-PA	CPIJ008783-PA	CPIJ008982-PA	CPIJ009366-PA	CPIJ008825-PA	CPIJ009268-PA	CPIJ007075-PA	CPIJ007064-PA	CPIJ007064-PA	CPIJ007047-PA	CPIJ007476-PA	CPIJ006486-PA	CPIJ006763-PA	CPIJ006480-PA	CPIJ005818-PA	CPIJ005616-PA	CPIJ005333-PA	CPIJ005573-PA	CPIJ006022-PA	CPIJ006138-PA	CPIJ005511-PA	CPIJ006266-PA	CPIJ005834-PA	CPIJ004776-PA	CPIJ004522-PA	CPIJ004849-PA	CPIJ004482-PA	CPIJ003304-PA	CPIJ003304-PA	CPIJ003304-PA	CPIJ003090-PA	CPIJ001893-PA	CPIJ001887-PA
	CPIJ016462-PA	CPIJ015672-PA	CPIJ015276-PA	CPIJ014981-PA	CPIJ014783-PA	CPIJ014783-PA	CPIJ014255-PA	CPIJ013962-PA	CPIJ011775-PA	CPIJ010398-PA	CPIJ010486-PA	CPIJ010326-PA	CPIJ009981-PA	CPIJ009002-PA	CPIJ009453-PA	CPIJ008729-PA	CPIJ008675-PA	CPIJ009281-PA	CPIJ008800-PA	CPIJ009151-PA	CPIJ007065-PA	CPIJ007053-PA	CPIJ007053-PA	CPIJ007024-PA	CPIJ007229-PA	CPIJ006466-PA	CPIJ006749-PA	CPIJ006365-PA	CPIJ005785-PA	CPIJ005597-PA	CPIJ005299-PA	CPIJ005389-PA	CPIJ005916-PA	CPIJ006067-PA	CPIJ005301-PA	CPIJ006153-PA	CPIJ005652-PA	CPIJ004679-PA	CPIJ004401-PA	CPIJ004648-PA	CPIJ004172-PA	CPIJ003287-PA	CPIJ003287-PA	CPIJ003287-PA	CPIJ002685-PA	CPIJ001887-PA	CPIJ001764-PA
	CPIJ016441-PA	CPIJ015624-PA	CPIJ015252-PA	CPIJ014889-PA	CPIJ014719-PA	CPIJ014687-PA	CPIJ014165-PA	CPIJ013941-PA	CPIJ011701-PA	CPIJ010326-PA	CPIJ010409-PA	CPIJ010112-PA	CPIJ009980-PA	CPIJ009001-PA	CPIJ009377-PA	CPIJ008683-PA	CPIJ008665-PA	CPIJ009268-PA	CPIJ008683-PA	CPIJ008665-PA	CPIJ007064-PA	CPIJ007047-PA	CPIJ007047-PA	CPIJ007019-PA	CPIJ007075-PA	CPIJ006375-PA	CPIJ006741-PA	CPIJ006166-PA	CPIJ005690-PA	CPIJ005573-PA	CPIJ004858-PA	CPIJ005276-PA	CPIJ005878-PA	CPIJ006063-PA	CPIJ005136-PA	CPIJ005852-PA	CPIJ005504-PA	CPIJ004625-PA	CPIJ004203-PA	CPIJ004532-PA	CPIJ004079-PA	CPIJ003279-PA	CPIJ003279-PA	CPIJ003279-PA	CPIJ002430-PA	CPIJ001692-PA	CPIJ001692-PA
	CPIJ016432-PA	CPIJ015622-PA	CPIJ015227-PA	CPIJ014869-PA	CPIJ014687-PA	CPIJ014686-PA	CPIJ014134-PA	CPIJ013940-PA	CPIJ011631-PA	CPIJ010112-PA	CPIJ010326-PA	CPIJ009981-PA	CPIJ009979-PA	CPIJ008982-PA	CPIJ009366-PA	CPIJ008665-PA	CPIJ008584-PA	CPIJ009151-PA	CPIJ008675-PA	CPIJ008639-PA	CPIJ007053-PA	CPIJ006932-PA	CPIJ006932-PA	CPIJ006932-PA	CPIJ007070-PA	CPIJ006365-PA	CPIJ006671-PA	CPIJ006149-PA	CPIJ005588-PA	CPIJ005389-PA	CPIJ004822-PA	CPIJ004713-PA	CPIJ005834-PA	CPIJ006022-PA	CPIJ004838-PA	CPIJ005763-PA	CPIJ005299-PA	CPIJ004529-PA	CPIJ004049-PA	CPIJ004482-PA	CPIJ004073-PA	CPIJ003148-PA	CPIJ003148-PA	CPIJ003148-PA	CPIJ002389-PA	CPIJ001623-PA	CPIJ001673-PA
	CPIJ016430-PA	CPIJ015566-PA	CPIJ015209-PA	CPIJ014823-PA	CPIJ014686-PA	CPIJ014663-PA	CPIJ014133-PA	CPIJ013899-PA	CPIJ011589-PA	CPIJ010020-PA	CPIJ010112-PA	CPIJ009980-PA	CPIJ009962-PA	CPIJ008683-PA	CPIJ009281-PA	CPIJ008658-PA	CPIJ008421-PA	CPIJ008665-PA	CPIJ008584-PA	CPIJ008595-PA	CPIJ007047-PA	CPIJ006768-PA	CPIJ006768-PA	CPIJ006838-PA	CPIJ007053-PA	CPIJ006209-PA	CPIJ006623-PA	CPIJ006138-PA	CPIJ005564-PA	CPIJ005276-PA	CPIJ004696-PA	CPIJ004664-PA	CPIJ005652-PA	CPIJ005916-PA	CPIJ004648-PA	CPIJ005706-PA	CPIJ004935-PA	CPIJ004522-PA	CPIJ003987-PA	CPIJ004172-PA	CPIJ004018-PA	CPIJ002714-PA	CPIJ002714-PA	CPIJ002714-PA	CPIJ002342-PA	CPIJ001564-PA	CPIJ001598-PA
	CPIJ016406-PA	CPIJ015548-PA	CPIJ015186-PA	CPIJ014783-PA	CPIJ014663-PA	CPIJ014606-PA	CPIJ014099-PA	CPIJ013852-PA	CPIJ011553-PA	CPIJ010018-PA	CPIJ009981-PA	CPIJ009979-PA	CPIJ009697-PA	CPIJ008675-PA	CPIJ009268-PA	CPIJ008591-PA	CPIJ008265-PA	CPIJ008639-PA	CPIJ008421-PA	CPIJ008397-PA	CPIJ006932-PA	CPIJ006763-PA	CPIJ006763-PA	CPIJ006749-PA	CPIJ007047-PA	CPIJ006068-PA	CPIJ006480-PA	CPIJ006069-PA	CPIJ005487-PA	CPIJ004713-PA	CPIJ004522-PA	CPIJ004571-PA	CPIJ005504-PA	CPIJ005878-PA	CPIJ004551-PA	CPIJ005356-PA	CPIJ004888-PA	CPIJ004401-PA	CPIJ003940-PA	CPIJ004079-PA	CPIJ003936-PA	CPIJ002685-PA	CPIJ002685-PA	CPIJ002685-PA	CPIJ001976-PA	CPIJ001546-PA	CPIJ001400-PA
	CPIJ016362-PA	CPIJ015476-PA	CPIJ015177-PA	CPIJ014719-PA	CPIJ014660-PA	CPIJ014605-PA	CPIJ014098-PA	CPIJ013497-PA	CPIJ011548-PA	CPIJ009984-PA	CPIJ009980-PA	CPIJ009962-PA	CPIJ009655-PA	CPIJ008665-PA	CPIJ009151-PA	CPIJ008384-PA	CPIJ008184-PA	CPIJ008595-PA	CPIJ008265-PA	CPIJ008355-PA	CPIJ006768-PA	CPIJ006761-PA	CPIJ006761-PA	CPIJ006702-PA	CPIJ006932-PA	CPIJ006067-PA	CPIJ006159-PA	CPIJ006068-PA	CPIJ005333-PA	CPIJ004664-PA	CPIJ004430-PA	CPIJ004551-PA	CPIJ005299-PA	CPIJ005834-PA	CPIJ004529-PA	CPIJ005136-PA	CPIJ004849-PA	CPIJ004203-PA	CPIJ003870-PA	CPIJ004073-PA	CPIJ003890-PA	CPIJ002514-PA	CPIJ002514-PA	CPIJ002514-PA	CPIJ001707-PA	CPIJ001495-PA	CPIJ001312-PA
	CPIJ016361-PA	CPIJ015417-PA	CPIJ015133-PA	CPIJ014687-PA	CPIJ014605-PA	CPIJ014577-PA	CPIJ014062-PA	CPIJ013491-PA	CPIJ011540-PA	CPIJ009981-PA	CPIJ009979-PA	CPIJ009697-PA	CPIJ009638-PA	CPIJ008584-PA	CPIJ008665-PA	CPIJ008366-PA	CPIJ008103-PA	CPIJ008397-PA	CPIJ008184-PA	CPIJ008314-PA	CPIJ006763-PA	CPIJ006712-PA	CPIJ006712-PA	CPIJ006700-PA	CPIJ006763-PA	CPIJ005916-PA	CPIJ006149-PA	CPIJ006067-PA	CPIJ005299-PA	CPIJ004571-PA	CPIJ004419-PA	CPIJ004528-PA	CPIJ005168-PA	CPIJ005652-PA	CPIJ004306-PA	CPIJ004903-PA	CPIJ004648-PA	CPIJ004049-PA	CPIJ003655-PA	CPIJ004018-PA	CPIJ003279-PA	CPIJ002460-PA	CPIJ002460-PA	CPIJ002460-PA	CPIJ001576-PA	CPIJ001400-PA	CPIJ001165-PA
	CPIJ016278-PA	CPIJ015373-PA	CPIJ015099-PA	CPIJ014686-PA	CPIJ014577-PA	CPIJ014541-PA	CPIJ014052-PA	CPIJ013398-PA	CPIJ011538-PA	CPIJ009980-PA	CPIJ009962-PA	CPIJ009655-PA	CPIJ009573-PA	CPIJ008421-PA	CPIJ008639-PA	CPIJ008314-PA	CPIJ008006-PA	CPIJ008355-PA	CPIJ008103-PA	CPIJ008197-PA	CPIJ006761-PA	CPIJ006700-PA	CPIJ006700-PA	CPIJ006690-PA	CPIJ006749-PA	CPIJ005886-PA	CPIJ006138-PA	CPIJ006022-PA	CPIJ005010-PA	CPIJ004551-PA	CPIJ004239-PA	CPIJ004390-PA	CPIJ005086-PA	CPIJ005504-PA	CPIJ004239-PA	CPIJ004838-PA	CPIJ004532-PA	CPIJ003987-PA	CPIJ003586-PA	CPIJ003936-PA	CPIJ003013-PA	CPIJ002354-PA	CPIJ002354-PA	CPIJ002354-PA	CPIJ001361-PA	CPIJ001312-PA	CPIJ001158-PA
	CPIJ016185-PA	CPIJ015302-PA	CPIJ015042-PA	CPIJ014663-PA	CPIJ014559-PA	CPIJ014540-PA	CPIJ014037-PA	CPIJ013344-PA	CPIJ011526-PA	CPIJ009979-PA	CPIJ009697-PA	CPIJ009638-PA	CPIJ009404-PA	CPIJ008287-PA	CPIJ008595-PA	CPIJ008289-PA	CPIJ007993-PA	CPIJ008314-PA	CPIJ007993-PA	CPIJ008182-PA	CPIJ006712-PA	CPIJ006616-PA	CPIJ006616-PA	CPIJ006485-PA	CPIJ006741-PA	CPIJ005779-PA	CPIJ006067-PA	CPIJ005916-PA	CPIJ004858-PA	CPIJ004528-PA	CPIJ004008-PA	CPIJ004258-PA	CPIJ004935-PA	CPIJ005299-PA	CPIJ003552-PA	CPIJ004642-PA	CPIJ004482-PA	CPIJ003940-PA	CPIJ003522-PA	CPIJ003890-PA	CPIJ002918-PA	CPIJ002342-PA	CPIJ002342-PA	CPIJ002342-PA	CPIJ001165-PA	CPIJ001289-PA	CPIJ000806-PA
	CPIJ016046-PA	CPIJ015287-PA	CPIJ014981-PA	CPIJ014660-PA	CPIJ014558-PA	CPIJ014506-PA	CPIJ013962-PA	CPIJ013343-PA	CPIJ011448-PA	CPIJ009968-PA	CPIJ009655-PA	CPIJ009573-PA	CPIJ009402-PA	CPIJ008265-PA	CPIJ008397-PA	CPIJ008287-PA	CPIJ007772-PA	CPIJ008197-PA	CPIJ007698-PA	CPIJ007776-PA	CPIJ006700-PA	CPIJ006486-PA	CPIJ006486-PA	CPIJ006458-PA	CPIJ006700-PA	CPIJ005720-PA	CPIJ006063-PA	CPIJ005878-PA	CPIJ004822-PA	CPIJ004390-PA	CPIJ003940-PA	CPIJ004212-PA	CPIJ004888-PA	CPIJ004935-PA	CPIJ003339-PA	CPIJ004529-PA	CPIJ004390-PA	CPIJ003870-PA	CPIJ003334-PA	CPIJ003279-PA	CPIJ002784-PA	CPIJ002278-PA	CPIJ002278-PA	CPIJ002278-PA	CPIJ001079-PA	CPIJ001267-PA	CPIJ000066-PA
	CPIJ016035-PA	CPIJ015286-PA	CPIJ014889-PA	CPIJ014605-PA	CPIJ014556-PA	CPIJ014338-PA	CPIJ013941-PA	CPIJ013280-PA	CPIJ011417-PA	CPIJ009962-PA	CPIJ009638-PA	CPIJ009404-PA	CPIJ009320-PA	CPIJ008184-PA	CPIJ008355-PA	CPIJ008217-PA	CPIJ007698-PA	CPIJ008182-PA	CPIJ007696-PA	CPIJ007775-PA	CPIJ006616-PA	CPIJ006466-PA	CPIJ006466-PA	CPIJ006431-PA	CPIJ006671-PA	CPIJ005635-PA	CPIJ006022-PA	CPIJ005834-PA	CPIJ004696-PA	CPIJ004258-PA	CPIJ003936-PA	CPIJ004049-PA	CPIJ004849-PA	CPIJ004888-PA	CPIJ003334-PA	CPIJ004522-PA	CPIJ004172-PA	CPIJ003655-PA	CPIJ003309-PA	CPIJ003013-PA	CPIJ002714-PA	CPIJ001576-PA	CPIJ001576-PA	CPIJ001576-PA	CPIJ000992-PA	CPIJ001158-PA	CPIJ000031-PA
	CPIJ016031-PA	CPIJ015276-PA	CPIJ014869-PA	CPIJ014577-PA	CPIJ014541-PA	CPIJ014255-PA	CPIJ013940-PA	CPIJ013063-PA	CPIJ011325-PA	CPIJ009697-PA	CPIJ009573-PA	CPIJ009402-PA	CPIJ009303-PA	CPIJ008103-PA	CPIJ008314-PA	CPIJ008201-PA	CPIJ007655-PA	CPIJ007776-PA	CPIJ007488-PA	CPIJ007772-PA	CPIJ006486-PA	CPIJ006375-PA	CPIJ006375-PA	CPIJ006365-PA	CPIJ006623-PA	CPIJ005616-PA	CPIJ005916-PA	CPIJ005652-PA	CPIJ004522-PA	CPIJ004212-PA	CPIJ003835-PA	CPIJ003725-PA	CPIJ004648-PA	CPIJ004849-PA	CPIJ003296-PA	CPIJ004304-PA	CPIJ004079-PA	CPIJ003586-PA	CPIJ003287-PA	CPIJ002918-PA	CPIJ002453-PA	CPIJ001456-PA	CPIJ001456-PA	CPIJ001456-PA	CPIJ000897-PA	CPIJ001135-PA
	CPIJ015971-PA	CPIJ015252-PA	CPIJ014823-PA	CPIJ014541-PA	CPIJ014540-PA	CPIJ014243-PA	CPIJ013899-PA	CPIJ013040-PA	CPIJ011310-PA	CPIJ009655-PA	CPIJ009404-PA	CPIJ009320-PA	CPIJ009242-PA	CPIJ008006-PA	CPIJ008197-PA	CPIJ008116-PA	CPIJ007488-PA	CPIJ007775-PA	CPIJ007484-PA	CPIJ007723-PA	CPIJ006466-PA	CPIJ006365-PA	CPIJ006365-PA	CPIJ006194-PA	CPIJ006616-PA	CPIJ005597-PA	CPIJ005878-PA	CPIJ005635-PA	CPIJ004430-PA	CPIJ004049-PA	CPIJ003635-PA	CPIJ003655-PA	CPIJ004532-PA	CPIJ004648-PA	CPIJ003289-PA	CPIJ004203-PA	CPIJ004073-PA	CPIJ003522-PA	CPIJ003172-PA	CPIJ002784-PA	CPIJ002389-PA	CPIJ001438-PA	CPIJ001438-PA	CPIJ001438-PA	CPIJ000416-PA	CPIJ000967-PA
	CPIJ015952-PA	CPIJ015227-PA	CPIJ014783-PA	CPIJ014540-PA	CPIJ014531-PA	CPIJ014165-PA	CPIJ013852-PA	CPIJ012970-PA	CPIJ011194-PA	CPIJ009639-PA	CPIJ009402-PA	CPIJ009303-PA	CPIJ009145-PA	CPIJ007993-PA	CPIJ008182-PA	CPIJ007970-PA	CPIJ007255-PA	CPIJ007772-PA	CPIJ007476-PA	CPIJ007505-PA	CPIJ006375-PA	CPIJ006209-PA	CPIJ006209-PA	CPIJ006054-PA	CPIJ006480-PA	CPIJ005588-PA	CPIJ005834-PA	CPIJ005504-PA	CPIJ004419-PA	CPIJ003725-PA	CPIJ003522-PA	CPIJ003608-PA	CPIJ004482-PA	CPIJ004532-PA	CPIJ003101-PA	CPIJ003987-PA	CPIJ004018-PA	CPIJ003399-PA	CPIJ003148-PA	CPIJ002714-PA	CPIJ002183-PA	CPIJ001316-PA	CPIJ001316-PA	CPIJ001316-PA	CPIJ000377-PA	CPIJ000806-PA
	CPIJ015942-PA	CPIJ015209-PA	CPIJ014765-PA	CPIJ014531-PA	CPIJ014506-PA	CPIJ014142-PA	CPIJ013671-PA	CPIJ012757-PA	CPIJ011183-PA	CPIJ009573-PA	CPIJ009320-PA	CPIJ009242-PA	CPIJ009144-PA	CPIJ007772-PA	CPIJ008010-PA	CPIJ007795-PA	CPIJ007229-PA	CPIJ007723-PA	CPIJ007229-PA	CPIJ007341-PA	CPIJ006365-PA	CPIJ006068-PA	CPIJ006068-PA	CPIJ005941-PA	CPIJ006466-PA	CPIJ005573-PA	CPIJ005779-PA	CPIJ005299-PA	CPIJ004239-PA	CPIJ003655-PA	CPIJ003296-PA	CPIJ003418-PA	CPIJ004172-PA	CPIJ004482-PA	CPIJ003064-PA	CPIJ003940-PA	CPIJ003936-PA	CPIJ003334-PA	CPIJ003090-PA	CPIJ002453-PA	CPIJ002177-PA	CPIJ000948-PA	CPIJ000948-PA	CPIJ000948-PA	CPIJ000276-PA	CPIJ000066-PA
	CPIJ015789-PA	CPIJ015186-PA	CPIJ014719-PA	CPIJ014506-PA	CPIJ014411-PA	CPIJ014134-PA	CPIJ013600-PA	CPIJ012738-PA	CPIJ011103-PA	CPIJ009571-PA	CPIJ009303-PA	CPIJ009145-PA	CPIJ009143-PA	CPIJ007698-PA	CPIJ007776-PA	CPIJ007772-PA	CPIJ007075-PA	CPIJ007505-PA	CPIJ007179-PA	CPIJ007117-PA	CPIJ006209-PA	CPIJ006067-PA	CPIJ006067-PA	CPIJ005886-PA	CPIJ006365-PA	CPIJ005511-PA	CPIJ005652-PA	CPIJ005168-PA	CPIJ004008-PA	CPIJ003608-PA	CPIJ003289-PA	CPIJ003304-PA	CPIJ004079-PA	CPIJ004172-PA	CPIJ002952-PA	CPIJ003634-PA	CPIJ003890-PA	CPIJ003309-PA	CPIJ002907-PA	CPIJ002389-PA	CPIJ001547-PA	CPIJ000859-PA	CPIJ000859-PA	CPIJ000859-PA	CPIJ000205-PA
	CPIJ015788-PA	CPIJ015177-PA	CPIJ014687-PA	CPIJ014411-PA	CPIJ014338-PA	CPIJ014133-PA	CPIJ013497-PA	CPIJ012735-PA	CPIJ010988-PA	CPIJ009336-PA	CPIJ009242-PA	CPIJ009144-PA	CPIJ009002-PA	CPIJ007696-PA	CPIJ007775-PA	CPIJ007660-PA	CPIJ007070-PA	CPIJ007341-PA	CPIJ007075-PA	CPIJ007116-PA	CPIJ006068-PA	CPIJ006003-PA	CPIJ006003-PA	CPIJ005785-PA	CPIJ006149-PA	CPIJ005389-PA	CPIJ005504-PA	CPIJ005086-PA	CPIJ003940-PA	CPIJ003418-PA	CPIJ003285-PA	CPIJ003139-PA	CPIJ004073-PA	CPIJ004079-PA	CPIJ002931-PA	CPIJ003624-PA	CPIJ003279-PA	CPIJ003287-PA	CPIJ002685-PA	CPIJ002183-PA	CPIJ001289-PA	CPIJ000734-PA	CPIJ000734-PA	CPIJ000734-PA
	CPIJ015786-PA	CPIJ015133-PA	CPIJ014686-PA	CPIJ014338-PA	CPIJ014255-PA	CPIJ014120-PA	CPIJ013491-PA	CPIJ012300-PA	CPIJ010938-PA	CPIJ009320-PA	CPIJ009145-PA	CPIJ009143-PA	CPIJ009001-PA	CPIJ007538-PA	CPIJ007772-PA	CPIJ007651-PA	CPIJ007053-PA	CPIJ007117-PA	CPIJ007070-PA	CPIJ007113-PA	CPIJ006067-PA	CPIJ005916-PA	CPIJ005916-PA	CPIJ005778-PA	CPIJ006138-PA	CPIJ005299-PA	CPIJ005299-PA	CPIJ004935-PA	CPIJ003936-PA	CPIJ003304-PA	CPIJ003263-PA	CPIJ003064-PA	CPIJ004018-PA	CPIJ004073-PA	CPIJ002909-PA	CPIJ003623-PA	CPIJ003013-PA	CPIJ003172-PA	CPIJ002430-PA	CPIJ002177-PA	CPIJ001270-PA	CPIJ000730-PA	CPIJ000730-PA	CPIJ000730-PA
	CPIJ015766-PA	CPIJ015099-PA	CPIJ014663-PA	CPIJ014255-PA	CPIJ014165-PA	CPIJ014099-PA	CPIJ013398-PA	CPIJ012274-PA	CPIJ010920-PA	CPIJ009303-PA	CPIJ009144-PA	CPIJ009002-PA	CPIJ008982-PA	CPIJ007488-PA	CPIJ007723-PA	CPIJ007484-PA	CPIJ006768-PA	CPIJ007116-PA	CPIJ007053-PA	CPIJ007070-PA	CPIJ006003-PA	CPIJ005886-PA	CPIJ005886-PA	CPIJ005776-PA	CPIJ006067-PA	CPIJ005010-PA	CPIJ004935-PA	CPIJ004888-PA	CPIJ003835-PA	CPIJ003139-PA	CPIJ003260-PA	CPIJ002702-PA	CPIJ003936-PA	CPIJ004018-PA	CPIJ002855-PA	CPIJ003586-PA	CPIJ002918-PA	CPIJ003148-PA	CPIJ002389-PA	CPIJ001547-PA	CPIJ001220-PA	CPIJ000505-PA	CPIJ000505-PA	CPIJ000505-PA
	CPIJ015731-PA	CPIJ015079-PA	CPIJ014660-PA	CPIJ014165-PA	CPIJ014134-PA	CPIJ014098-PA	CPIJ013344-PA	CPIJ012034-PA	CPIJ010918-PA	CPIJ009282-PA	CPIJ009143-PA	CPIJ009001-PA	CPIJ008683-PA	CPIJ007484-PA	CPIJ007505-PA	CPIJ007255-PA	CPIJ006763-PA	CPIJ007113-PA	CPIJ006955-PA	CPIJ006975-PA	CPIJ005916-PA	CPIJ005779-PA	CPIJ005779-PA	CPIJ005656-PA	CPIJ006022-PA	CPIJ004815-PA	CPIJ004888-PA	CPIJ004849-PA	CPIJ003797-PA	CPIJ003064-PA	CPIJ003200-PA	CPIJ002636-PA	CPIJ003890-PA	CPIJ003936-PA	CPIJ002829-PA	CPIJ003539-PA	CPIJ002784-PA	CPIJ003090-PA	CPIJ002354-PA	CPIJ001289-PA	CPIJ001218-PA	CPIJ000416-PA	CPIJ000416-PA	CPIJ000416-PA
	CPIJ015718-PA	CPIJ015042-PA	CPIJ014605-PA	CPIJ014134-PA	CPIJ014133-PA	CPIJ014084-PA	CPIJ013343-PA	CPIJ011777-PA	CPIJ010893-PA	CPIJ009280-PA	CPIJ009002-PA	CPIJ008982-PA	CPIJ008675-PA	CPIJ007255-PA	CPIJ007341-PA	CPIJ007229-PA	CPIJ006749-PA	CPIJ007070-PA	CPIJ006953-PA	CPIJ006969-PA	CPIJ005886-PA	CPIJ005767-PA	CPIJ005767-PA	CPIJ005635-PA	CPIJ005916-PA	CPIJ004713-PA	CPIJ004849-PA	CPIJ004648-PA	CPIJ003635-PA	CPIJ002702-PA	CPIJ003150-PA	CPIJ002629-PA	CPIJ003279-PA	CPIJ003890-PA	CPIJ002772-PA	CPIJ003514-PA	CPIJ002714-PA	CPIJ002907-PA	CPIJ002342-PA	CPIJ001270-PA	CPIJ001180-PA	CPIJ000377-PA	CPIJ000377-PA	CPIJ000377-PA
	CPIJ015705-PA	CPIJ014981-PA	CPIJ014577-PA	CPIJ014133-PA	CPIJ014120-PA	CPIJ014062-PA	CPIJ013280-PA	CPIJ011775-PA	CPIJ010867-PA	CPIJ009242-PA	CPIJ009001-PA	CPIJ008683-PA	CPIJ008665-PA	CPIJ007229-PA	CPIJ007117-PA	CPIJ007075-PA	CPIJ006741-PA	CPIJ006975-PA	CPIJ006946-PA	CPIJ006912-PA	CPIJ005779-PA	CPIJ005720-PA	CPIJ005720-PA	CPIJ005552-PA	CPIJ005886-PA	CPIJ004571-PA	CPIJ004815-PA	CPIJ004532-PA	CPIJ003522-PA	CPIJ002636-PA	CPIJ003125-PA	CPIJ002609-PA	CPIJ003124-PA	CPIJ003279-PA	CPIJ002469-PA	CPIJ003334-PA	CPIJ002453-PA	CPIJ002685-PA	CPIJ001707-PA	CPIJ001220-PA	CPIJ001132-PA	CPIJ000337-PA	CPIJ000337-PA	CPIJ000337-PA
	CPIJ015672-PA	CPIJ014889-PA	CPIJ014541-PA	CPIJ014120-PA	CPIJ014099-PA	CPIJ014052-PA	CPIJ013217-PA	CPIJ011701-PA	CPIJ010827-PA	CPIJ009151-PA	CPIJ008982-PA	CPIJ008675-PA	CPIJ008584-PA	CPIJ007075-PA	CPIJ007116-PA	CPIJ006768-PA	CPIJ006712-PA	CPIJ006969-PA	CPIJ006768-PA	CPIJ006751-PA	CPIJ005767-PA	CPIJ005635-PA	CPIJ005635-PA	CPIJ005550-PA	CPIJ005878-PA	CPIJ004528-PA	CPIJ004679-PA	CPIJ004482-PA	CPIJ003353-PA	CPIJ002629-PA	CPIJ003090-PA	CPIJ002583-PA	CPIJ003013-PA	CPIJ003013-PA	CPIJ002436-PA	CPIJ003090-PA	CPIJ002389-PA	CPIJ002430-PA	CPIJ001576-PA	CPIJ001218-PA	CPIJ001119-PA	CPIJ000297-PA	CPIJ000297-PA	CPIJ000297-PA
	CPIJ015665-PA	CPIJ014869-PA	CPIJ014540-PA	CPIJ014098-PA	CPIJ014098-PA	CPIJ013941-PA	CPIJ013063-PA	CPIJ011631-PA	CPIJ010799-PA	CPIJ009145-PA	CPIJ008683-PA	CPIJ008665-PA	CPIJ008421-PA	CPIJ007070-PA	CPIJ007113-PA	CPIJ006761-PA	CPIJ006700-PA	CPIJ006912-PA	CPIJ006763-PA	CPIJ006431-PA	CPIJ005720-PA	CPIJ005616-PA	CPIJ005616-PA	CPIJ005511-PA	CPIJ005834-PA	CPIJ004390-PA	CPIJ004648-PA	CPIJ004172-PA	CPIJ003296-PA	CPIJ002609-PA	CPIJ003089-PA	CPIJ002582-PA	CPIJ002918-PA	CPIJ002918-PA	CPIJ002389-PA	CPIJ002907-PA	CPIJ002183-PA	CPIJ002389-PA	CPIJ001361-PA	CPIJ001180-PA	CPIJ000753-PA	CPIJ000232-PA	CPIJ000232-PA	CPIJ000232-PA
	CPIJ015624-PA	CPIJ014823-PA	CPIJ014531-PA	CPIJ014062-PA	CPIJ014062-PA	CPIJ013940-PA	CPIJ013034-PA	CPIJ011600-PA	CPIJ010692-PA	CPIJ009144-PA	CPIJ008675-PA	CPIJ008584-PA	CPIJ008287-PA	CPIJ007053-PA	CPIJ007070-PA	CPIJ006712-PA	CPIJ006671-PA	CPIJ006751-PA	CPIJ006749-PA	CPIJ006209-PA	CPIJ005635-PA	CPIJ005597-PA	CPIJ005597-PA	CPIJ005301-PA	CPIJ005763-PA	CPIJ004258-PA	CPIJ004532-PA	CPIJ004079-PA	CPIJ003289-PA	CPIJ002583-PA	CPIJ002952-PA	CPIJ002431-PA	CPIJ002784-PA	CPIJ002784-PA	CPIJ002177-PA	CPIJ002841-PA	CPIJ002177-PA	CPIJ002354-PA	CPIJ001165-PA	CPIJ001132-PA	CPIJ000742-PA	CPIJ000123-PA	CPIJ000123-PA	CPIJ000123-PA
	CPIJ015623-PA	CPIJ014783-PA	CPIJ014506-PA	CPIJ014037-PA	CPIJ014052-PA	CPIJ013899-PA	CPIJ012990-PA	CPIJ011589-PA	CPIJ010679-PA	CPIJ009143-PA	CPIJ008665-PA	CPIJ008421-PA	CPIJ008265-PA	CPIJ006768-PA	CPIJ006975-PA	CPIJ006613-PA	CPIJ006623-PA	CPIJ006431-PA	CPIJ006741-PA	CPIJ006194-PA	CPIJ005616-PA	CPIJ005588-PA	CPIJ005588-PA	CPIJ005136-PA	CPIJ005652-PA	CPIJ004172-PA	CPIJ004482-PA	CPIJ004073-PA	CPIJ003285-PA	CPIJ002582-PA	CPIJ002906-PA	CPIJ002383-PA	CPIJ002714-PA	CPIJ002714-PA	CPIJ002175-PA	CPIJ002772-PA	CPIJ001547-PA	CPIJ002342-PA	CPIJ001079-PA	CPIJ001119-PA	CPIJ000734-PA	CPIJ000077-PA	CPIJ000077-PA	CPIJ000077-PA
	CPIJ015622-PA	CPIJ014765-PA	CPIJ014411-PA	CPIJ013962-PA	CPIJ014037-PA	CPIJ013826-PA	CPIJ012970-PA	CPIJ011553-PA	CPIJ010641-PA	CPIJ009002-PA	CPIJ008584-PA	CPIJ008287-PA	CPIJ008184-PA	CPIJ006763-PA	CPIJ006969-PA	CPIJ006569-PA	CPIJ006480-PA	CPIJ006209-PA	CPIJ006671-PA	CPIJ006067-PA	CPIJ005597-PA	CPIJ005573-PA	CPIJ005573-PA	CPIJ004838-PA	CPIJ005635-PA	CPIJ004049-PA	CPIJ004390-PA	CPIJ004018-PA	CPIJ003263-PA	CPIJ002431-PA	CPIJ002784-PA	CPIJ002354-PA	CPIJ002650-PA	CPIJ002453-PA	CPIJ002174-PA	CPIJ002702-PA	CPIJ001456-PA	CPIJ001976-PA	CPIJ000948-PA	CPIJ000753-PA	CPIJ000730-PA
	CPIJ015616-PA	CPIJ014719-PA	CPIJ014338-PA	CPIJ013941-PA	CPIJ013962-PA	CPIJ013748-PA	CPIJ012757-PA	CPIJ011548-PA	CPIJ010621-PA	CPIJ009001-PA	CPIJ008421-PA	CPIJ008265-PA	CPIJ008103-PA	CPIJ006749-PA	CPIJ006912-PA	CPIJ006486-PA	CPIJ006375-PA	CPIJ006194-PA	CPIJ006623-PA	CPIJ005968-PA	CPIJ005588-PA	CPIJ005511-PA	CPIJ005511-PA	CPIJ004648-PA	CPIJ005588-PA	CPIJ004018-PA	CPIJ004172-PA	CPIJ003936-PA	CPIJ003260-PA	CPIJ002383-PA	CPIJ002651-PA	CPIJ002342-PA	CPIJ002453-PA	CPIJ002389-PA	CPIJ001976-PA	CPIJ002659-PA	CPIJ001289-PA	CPIJ001707-PA	CPIJ000897-PA	CPIJ000742-PA	CPIJ000689-PA
	CPIJ015566-PA	CPIJ014687-PA	CPIJ014255-PA	CPIJ013940-PA	CPIJ013941-PA	CPIJ013671-PA	CPIJ012753-PA	CPIJ011540-PA	CPIJ010611-PA	CPIJ008982-PA	CPIJ008287-PA	CPIJ008184-PA	CPIJ008006-PA	CPIJ006741-PA	CPIJ006751-PA	CPIJ006479-PA	CPIJ006365-PA	CPIJ006067-PA	CPIJ006480-PA	CPIJ005966-PA	CPIJ005573-PA	CPIJ005389-PA	CPIJ005389-PA	CPIJ004551-PA	CPIJ005511-PA	CPIJ003797-PA	CPIJ004079-PA	CPIJ003890-PA	CPIJ003200-PA	CPIJ002354-PA	CPIJ002542-PA	CPIJ002271-PA	CPIJ002389-PA	CPIJ002183-PA	CPIJ001893-PA	CPIJ002647-PA	CPIJ001270-PA	CPIJ001576-PA	CPIJ000894-PA	CPIJ000734-PA	CPIJ000279-PA
	CPIJ015548-PA	CPIJ014686-PA	CPIJ014165-PA	CPIJ013899-PA	CPIJ013940-PA	CPIJ013600-PA	CPIJ012738-PA	CPIJ011538-PA	CPIJ010592-PA	CPIJ008825-PA	CPIJ008265-PA	CPIJ008103-PA	CPIJ007993-PA	CPIJ006712-PA	CPIJ006431-PA	CPIJ006375-PA	CPIJ006209-PA	CPIJ005968-PA	CPIJ006166-PA	CPIJ005964-PA	CPIJ005511-PA	CPIJ005299-PA	CPIJ005299-PA	CPIJ004529-PA	CPIJ005504-PA	CPIJ003725-PA	CPIJ004073-PA	CPIJ003289-PA	CPIJ003150-PA	CPIJ002342-PA	CPIJ002464-PA	CPIJ002175-PA	CPIJ002342-PA	CPIJ002177-PA	CPIJ001887-PA	CPIJ002595-PA	CPIJ001220-PA	CPIJ001361-PA	CPIJ000416-PA	CPIJ000730-PA	CPIJ000205-PA
	CPIJ015532-PA	CPIJ014663-PA	CPIJ014134-PA	CPIJ013852-PA	CPIJ013899-PA	CPIJ013528-PA	CPIJ012735-PA	CPIJ011526-PA	CPIJ010561-PA	CPIJ008675-PA	CPIJ008201-PA	CPIJ008006-PA	CPIJ007772-PA	CPIJ006671-PA	CPIJ006209-PA	CPIJ006209-PA	CPIJ006149-PA	CPIJ005966-PA	CPIJ006149-PA	CPIJ005963-PA	CPIJ005389-PA	CPIJ005010-PA	CPIJ005082-PA	CPIJ004306-PA	CPIJ005299-PA	CPIJ003418-PA	CPIJ004049-PA	CPIJ003279-PA	CPIJ003125-PA	CPIJ002271-PA	CPIJ002177-PA	CPIJ002174-PA	CPIJ002183-PA	CPIJ001547-PA	CPIJ001692-PA	CPIJ002524-PA	CPIJ001218-PA	CPIJ001165-PA	CPIJ000377-PA	CPIJ000689-PA	CPIJ000162-PA
	CPIJ015476-PA	CPIJ014660-PA	CPIJ014133-PA	CPIJ013748-PA	CPIJ013852-PA	CPIJ013503-PA	CPIJ012503-PA	CPIJ011448-PA	CPIJ010528-PA	CPIJ008665-PA	CPIJ008184-PA	CPIJ007993-PA	CPIJ007698-PA	CPIJ006623-PA	CPIJ006194-PA	CPIJ006187-PA	CPIJ006138-PA	CPIJ005964-PA	CPIJ006138-PA	CPIJ005941-PA	CPIJ005299-PA	CPIJ004815-PA	CPIJ005010-PA	CPIJ004239-PA	CPIJ005010-PA	CPIJ003304-PA	CPIJ004018-PA	CPIJ003124-PA	CPIJ003090-PA	CPIJ002175-PA	CPIJ002048-PA	CPIJ002065-PA	CPIJ002177-PA	CPIJ001289-PA	CPIJ001623-PA	CPIJ002452-PA	CPIJ001180-PA	CPIJ001079-PA	CPIJ000276-PA	CPIJ000279-PA
	CPIJ015417-PA	CPIJ014606-PA	CPIJ014120-PA	CPIJ013728-PA	CPIJ013671-PA	CPIJ013497-PA	CPIJ012335-PA	CPIJ011417-PA	CPIJ010526-PA	CPIJ008591-PA	CPIJ008103-PA	CPIJ007772-PA	CPIJ007696-PA	CPIJ006480-PA	CPIJ006067-PA	CPIJ006168-PA	CPIJ006067-PA	CPIJ005963-PA	CPIJ006069-PA	CPIJ005792-PA	CPIJ005082-PA	CPIJ004713-PA	CPIJ004815-PA	CPIJ004070-PA	CPIJ004935-PA	CPIJ003289-PA	CPIJ003936-PA	CPIJ003013-PA	CPIJ003089-PA	CPIJ002174-PA	CPIJ001880-PA	CPIJ002029-PA	CPIJ001547-PA	CPIJ001270-PA	CPIJ001564-PA	CPIJ002389-PA	CPIJ001132-PA	CPIJ000992-PA	CPIJ000232-PA	CPIJ000205-PA
	CPIJ015373-PA	CPIJ014605-PA	CPIJ014099-PA	CPIJ013671-PA	CPIJ013600-PA	CPIJ013344-PA	CPIJ012332-PA	CPIJ011325-PA	CPIJ010525-PA	CPIJ008584-PA	CPIJ008006-PA	CPIJ007698-PA	CPIJ007655-PA	CPIJ006209-PA	CPIJ005968-PA	CPIJ006068-PA	CPIJ006022-PA	CPIJ005941-PA	CPIJ006068-PA	CPIJ005774-PA	CPIJ005010-PA	CPIJ004571-PA	CPIJ004713-PA	CPIJ004069-PA	CPIJ004888-PA	CPIJ003279-PA	CPIJ003890-PA	CPIJ002952-PA	CPIJ002952-PA	CPIJ002065-PA	CPIJ001706-PA	CPIJ002026-PA	CPIJ001289-PA	CPIJ001220-PA	CPIJ001546-PA	CPIJ001919-PA	CPIJ001119-PA	CPIJ000948-PA	CPIJ000205-PA	CPIJ000162-PA
	CPIJ015309-PA	CPIJ014577-PA	CPIJ014098-PA	CPIJ013600-PA	CPIJ013497-PA	CPIJ013343-PA	CPIJ012274-PA	CPIJ011310-PA	CPIJ010521-PA	CPIJ008421-PA	CPIJ007993-PA	CPIJ007696-PA	CPIJ007488-PA	CPIJ006149-PA	CPIJ005966-PA	CPIJ006067-PA	CPIJ006003-PA	CPIJ005792-PA	CPIJ006067-PA	CPIJ005742-PA	CPIJ004815-PA	CPIJ004528-PA	CPIJ004571-PA	CPIJ003857-PA	CPIJ004849-PA	CPIJ003139-PA	CPIJ003279-PA	CPIJ002918-PA	CPIJ002906-PA	CPIJ002029-PA	CPIJ001681-PA	CPIJ001969-PA	CPIJ001270-PA	CPIJ001218-PA	CPIJ001495-PA	CPIJ001894-PA	CPIJ000859-PA	CPIJ000897-PA
	CPIJ015302-PA	CPIJ014559-PA	CPIJ014062-PA	CPIJ013497-PA	CPIJ013491-PA	CPIJ013280-PA	CPIJ012034-PA	CPIJ011194-PA	CPIJ010486-PA	CPIJ008289-PA	CPIJ007772-PA	CPIJ007655-PA	CPIJ007484-PA	CPIJ006138-PA	CPIJ005964-PA	CPIJ005916-PA	CPIJ005916-PA	CPIJ005774-PA	CPIJ006022-PA	CPIJ005476-PA	CPIJ004713-PA	CPIJ004417-PA	CPIJ004528-PA	CPIJ003777-PA	CPIJ004648-PA	CPIJ002952-PA	CPIJ003013-PA	CPIJ002909-PA	CPIJ002784-PA	CPIJ002026-PA	CPIJ001581-PA	CPIJ001596-PA	CPIJ001220-PA	CPIJ001180-PA	CPIJ001400-PA	CPIJ001880-PA	CPIJ000753-PA	CPIJ000894-PA
	CPIJ015287-PA	CPIJ014558-PA	CPIJ014052-PA	CPIJ013491-PA	CPIJ013398-PA	CPIJ013234-PA	CPIJ012030-PA	CPIJ011183-PA	CPIJ010388-PA	CPIJ008265-PA	CPIJ007698-PA	CPIJ007538-PA	CPIJ007255-PA	CPIJ006069-PA	CPIJ005963-PA	CPIJ005779-PA	CPIJ005878-PA	CPIJ005742-PA	CPIJ005916-PA	CPIJ005418-PA	CPIJ004571-PA	CPIJ004390-PA	CPIJ004401-PA	CPIJ003552-PA	CPIJ004532-PA	CPIJ002909-PA	CPIJ002918-PA	CPIJ002784-PA	CPIJ002651-PA	CPIJ001969-PA	CPIJ001564-PA	CPIJ001564-PA	CPIJ001218-PA	CPIJ001132-PA	CPIJ001312-PA	CPIJ001707-PA	CPIJ000742-PA	CPIJ000416-PA
	CPIJ015286-PA	CPIJ014556-PA	CPIJ014037-PA	CPIJ013476-PA	CPIJ013344-PA	CPIJ013217-PA	CPIJ011996-PA	CPIJ011103-PA	CPIJ010326-PA	CPIJ008192-PA	CPIJ007696-PA	CPIJ007488-PA	CPIJ007229-PA	CPIJ006067-PA	CPIJ005941-PA	CPIJ005720-PA	CPIJ005834-PA	CPIJ005690-PA	CPIJ005886-PA	CPIJ005342-PA	CPIJ004528-PA	CPIJ004258-PA	CPIJ004390-PA	CPIJ003399-PA	CPIJ004482-PA	CPIJ002829-PA	CPIJ002784-PA	CPIJ002714-PA	CPIJ002542-PA	CPIJ001725-PA	CPIJ001495-PA	CPIJ001563-PA	CPIJ001180-PA	CPIJ001119-PA	CPIJ001289-PA	CPIJ001361-PA	CPIJ000734-PA	CPIJ000377-PA
	CPIJ015276-PA	CPIJ014541-PA	CPIJ013962-PA	CPIJ013398-PA	CPIJ013343-PA	CPIJ013115-PA	CPIJ011779-PA	CPIJ010988-PA	CPIJ010278-PA	CPIJ008184-PA	CPIJ007655-PA	CPIJ007484-PA	CPIJ007075-PA	CPIJ006022-PA	CPIJ005792-PA	CPIJ005691-PA	CPIJ005767-PA	CPIJ005476-PA	CPIJ005878-PA	CPIJ005333-PA	CPIJ004417-PA	CPIJ004172-PA	CPIJ004258-PA	CPIJ003351-PA	CPIJ004239-PA	CPIJ002714-PA	CPIJ002714-PA	CPIJ002650-PA	CPIJ002464-PA	CPIJ001596-PA	CPIJ001445-PA	CPIJ001538-PA	CPIJ001132-PA	CPIJ000753-PA	CPIJ001267-PA	CPIJ001165-PA	CPIJ000730-PA	CPIJ000276-PA
	CPIJ015259-PA	CPIJ014540-PA	CPIJ013941-PA	CPIJ013344-PA	CPIJ013280-PA	CPIJ013040-PA	CPIJ011777-PA	CPIJ010938-PA	CPIJ010277-PA	CPIJ008103-PA	CPIJ007651-PA	CPIJ007255-PA	CPIJ007070-PA	CPIJ006003-PA	CPIJ005774-PA	CPIJ005635-PA	CPIJ005720-PA	CPIJ005418-PA	CPIJ005834-PA	CPIJ005155-PA	CPIJ004401-PA	CPIJ004049-PA	CPIJ004172-PA	CPIJ003339-PA	CPIJ004172-PA	CPIJ002702-PA	CPIJ002453-PA	CPIJ002469-PA	CPIJ002177-PA	CPIJ001564-PA	CPIJ001397-PA	CPIJ001456-PA	CPIJ001119-PA	CPIJ000742-PA	CPIJ001158-PA	CPIJ000990-PA	CPIJ000689-PA	CPIJ000232-PA
	CPIJ015227-PA	CPIJ014531-PA	CPIJ013940-PA	CPIJ013343-PA	CPIJ013217-PA	CPIJ013034-PA	CPIJ011775-PA	CPIJ010920-PA	CPIJ010114-PA	CPIJ008006-PA	CPIJ007538-PA	CPIJ007229-PA	CPIJ007053-PA	CPIJ005916-PA	CPIJ005742-PA	CPIJ005616-PA	CPIJ005652-PA	CPIJ005342-PA	CPIJ005706-PA	CPIJ005021-PA	CPIJ004390-PA	CPIJ004018-PA	CPIJ004049-PA	CPIJ003334-PA	CPIJ004079-PA	CPIJ002583-PA	CPIJ002389-PA	CPIJ002453-PA	CPIJ002048-PA	CPIJ001563-PA	CPIJ001353-PA	CPIJ001337-PA	CPIJ000753-PA	CPIJ000734-PA	CPIJ001135-PA	CPIJ000897-PA	CPIJ000279-PA	CPIJ000205-PA
	CPIJ015209-PA	CPIJ014506-PA	CPIJ013899-PA	CPIJ013280-PA	CPIJ013115-PA	CPIJ012990-PA	CPIJ011701-PA	CPIJ010918-PA	CPIJ010112-PA	CPIJ007993-PA	CPIJ007488-PA	CPIJ007075-PA	CPIJ006768-PA	CPIJ005878-PA	CPIJ005690-PA	CPIJ005597-PA	CPIJ005635-PA	CPIJ005333-PA	CPIJ005652-PA	CPIJ004954-PA	CPIJ004258-PA	CPIJ003797-PA	CPIJ004018-PA	CPIJ003296-PA	CPIJ004073-PA	CPIJ002582-PA	CPIJ002183-PA	CPIJ002389-PA	CPIJ001880-PA	CPIJ001538-PA	CPIJ001317-PA	CPIJ001316-PA	CPIJ000742-PA	CPIJ000730-PA	CPIJ000967-PA	CPIJ000894-PA	CPIJ000205-PA
	CPIJ015186-PA	CPIJ014411-PA	CPIJ013852-PA	CPIJ013217-PA	CPIJ013063-PA	CPIJ012970-PA	CPIJ011691-PA	CPIJ010893-PA	CPIJ010072-PA	CPIJ007795-PA	CPIJ007484-PA	CPIJ007070-PA	CPIJ006763-PA	CPIJ005834-PA	CPIJ005476-PA	CPIJ005573-PA	CPIJ005616-PA	CPIJ005155-PA	CPIJ005511-PA	CPIJ004884-PA	CPIJ004172-PA	CPIJ003725-PA	CPIJ003797-PA	CPIJ003289-PA	CPIJ004018-PA	CPIJ002469-PA	CPIJ002177-PA	CPIJ002342-PA	CPIJ001706-PA	CPIJ001456-PA	CPIJ001289-PA	CPIJ001158-PA	CPIJ000734-PA	CPIJ000689-PA	CPIJ000806-PA	CPIJ000615-PA	CPIJ000162-PA
	CPIJ015177-PA	CPIJ014338-PA	CPIJ013748-PA	CPIJ013115-PA	CPIJ013034-PA	CPIJ012911-PA	CPIJ011631-PA	CPIJ010867-PA	CPIJ009980-PA	CPIJ007772-PA	CPIJ007255-PA	CPIJ007053-PA	CPIJ006749-PA	CPIJ005767-PA	CPIJ005418-PA	CPIJ005389-PA	CPIJ005573-PA	CPIJ005021-PA	CPIJ005504-PA	CPIJ004858-PA	CPIJ004049-PA	CPIJ003418-PA	CPIJ003725-PA	CPIJ003101-PA	CPIJ003936-PA	CPIJ002431-PA	CPIJ002065-PA	CPIJ002183-PA	CPIJ001681-PA	CPIJ001337-PA	CPIJ001287-PA	CPIJ001155-PA	CPIJ000730-PA	CPIJ000279-PA	CPIJ000348-PA	CPIJ000574-PA	CPIJ000077-PA
	CPIJ015133-PA	CPIJ014255-PA	CPIJ013728-PA	CPIJ013063-PA	CPIJ012990-PA	CPIJ012878-PA	CPIJ011589-PA	CPIJ010827-PA	CPIJ009979-PA	CPIJ007698-PA	CPIJ007229-PA	CPIJ006768-PA	CPIJ006741-PA	CPIJ005720-PA	CPIJ005342-PA	CPIJ005082-PA	CPIJ005504-PA	CPIJ004954-PA	CPIJ005299-PA	CPIJ004807-PA	CPIJ004018-PA	CPIJ003304-PA	CPIJ003418-PA	CPIJ003089-PA	CPIJ003890-PA	CPIJ002430-PA	CPIJ001547-PA	CPIJ002177-PA	CPIJ001581-PA	CPIJ001316-PA	CPIJ001135-PA	CPIJ001085-PA	CPIJ000689-PA	CPIJ000277-PA	CPIJ000276-PA	CPIJ000348-PA
	CPIJ015099-PA	CPIJ014243-PA	CPIJ013671-PA	CPIJ013040-PA	CPIJ012970-PA	CPIJ012815-PA	CPIJ011585-PA	CPIJ010799-PA	CPIJ009962-PA	CPIJ007655-PA	CPIJ007075-PA	CPIJ006763-PA	CPIJ006712-PA	CPIJ005652-PA	CPIJ005333-PA	CPIJ004883-PA	CPIJ005389-PA	CPIJ004884-PA	CPIJ005168-PA	CPIJ004713-PA	CPIJ003797-PA	CPIJ003289-PA	CPIJ003304-PA	CPIJ003064-PA	CPIJ003797-PA	CPIJ002389-PA	CPIJ001456-PA	CPIJ001547-PA	CPIJ001564-PA	CPIJ001158-PA	CPIJ001058-PA	CPIJ000948-PA	CPIJ000279-PA	CPIJ000205-PA	CPIJ000214-PA	CPIJ000276-PA
	CPIJ015086-PA	CPIJ014165-PA	CPIJ013600-PA	CPIJ013034-PA	CPIJ012815-PA	CPIJ012753-PA	CPIJ011553-PA	CPIJ010692-PA	CPIJ009957-PA	CPIJ007488-PA	CPIJ007070-PA	CPIJ006749-PA	CPIJ006700-PA	CPIJ005616-PA	CPIJ005155-PA	CPIJ004867-PA	CPIJ005299-PA	CPIJ004858-PA	CPIJ005086-PA	CPIJ004696-PA	CPIJ003725-PA	CPIJ003279-PA	CPIJ003289-PA	CPIJ002952-PA	CPIJ003558-PA	CPIJ002383-PA	CPIJ001289-PA	CPIJ001289-PA	CPIJ001546-PA	CPIJ001155-PA	CPIJ000967-PA	CPIJ000859-PA	CPIJ000205-PA	CPIJ000162-PA	CPIJ000130-PA	CPIJ000214-PA
	CPIJ015079-PA	CPIJ014142-PA	CPIJ013497-PA	CPIJ012970-PA	CPIJ012757-PA	CPIJ012738-PA	CPIJ011548-PA	CPIJ010679-PA	CPIJ009825-PA	CPIJ007484-PA	CPIJ007053-PA	CPIJ006741-PA	CPIJ006671-PA	CPIJ005573-PA	CPIJ005021-PA	CPIJ004815-PA	CPIJ004935-PA	CPIJ004807-PA	CPIJ004935-PA	CPIJ004668-PA	CPIJ003418-PA	CPIJ003139-PA	CPIJ003279-PA	CPIJ002931-PA	CPIJ003289-PA	CPIJ002354-PA	CPIJ001270-PA	CPIJ001270-PA	CPIJ001495-PA	CPIJ001085-PA	CPIJ000806-PA	CPIJ000505-PA	CPIJ000179-PA	CPIJ000031-PA	CPIJ000066-PA
	CPIJ015042-PA	CPIJ014134-PA	CPIJ013491-PA	CPIJ012815-PA	CPIJ012753-PA	CPIJ012735-PA	CPIJ011540-PA	CPIJ010641-PA	CPIJ009731-PA	CPIJ007476-PA	CPIJ006768-PA	CPIJ006712-PA	CPIJ006623-PA	CPIJ005504-PA	CPIJ004954-PA	CPIJ004713-PA	CPIJ004888-PA	CPIJ004713-PA	CPIJ004888-PA	CPIJ004652-PA	CPIJ003304-PA	CPIJ002952-PA	CPIJ003139-PA	CPIJ002909-PA	CPIJ003279-PA	CPIJ002342-PA	CPIJ001220-PA	CPIJ001220-PA	CPIJ001445-PA	CPIJ000948-PA	CPIJ000758-PA	CPIJ000416-PA	CPIJ000162-PA
	CPIJ014981-PA	CPIJ014133-PA	CPIJ013476-PA	CPIJ012757-PA	CPIJ012738-PA	CPIJ012673-PA	CPIJ011538-PA	CPIJ010621-PA	CPIJ009705-PA	CPIJ007255-PA	CPIJ006763-PA	CPIJ006700-PA	CPIJ006480-PA	CPIJ005389-PA	CPIJ004884-PA	CPIJ004710-PA	CPIJ004849-PA	CPIJ004696-PA	CPIJ004849-PA	CPIJ004648-PA	CPIJ003289-PA	CPIJ002909-PA	CPIJ002952-PA	CPIJ002855-PA	CPIJ003013-PA	CPIJ002278-PA	CPIJ001218-PA	CPIJ001218-PA	CPIJ001397-PA	CPIJ000859-PA	CPIJ000743-PA	CPIJ000232-PA
	CPIJ014889-PA	CPIJ014120-PA	CPIJ013398-PA	CPIJ012753-PA	CPIJ012735-PA	CPIJ012503-PA	CPIJ011526-PA	CPIJ010611-PA	CPIJ009655-PA	CPIJ007229-PA	CPIJ006749-PA	CPIJ006671-PA	CPIJ006375-PA	CPIJ005299-PA	CPIJ004858-PA	CPIJ004709-PA	CPIJ004713-PA	CPIJ004668-PA	CPIJ004838-PA	CPIJ004613-PA	CPIJ003279-PA	CPIJ002829-PA	CPIJ002909-PA	CPIJ002829-PA	CPIJ002952-PA	CPIJ002271-PA	CPIJ001180-PA	CPIJ001180-PA	CPIJ001353-PA	CPIJ000505-PA	CPIJ000742-PA	CPIJ000205-PA
	CPIJ014882-PA	CPIJ014099-PA	CPIJ013344-PA	CPIJ012738-PA	CPIJ012503-PA	CPIJ012335-PA	CPIJ011448-PA	CPIJ010592-PA	CPIJ009640-PA	CPIJ007075-PA	CPIJ006741-PA	CPIJ006623-PA	CPIJ006365-PA	CPIJ005168-PA	CPIJ004807-PA	CPIJ004664-PA	CPIJ004648-PA	CPIJ004652-PA	CPIJ004776-PA	CPIJ004482-PA	CPIJ003139-PA	CPIJ002714-PA	CPIJ002829-PA	CPIJ002772-PA	CPIJ002918-PA	CPIJ002065-PA	CPIJ001132-PA	CPIJ001135-PA	CPIJ001317-PA	CPIJ000416-PA	CPIJ000683-PA
	CPIJ014869-PA	CPIJ014098-PA	CPIJ013343-PA	CPIJ012735-PA	CPIJ012335-PA	CPIJ012332-PA	CPIJ011417-PA	CPIJ010561-PA	CPIJ009625-PA	CPIJ007070-PA	CPIJ006712-PA	CPIJ006486-PA	CPIJ006209-PA	CPIJ005082-PA	CPIJ004713-PA	CPIJ004571-PA	CPIJ004571-PA	CPIJ004648-PA	CPIJ004648-PA	CPIJ004446-PA	CPIJ002952-PA	CPIJ002702-PA	CPIJ002714-PA	CPIJ002469-PA	CPIJ002909-PA	CPIJ002026-PA	CPIJ001119-PA	CPIJ001132-PA	CPIJ001289-PA	CPIJ000232-PA	CPIJ000407-PA
	CPIJ014826-PA	CPIJ014084-PA	CPIJ013280-PA	CPIJ012335-PA	CPIJ012332-PA	CPIJ012300-PA	CPIJ011359-PA	CPIJ010534-PA	CPIJ009620-PA	CPIJ007065-PA	CPIJ006700-PA	CPIJ006480-PA	CPIJ006168-PA	CPIJ004935-PA	CPIJ004696-PA	CPIJ004528-PA	CPIJ004532-PA	CPIJ004613-PA	CPIJ004625-PA	CPIJ004417-PA	CPIJ002909-PA	CPIJ002583-PA	CPIJ002702-PA	CPIJ002436-PA	CPIJ002829-PA	CPIJ001725-PA	CPIJ000859-PA	CPIJ001119-PA	CPIJ001287-PA	CPIJ000205-PA
	CPIJ014823-PA	CPIJ014062-PA	CPIJ013217-PA	CPIJ012332-PA	CPIJ012300-PA	CPIJ012034-PA	CPIJ011357-PA	CPIJ010528-PA	CPIJ009607-PA	CPIJ007064-PA	CPIJ006671-PA	CPIJ006375-PA	CPIJ006166-PA	CPIJ004888-PA	CPIJ004668-PA	CPIJ004417-PA	CPIJ004528-PA	CPIJ004482-PA	CPIJ004532-PA	CPIJ004416-PA	CPIJ002829-PA	CPIJ002582-PA	CPIJ002583-PA	CPIJ002389-PA	CPIJ002784-PA	CPIJ001706-PA	CPIJ000753-PA	CPIJ000753-PA	CPIJ001135-PA
	CPIJ014783-PA	CPIJ014052-PA	CPIJ013115-PA	CPIJ012300-PA	CPIJ012274-PA	CPIJ012030-PA	CPIJ011356-PA	CPIJ010526-PA	CPIJ009605-PA	CPIJ007053-PA	CPIJ006623-PA	CPIJ006365-PA	CPIJ006149-PA	CPIJ004883-PA	CPIJ004652-PA	CPIJ004401-PA	CPIJ004482-PA	CPIJ004446-PA	CPIJ004529-PA	CPIJ004406-PA	CPIJ002714-PA	CPIJ002469-PA	CPIJ002582-PA	CPIJ002177-PA	CPIJ002714-PA	CPIJ001673-PA	CPIJ000742-PA	CPIJ000742-PA	CPIJ001058-PA
	CPIJ014765-PA	CPIJ014047-PA	CPIJ013063-PA	CPIJ012274-PA	CPIJ012034-PA	CPIJ011996-PA	CPIJ011328-PA	CPIJ010525-PA	CPIJ009573-PA	CPIJ007047-PA	CPIJ006613-PA	CPIJ006209-PA	CPIJ006138-PA	CPIJ004849-PA	CPIJ004648-PA	CPIJ004390-PA	CPIJ004390-PA	CPIJ004417-PA	CPIJ004522-PA	CPIJ004239-PA	CPIJ002702-PA	CPIJ002431-PA	CPIJ002469-PA	CPIJ002175-PA	CPIJ002469-PA	CPIJ001598-PA	CPIJ000734-PA	CPIJ000734-PA	CPIJ000967-PA
	CPIJ014760-PA	CPIJ014037-PA	CPIJ013040-PA	CPIJ012034-PA	CPIJ012030-PA	CPIJ011934-PA	CPIJ011325-PA	CPIJ010521-PA	CPIJ009466-PA	CPIJ006932-PA	CPIJ006486-PA	CPIJ006168-PA	CPIJ006069-PA	CPIJ004713-PA	CPIJ004613-PA	CPIJ004258-PA	CPIJ004172-PA	CPIJ004416-PA	CPIJ004482-PA	CPIJ004219-PA	CPIJ002583-PA	CPIJ002430-PA	CPIJ002431-PA	CPIJ002174-PA	CPIJ002453-PA	CPIJ001563-PA	CPIJ000730-PA	CPIJ000730-PA	CPIJ000806-PA
	CPIJ014687-PA	CPIJ013962-PA	CPIJ013034-PA	CPIJ012030-PA	CPIJ011996-PA	CPIJ011933-PA	CPIJ011310-PA	CPIJ010486-PA	CPIJ009465-PA	CPIJ006768-PA	CPIJ006480-PA	CPIJ006166-PA	CPIJ006068-PA	CPIJ004648-PA	CPIJ004482-PA	CPIJ004172-PA	CPIJ004079-PA	CPIJ004406-PA	CPIJ004461-PA	CPIJ004070-PA	CPIJ002582-PA	CPIJ002389-PA	CPIJ002430-PA	CPIJ002118-PA	CPIJ002389-PA	CPIJ001456-PA	CPIJ000689-PA	CPIJ000689-PA	CPIJ000758-PA
	CPIJ014686-PA	CPIJ013941-PA	CPIJ012990-PA	CPIJ011934-PA	CPIJ011779-PA	CPIJ011898-PA	CPIJ011198-PA	CPIJ010398-PA	CPIJ009453-PA	CPIJ006763-PA	CPIJ006375-PA	CPIJ006149-PA	CPIJ006067-PA	CPIJ004571-PA	CPIJ004446-PA	CPIJ004049-PA	CPIJ004073-PA	CPIJ004239-PA	CPIJ004212-PA	CPIJ004069-PA	CPIJ002469-PA	CPIJ002383-PA	CPIJ002389-PA	CPIJ001976-PA	CPIJ002183-PA	CPIJ001337-PA	CPIJ000416-PA	CPIJ000279-PA	CPIJ000743-PA
	CPIJ014663-PA	CPIJ013940-PA	CPIJ012970-PA	CPIJ011933-PA	CPIJ011777-PA	CPIJ011779-PA	CPIJ011194-PA	CPIJ010388-PA	CPIJ009405-PA	CPIJ006761-PA	CPIJ006365-PA	CPIJ006138-PA	CPIJ006022-PA	CPIJ004532-PA	CPIJ004417-PA	CPIJ004018-PA	CPIJ004018-PA	CPIJ004219-PA	CPIJ004203-PA	CPIJ003931-PA	CPIJ002431-PA	CPIJ002354-PA	CPIJ002383-PA	CPIJ001893-PA	CPIJ002177-PA	CPIJ001316-PA	CPIJ000279-PA	CPIJ000205-PA	CPIJ000742-PA
	CPIJ014606-PA	CPIJ013899-PA	CPIJ012911-PA	CPIJ011854-PA	CPIJ011775-PA	CPIJ011693-PA	CPIJ011183-PA	CPIJ010326-PA	CPIJ009303-PA	CPIJ006749-PA	CPIJ006209-PA	CPIJ006069-PA	CPIJ006003-PA	CPIJ004482-PA	CPIJ004416-PA	CPIJ003886-PA	CPIJ003936-PA	CPIJ004070-PA	CPIJ004172-PA	CPIJ003857-PA	CPIJ002430-PA	CPIJ002342-PA	CPIJ002354-PA	CPIJ001887-PA	CPIJ001880-PA	CPIJ001135-PA	CPIJ000277-PA	CPIJ000179-PA	CPIJ000683-PA
	CPIJ014605-PA	CPIJ013852-PA	CPIJ012815-PA	CPIJ011779-PA	CPIJ011701-PA	CPIJ011691-PA	CPIJ011103-PA	CPIJ010278-PA	CPIJ009242-PA	CPIJ006741-PA	CPIJ006187-PA	CPIJ006068-PA	CPIJ005916-PA	CPIJ004401-PA	CPIJ004406-PA	CPIJ003870-PA	CPIJ003890-PA	CPIJ004069-PA	CPIJ004079-PA	CPIJ003835-PA	CPIJ002389-PA	CPIJ002278-PA	CPIJ002342-PA	CPIJ001692-PA	CPIJ001706-PA	CPIJ001079-PA	CPIJ000205-PA	CPIJ000162-PA	CPIJ000407-PA
	CPIJ014577-PA	CPIJ013826-PA	CPIJ012757-PA	CPIJ011777-PA	CPIJ011691-PA	CPIJ011600-PA	CPIJ010988-PA	CPIJ010277-PA	CPIJ009107-PA	CPIJ006712-PA	CPIJ006168-PA	CPIJ006067-PA	CPIJ005878-PA	CPIJ004390-PA	CPIJ004239-PA	CPIJ003744-PA	CPIJ003725-PA	CPIJ003931-PA	CPIJ004073-PA	CPIJ003697-PA	CPIJ002383-PA	CPIJ002271-PA	CPIJ002278-PA	CPIJ001623-PA	CPIJ001547-PA	CPIJ000948-PA	CPIJ000162-PA
	CPIJ014564-PA	CPIJ013748-PA	CPIJ012753-PA	CPIJ011775-PA	CPIJ011631-PA	CPIJ011589-PA	CPIJ010973-PA	CPIJ010114-PA	CPIJ008982-PA	CPIJ006700-PA	CPIJ006166-PA	CPIJ006022-PA	CPIJ005834-PA	CPIJ004172-PA	CPIJ004219-PA	CPIJ003725-PA	CPIJ003289-PA	CPIJ003857-PA	CPIJ004018-PA	CPIJ003516-PA	CPIJ002354-PA	CPIJ002065-PA	CPIJ002271-PA	CPIJ001564-PA	CPIJ001337-PA	CPIJ000859-PA	CPIJ000077-PA
	CPIJ014541-PA	CPIJ013728-PA	CPIJ012738-PA	CPIJ011701-PA	CPIJ011600-PA	CPIJ011585-PA	CPIJ010938-PA	CPIJ010112-PA	CPIJ008915-PA	CPIJ006671-PA	CPIJ006149-PA	CPIJ006003-PA	CPIJ005767-PA	CPIJ004079-PA	CPIJ004070-PA	CPIJ003655-PA	CPIJ003279-PA	CPIJ003835-PA	CPIJ003987-PA	CPIJ003418-PA	CPIJ002342-PA	CPIJ002026-PA	CPIJ002065-PA	CPIJ001546-PA	CPIJ001289-PA	CPIJ000831-PA	CPIJ000031-PA
	CPIJ014540-PA	CPIJ013710-PA	CPIJ012735-PA	CPIJ011691-PA	CPIJ011589-PA	CPIJ011540-PA	CPIJ010920-PA	CPIJ010072-PA	CPIJ008800-PA	CPIJ006623-PA	CPIJ006138-PA	CPIJ005916-PA	CPIJ005720-PA	CPIJ004073-PA	CPIJ004069-PA	CPIJ003418-PA	CPIJ003139-PA	CPIJ003697-PA	CPIJ003940-PA	CPIJ003341-PA	CPIJ002278-PA	CPIJ001725-PA	CPIJ002026-PA	CPIJ001495-PA	CPIJ001270-PA	CPIJ000795-PA
	CPIJ014535-PA	CPIJ013671-PA	CPIJ012673-PA	CPIJ011631-PA	CPIJ011585-PA	CPIJ011538-PA	CPIJ010918-PA	CPIJ010020-PA	CPIJ008799-PA	CPIJ006616-PA	CPIJ006069-PA	CPIJ005878-PA	CPIJ005656-PA	CPIJ004018-PA	CPIJ003931-PA	CPIJ003309-PA	CPIJ003013-PA	CPIJ003516-PA	CPIJ003936-PA	CPIJ003330-PA	CPIJ002271-PA	CPIJ001706-PA	CPIJ001725-PA	CPIJ001400-PA	CPIJ001220-PA	CPIJ000734-PA
	CPIJ014506-PA	CPIJ013635-PA	CPIJ012503-PA	CPIJ011600-PA	CPIJ011553-PA	CPIJ011526-PA	CPIJ010893-PA	CPIJ010018-PA	CPIJ008716-PA	CPIJ006486-PA	CPIJ006068-PA	CPIJ005834-PA	CPIJ005652-PA	CPIJ003936-PA	CPIJ003857-PA	CPIJ003304-PA	CPIJ002952-PA	CPIJ003418-PA	CPIJ003890-PA	CPIJ003323-PA	CPIJ002065-PA	CPIJ001673-PA	CPIJ001706-PA	CPIJ001312-PA	CPIJ001218-PA	CPIJ000730-PA
	CPIJ014421-PA	CPIJ013600-PA	CPIJ012335-PA	CPIJ011589-PA	CPIJ011548-PA	CPIJ011511-PA	CPIJ010867-PA	CPIJ009981-PA	CPIJ008683-PA	CPIJ006480-PA	CPIJ006067-PA	CPIJ005767-PA	CPIJ005635-PA	CPIJ003890-PA	CPIJ003835-PA	CPIJ003287-PA	CPIJ002918-PA	CPIJ003341-PA	CPIJ003586-PA	CPIJ003305-PA	CPIJ002026-PA	CPIJ001598-PA	CPIJ001673-PA	CPIJ001289-PA	CPIJ001180-PA	CPIJ000676-PA
	CPIJ014411-PA	CPIJ013528-PA	CPIJ012332-PA	CPIJ011553-PA	CPIJ011540-PA	CPIJ011448-PA	CPIJ010827-PA	CPIJ009980-PA	CPIJ008675-PA	CPIJ006466-PA	CPIJ006022-PA	CPIJ005720-PA	CPIJ005616-PA	CPIJ003744-PA	CPIJ003697-PA	CPIJ003279-PA	CPIJ002909-PA	CPIJ003330-PA	CPIJ003334-PA	CPIJ003296-PA	CPIJ001725-PA	CPIJ001563-PA	CPIJ001598-PA	CPIJ001267-PA	CPIJ001135-PA	CPIJ000505-PA
	CPIJ014338-PA	CPIJ013503-PA	CPIJ012300-PA	CPIJ011548-PA	CPIJ011538-PA	CPIJ011359-PA	CPIJ010817-PA	CPIJ009979-PA	CPIJ008608-PA	CPIJ006375-PA	CPIJ006003-PA	CPIJ005656-PA	CPIJ005573-PA	CPIJ003725-PA	CPIJ003516-PA	CPIJ003172-PA	CPIJ002784-PA	CPIJ003323-PA	CPIJ003289-PA	CPIJ003274-PA	CPIJ001706-PA	CPIJ001456-PA	CPIJ001563-PA	CPIJ001158-PA	CPIJ001132-PA	CPIJ000416-PA
	CPIJ014283-PA	CPIJ013497-PA	CPIJ012274-PA	CPIJ011540-PA	CPIJ011526-PA	CPIJ011357-PA	CPIJ010799-PA	CPIJ009968-PA	CPIJ008584-PA	CPIJ006365-PA	CPIJ005916-PA	CPIJ005652-PA	CPIJ005504-PA	CPIJ003279-PA	CPIJ003418-PA	CPIJ003148-PA	CPIJ002714-PA	CPIJ003305-PA	CPIJ003279-PA	CPIJ003150-PA	CPIJ001673-PA	CPIJ001400-PA	CPIJ001456-PA	CPIJ001135-PA	CPIJ001119-PA	CPIJ000029-PA
	CPIJ014255-PA	CPIJ013491-PA	CPIJ012034-PA	CPIJ011538-PA	CPIJ011448-PA	CPIJ011356-PA	CPIJ010693-PA	CPIJ009962-PA	CPIJ008439-PA	CPIJ006209-PA	CPIJ005878-PA	CPIJ005635-PA	CPIJ005389-PA	CPIJ003148-PA	CPIJ003341-PA	CPIJ003139-PA	CPIJ002702-PA	CPIJ003296-PA	CPIJ003124-PA	CPIJ003101-PA	CPIJ001598-PA	CPIJ001337-PA	CPIJ001337-PA	CPIJ000967-PA	CPIJ000795-PA
	CPIJ014243-PA	CPIJ013476-PA	CPIJ012030-PA	CPIJ011526-PA	CPIJ011417-PA	CPIJ011328-PA	CPIJ010692-PA	CPIJ009957-PA	CPIJ008421-PA	CPIJ006149-PA	CPIJ005834-PA	CPIJ005616-PA	CPIJ005299-PA	CPIJ003139-PA	CPIJ003330-PA	CPIJ002714-PA	CPIJ002583-PA	CPIJ003274-PA	CPIJ003090-PA	CPIJ003090-PA	CPIJ001563-PA	CPIJ001316-PA	CPIJ001316-PA	CPIJ000859-PA	CPIJ000753-PA
	CPIJ014206-PA	CPIJ013398-PA	CPIJ011996-PA	CPIJ011448-PA	CPIJ011359-PA	CPIJ011325-PA	CPIJ010683-PA	CPIJ009825-PA	CPIJ008291-PA	CPIJ006138-PA	CPIJ005767-PA	CPIJ005573-PA	CPIJ005168-PA	CPIJ003124-PA	CPIJ003323-PA	CPIJ002702-PA	CPIJ002582-PA	CPIJ003150-PA	CPIJ003013-PA	CPIJ002781-PA	CPIJ001456-PA	CPIJ001135-PA	CPIJ001135-PA	CPIJ000806-PA	CPIJ000742-PA
	CPIJ014165-PA	CPIJ013344-PA	CPIJ011934-PA	CPIJ011417-PA	CPIJ011357-PA	CPIJ011310-PA	CPIJ010679-PA	CPIJ009731-PA	CPIJ008265-PA	CPIJ006068-PA	CPIJ005720-PA	CPIJ005504-PA	CPIJ005086-PA	CPIJ003013-PA	CPIJ003305-PA	CPIJ002685-PA	CPIJ002523-PA	CPIJ003101-PA	CPIJ002918-PA	CPIJ002591-PA	CPIJ001400-PA	CPIJ001079-PA	CPIJ001079-PA	CPIJ000574-PA	CPIJ000734-PA
	CPIJ014155-PA	CPIJ013343-PA	CPIJ011933-PA	CPIJ011359-PA	CPIJ011356-PA	CPIJ011198-PA	CPIJ010641-PA	CPIJ009719-PA	CPIJ008264-PA	CPIJ006067-PA	CPIJ005691-PA	CPIJ005389-PA	CPIJ005082-PA	CPIJ002918-PA	CPIJ003296-PA	CPIJ002583-PA	CPIJ002469-PA	CPIJ003090-PA	CPIJ002784-PA	CPIJ002542-PA	CPIJ001337-PA	CPIJ000992-PA	CPIJ000948-PA	CPIJ000503-PA	CPIJ000730-PA
	CPIJ014142-PA	CPIJ013280-PA	CPIJ011854-PA	CPIJ011357-PA	CPIJ011328-PA	CPIJ011194-PA	CPIJ010621-PA	CPIJ009705-PA	CPIJ008212-PA	CPIJ006022-PA	CPIJ005656-PA	CPIJ005299-PA	CPIJ004935-PA	CPIJ002784-PA	CPIJ003274-PA	CPIJ002582-PA	CPIJ002453-PA	CPIJ002781-PA	CPIJ002714-PA	CPIJ002436-PA	CPIJ001316-PA	CPIJ000948-PA	CPIJ000859-PA	CPIJ000348-PA	CPIJ000689-PA
	CPIJ014134-PA	CPIJ013234-PA	CPIJ011779-PA	CPIJ011356-PA	CPIJ011325-PA	CPIJ011179-PA	CPIJ010611-PA	CPIJ009655-PA	CPIJ008184-PA	CPIJ006003-PA	CPIJ005652-PA	CPIJ005168-PA	CPIJ004888-PA	CPIJ002714-PA	CPIJ003150-PA	CPIJ002514-PA	CPIJ002431-PA	CPIJ002591-PA	CPIJ002650-PA	CPIJ002435-PA	CPIJ001135-PA	CPIJ000859-PA	CPIJ000831-PA	CPIJ000276-PA	CPIJ000279-PA
	CPIJ014133-PA	CPIJ013217-PA	CPIJ011777-PA	CPIJ011328-PA	CPIJ011310-PA	CPIJ010988-PA	CPIJ010592-PA	CPIJ009640-PA	CPIJ008103-PA	CPIJ005916-PA	CPIJ005635-PA	CPIJ005086-PA	CPIJ004883-PA	CPIJ002702-PA	CPIJ003101-PA	CPIJ002460-PA	CPIJ002389-PA	CPIJ002542-PA	CPIJ002453-PA	CPIJ002431-PA	CPIJ001079-PA	CPIJ000831-PA	CPIJ000795-PA	CPIJ000214-PA	CPIJ000205-PA
	CPIJ014120-PA	CPIJ013115-PA	CPIJ011775-PA	CPIJ011325-PA	CPIJ011198-PA	CPIJ010973-PA	CPIJ010561-PA	CPIJ009639-PA	CPIJ008013-PA	CPIJ005886-PA	CPIJ005616-PA	CPIJ005082-PA	CPIJ004849-PA	CPIJ002650-PA	CPIJ003090-PA	CPIJ002431-PA	CPIJ002383-PA	CPIJ002436-PA	CPIJ002389-PA	CPIJ002428-PA	CPIJ000948-PA	CPIJ000795-PA	CPIJ000734-PA	CPIJ000130-PA	CPIJ000162-PA
	CPIJ014099-PA	CPIJ013063-PA	CPIJ011701-PA	CPIJ011310-PA	CPIJ011194-PA	CPIJ010920-PA	CPIJ010528-PA	CPIJ009625-PA	CPIJ007993-PA	CPIJ005878-PA	CPIJ005573-PA	CPIJ004935-PA	CPIJ004713-PA	CPIJ002583-PA	CPIJ002781-PA	CPIJ002430-PA	CPIJ002342-PA	CPIJ002435-PA	CPIJ002342-PA	CPIJ002334-PA	CPIJ000859-PA	CPIJ000734-PA	CPIJ000730-PA	CPIJ000077-PA
	CPIJ014098-PA	CPIJ013040-PA	CPIJ011691-PA	CPIJ011198-PA	CPIJ011183-PA	CPIJ010918-PA	CPIJ010526-PA	CPIJ009620-PA	CPIJ007788-PA	CPIJ005834-PA	CPIJ005504-PA	CPIJ004888-PA	CPIJ004648-PA	CPIJ002582-PA	CPIJ002591-PA	CPIJ002383-PA	CPIJ002278-PA	CPIJ002431-PA	CPIJ002183-PA	CPIJ002271-PA	CPIJ000831-PA	CPIJ000730-PA	CPIJ000676-PA	CPIJ000066-PA
	CPIJ014084-PA	CPIJ013034-PA	CPIJ011631-PA	CPIJ011194-PA	CPIJ011103-PA	CPIJ010893-PA	CPIJ010525-PA	CPIJ009607-PA	CPIJ007755-PA	CPIJ005779-PA	CPIJ005389-PA	CPIJ004883-PA	CPIJ004571-PA	CPIJ002523-PA	CPIJ002542-PA	CPIJ002354-PA	CPIJ002271-PA	CPIJ002428-PA	CPIJ002177-PA	CPIJ002229-PA	CPIJ000795-PA	CPIJ000676-PA	CPIJ000511-PA
	CPIJ014068-PA	CPIJ012990-PA	CPIJ011600-PA	CPIJ011183-PA	CPIJ010988-PA	CPIJ010867-PA	CPIJ010521-PA	CPIJ009605-PA	CPIJ007754-PA	CPIJ005767-PA	CPIJ005301-PA	CPIJ004849-PA	CPIJ004532-PA	CPIJ002453-PA	CPIJ002436-PA	CPIJ002342-PA	CPIJ002183-PA	CPIJ002334-PA	CPIJ001916-PA	CPIJ002199-PA	CPIJ000734-PA	CPIJ000511-PA	CPIJ000505-PA
	CPIJ014062-PA	CPIJ012970-PA	CPIJ011589-PA	CPIJ011179-PA	CPIJ010973-PA	CPIJ010827-PA	CPIJ010486-PA	CPIJ009573-PA	CPIJ007700-PA	CPIJ005720-PA	CPIJ005299-PA	CPIJ004713-PA	CPIJ004528-PA	CPIJ002431-PA	CPIJ002435-PA	CPIJ002278-PA	CPIJ002177-PA	CPIJ002271-PA	CPIJ001707-PA	CPIJ002096-PA	CPIJ000730-PA	CPIJ000505-PA	CPIJ000416-PA
	CPIJ014052-PA	CPIJ012911-PA	CPIJ011585-PA	CPIJ011103-PA	CPIJ010938-PA	CPIJ010817-PA	CPIJ010388-PA	CPIJ009466-PA	CPIJ007698-PA	CPIJ005652-PA	CPIJ005168-PA	CPIJ004648-PA	CPIJ004482-PA	CPIJ002389-PA	CPIJ002431-PA	CPIJ002271-PA	CPIJ002026-PA	CPIJ002229-PA	CPIJ001673-PA	CPIJ002067-PA	CPIJ000676-PA	CPIJ000416-PA	CPIJ000297-PA
	CPIJ013941-PA	CPIJ012878-PA	CPIJ011553-PA	CPIJ010988-PA	CPIJ010920-PA	CPIJ010693-PA	CPIJ010326-PA	CPIJ009465-PA	CPIJ007696-PA	CPIJ005635-PA	CPIJ005086-PA	CPIJ004571-PA	CPIJ004401-PA	CPIJ002383-PA	CPIJ002428-PA	CPIJ002065-PA	CPIJ001725-PA	CPIJ002199-PA	CPIJ001598-PA	CPIJ002028-PA	CPIJ000511-PA	CPIJ000377-PA	CPIJ000123-PA
	CPIJ013940-PA	CPIJ012815-PA	CPIJ011548-PA	CPIJ010973-PA	CPIJ010918-PA	CPIJ010692-PA	CPIJ010278-PA	CPIJ009453-PA	CPIJ007692-PA	CPIJ005616-PA	CPIJ005082-PA	CPIJ004532-PA	CPIJ004390-PA	CPIJ002342-PA	CPIJ002334-PA	CPIJ002026-PA	CPIJ001563-PA	CPIJ002096-PA	CPIJ001547-PA	CPIJ001880-PA	CPIJ000505-PA	CPIJ000297-PA	CPIJ000029-PA
	CPIJ013899-PA	CPIJ012757-PA	CPIJ011540-PA	CPIJ010938-PA	CPIJ010893-PA	CPIJ010683-PA	CPIJ010277-PA	CPIJ009405-PA	CPIJ007520-PA	CPIJ005597-PA	CPIJ004935-PA	CPIJ004528-PA	CPIJ004172-PA	CPIJ002278-PA	CPIJ002271-PA	CPIJ001900-PA	CPIJ001547-PA	CPIJ002067-PA	CPIJ001361-PA	CPIJ001746-PA	CPIJ000416-PA	CPIJ000029-PA
	CPIJ013873-PA	CPIJ012753-PA	CPIJ011538-PA	CPIJ010920-PA	CPIJ010867-PA	CPIJ010679-PA	CPIJ010114-PA	CPIJ009384-PA	CPIJ007488-PA	CPIJ005588-PA	CPIJ004888-PA	CPIJ004482-PA	CPIJ004079-PA	CPIJ002271-PA	CPIJ002229-PA	CPIJ001725-PA	CPIJ001456-PA	CPIJ002028-PA	CPIJ001337-PA	CPIJ001623-PA	CPIJ000377-PA
	CPIJ013826-PA	CPIJ012738-PA	CPIJ011526-PA	CPIJ010918-PA	CPIJ010827-PA	CPIJ010621-PA	CPIJ010112-PA	CPIJ009303-PA	CPIJ007484-PA	CPIJ005573-PA	CPIJ004883-PA	CPIJ004401-PA	CPIJ004073-PA	CPIJ002183-PA	CPIJ002199-PA	CPIJ001655-PA	CPIJ001337-PA	CPIJ001880-PA	CPIJ001289-PA	CPIJ001563-PA	CPIJ000297-PA
	CPIJ013748-PA	CPIJ012735-PA	CPIJ011448-PA	CPIJ010893-PA	CPIJ010817-PA	CPIJ010620-PA	CPIJ010072-PA	CPIJ009282-PA	CPIJ007476-PA	CPIJ005511-PA	CPIJ004849-PA	CPIJ004390-PA	CPIJ004018-PA	CPIJ002177-PA	CPIJ002096-PA	CPIJ001576-PA	CPIJ001289-PA	CPIJ001746-PA	CPIJ001270-PA	CPIJ001530-PA	CPIJ000123-PA
	CPIJ013728-PA	CPIJ012673-PA	CPIJ011417-PA	CPIJ010867-PA	CPIJ010799-PA	CPIJ010611-PA	CPIJ009984-PA	CPIJ009242-PA	CPIJ007408-PA	CPIJ005504-PA	CPIJ004713-PA	CPIJ004172-PA	CPIJ003936-PA	CPIJ002029-PA	CPIJ002067-PA	CPIJ001563-PA	CPIJ001270-PA	CPIJ001623-PA	CPIJ001220-PA	CPIJ001495-PA	CPIJ000029-PA
	CPIJ013671-PA	CPIJ012503-PA	CPIJ011359-PA	CPIJ010827-PA	CPIJ010693-PA	CPIJ010534-PA	CPIJ009981-PA	CPIJ009151-PA	CPIJ007366-PA	CPIJ005389-PA	CPIJ004648-PA	CPIJ004079-PA	CPIJ003890-PA	CPIJ002026-PA	CPIJ002028-PA	CPIJ001456-PA	CPIJ001220-PA	CPIJ001563-PA	CPIJ001218-PA	CPIJ001457-PA
	CPIJ013600-PA	CPIJ012335-PA	CPIJ011357-PA	CPIJ010817-PA	CPIJ010692-PA	CPIJ010528-PA	CPIJ009980-PA	CPIJ009107-PA	CPIJ007354-PA	CPIJ005299-PA	CPIJ004571-PA	CPIJ004073-PA	CPIJ003744-PA	CPIJ001563-PA	CPIJ001880-PA	CPIJ001438-PA	CPIJ001218-PA	CPIJ001530-PA	CPIJ001180-PA	CPIJ001397-PA
	CPIJ013528-PA	CPIJ012332-PA	CPIJ011356-PA	CPIJ010799-PA	CPIJ010683-PA	CPIJ010526-PA	CPIJ009979-PA	CPIJ008982-PA	CPIJ007229-PA	CPIJ005010-PA	CPIJ004532-PA	CPIJ004018-PA	CPIJ003725-PA	CPIJ001547-PA	CPIJ001746-PA	CPIJ001337-PA	CPIJ001180-PA	CPIJ001495-PA	CPIJ001165-PA	CPIJ001267-PA
	CPIJ013503-PA	CPIJ012300-PA	CPIJ011328-PA	CPIJ010692-PA	CPIJ010679-PA	CPIJ010525-PA	CPIJ009962-PA	CPIJ008915-PA	CPIJ007179-PA	CPIJ004935-PA	CPIJ004528-PA	CPIJ003936-PA	CPIJ003655-PA	CPIJ001456-PA	CPIJ001623-PA	CPIJ001316-PA	CPIJ001135-PA	CPIJ001457-PA	CPIJ001132-PA	CPIJ001227-PA
	CPIJ013497-PA	CPIJ012274-PA	CPIJ011325-PA	CPIJ010683-PA	CPIJ010641-PA	CPIJ010515-PA	CPIJ009957-PA	CPIJ008825-PA	CPIJ007098-PA	CPIJ004888-PA	CPIJ004482-PA	CPIJ003890-PA	CPIJ003289-PA	CPIJ001337-PA	CPIJ001563-PA	CPIJ001079-PA	CPIJ001132-PA	CPIJ001397-PA	CPIJ001119-PA	CPIJ001218-PA
	CPIJ013398-PA	CPIJ012219-PA	CPIJ011310-PA	CPIJ010679-PA	CPIJ010621-PA	CPIJ010486-PA	CPIJ009825-PA	CPIJ008800-PA	CPIJ007078-PA	CPIJ004849-PA	CPIJ004401-PA	CPIJ003744-PA	CPIJ003279-PA	CPIJ001289-PA	CPIJ001530-PA	CPIJ000948-PA	CPIJ001119-PA	CPIJ001267-PA	CPIJ000897-PA	CPIJ001179-PA
	CPIJ013344-PA	CPIJ012034-PA	CPIJ011198-PA	CPIJ010641-PA	CPIJ010611-PA	CPIJ010398-PA	CPIJ009804-PA	CPIJ008799-PA	CPIJ007077-PA	CPIJ004815-PA	CPIJ004390-PA	CPIJ003725-PA	CPIJ003148-PA	CPIJ001270-PA	CPIJ001495-PA	CPIJ000859-PA	CPIJ000859-PA	CPIJ001227-PA	CPIJ000753-PA	CPIJ001176-PA
	CPIJ013343-PA	CPIJ012030-PA	CPIJ011194-PA	CPIJ010621-PA	CPIJ010592-PA	CPIJ010388-PA	CPIJ009731-PA	CPIJ008716-PA	CPIJ007075-PA	CPIJ004713-PA	CPIJ004172-PA	CPIJ003655-PA	CPIJ003139-PA	CPIJ001220-PA	CPIJ001457-PA	CPIJ000734-PA	CPIJ000753-PA	CPIJ001218-PA	CPIJ000742-PA	CPIJ001058-PA
	CPIJ013315-PA	CPIJ011996-PA	CPIJ011183-PA	CPIJ010611-PA	CPIJ010561-PA	CPIJ010326-PA	CPIJ009705-PA	CPIJ008683-PA	CPIJ007070-PA	CPIJ004648-PA	CPIJ004079-PA	CPIJ003289-PA	CPIJ003124-PA	CPIJ001218-PA	CPIJ001445-PA	CPIJ000730-PA	CPIJ000742-PA	CPIJ001179-PA	CPIJ000734-PA	CPIJ000967-PA
	CPIJ013280-PA	CPIJ011934-PA	CPIJ011103-PA	CPIJ010592-PA	CPIJ010534-PA	CPIJ010114-PA	CPIJ009697-PA	CPIJ008675-PA	CPIJ007053-PA	CPIJ004571-PA	CPIJ004073-PA	CPIJ003279-PA	CPIJ003013-PA	CPIJ001180-PA	CPIJ001397-PA	CPIJ000676-PA	CPIJ000734-PA	CPIJ001176-PA	CPIJ000730-PA	CPIJ000806-PA
	CPIJ013250-PA	CPIJ011933-PA	CPIJ010988-PA	CPIJ010561-PA	CPIJ010528-PA	CPIJ010112-PA	CPIJ009655-PA	CPIJ008608-PA	CPIJ007024-PA	CPIJ004532-PA	CPIJ004018-PA	CPIJ003148-PA	CPIJ002952-PA	CPIJ001132-PA	CPIJ001267-PA	CPIJ000511-PA	CPIJ000730-PA	CPIJ001058-PA	CPIJ000689-PA	CPIJ000578-PA
	CPIJ013234-PA	CPIJ011924-PA	CPIJ010973-PA	CPIJ010534-PA	CPIJ010526-PA	CPIJ010031-PA	CPIJ009640-PA	CPIJ008584-PA	CPIJ007019-PA	CPIJ004528-PA	CPIJ003936-PA	CPIJ003139-PA	CPIJ002918-PA	CPIJ001119-PA	CPIJ001227-PA	CPIJ000505-PA	CPIJ000689-PA	CPIJ000967-PA	CPIJ000279-PA	CPIJ000513-PA
	CPIJ013217-PA	CPIJ011898-PA	CPIJ010938-PA	CPIJ010528-PA	CPIJ010525-PA	CPIJ010020-PA	CPIJ009638-PA	CPIJ008439-PA	CPIJ006969-PA	CPIJ004482-PA	CPIJ003890-PA	CPIJ003124-PA	CPIJ002909-PA	CPIJ000859-PA	CPIJ001218-PA	CPIJ000416-PA	CPIJ000511-PA	CPIJ000806-PA	CPIJ000276-PA	CPIJ000300-PA
	CPIJ013203-PA	CPIJ011854-PA	CPIJ010920-PA	CPIJ010526-PA	CPIJ010521-PA	CPIJ010018-PA	CPIJ009625-PA	CPIJ008421-PA	CPIJ006955-PA	CPIJ004390-PA	CPIJ003870-PA	CPIJ003013-PA	CPIJ002784-PA	CPIJ000753-PA	CPIJ001179-PA	CPIJ000377-PA	CPIJ000505-PA	CPIJ000578-PA	CPIJ000205-PA	CPIJ000096-PA
	CPIJ013142-PA	CPIJ011826-PA	CPIJ010918-PA	CPIJ010525-PA	CPIJ010486-PA	CPIJ009984-PA	CPIJ009620-PA	CPIJ008291-PA	CPIJ006953-PA	CPIJ004258-PA	CPIJ003777-PA	CPIJ002952-PA	CPIJ002714-PA	CPIJ000742-PA	CPIJ001176-PA	CPIJ000337-PA	CPIJ000279-PA	CPIJ000513-PA	CPIJ000179-PA
	CPIJ013141-PA	CPIJ011779-PA	CPIJ010893-PA	CPIJ010521-PA	CPIJ010398-PA	CPIJ009981-PA	CPIJ009607-PA	CPIJ008265-PA	CPIJ006946-PA	CPIJ004172-PA	CPIJ003744-PA	CPIJ002918-PA	CPIJ002702-PA	CPIJ000734-PA	CPIJ001058-PA	CPIJ000297-PA	CPIJ000205-PA	CPIJ000300-PA	CPIJ000162-PA
	CPIJ013115-PA	CPIJ011777-PA	CPIJ010867-PA	CPIJ010515-PA	CPIJ010388-PA	CPIJ009980-PA	CPIJ009605-PA	CPIJ008264-PA	CPIJ006869-PA	CPIJ004079-PA	CPIJ003725-PA	CPIJ002909-PA	CPIJ002650-PA	CPIJ000730-PA	CPIJ000967-PA	CPIJ000232-PA	CPIJ000162-PA	CPIJ000096-PA
	CPIJ013040-PA	CPIJ011775-PA	CPIJ010827-PA	CPIJ010486-PA	CPIJ010326-PA	CPIJ009979-PA	CPIJ009573-PA	CPIJ008212-PA	CPIJ006868-PA	CPIJ004073-PA	CPIJ003655-PA	CPIJ002784-PA	CPIJ002583-PA	CPIJ000689-PA	CPIJ000806-PA	CPIJ000205-PA	CPIJ000077-PA
	CPIJ013034-PA	CPIJ011701-PA	CPIJ010817-PA	CPIJ010409-PA	CPIJ010278-PA	CPIJ009968-PA	CPIJ009571-PA	CPIJ008192-PA	CPIJ006838-PA	CPIJ004049-PA	CPIJ003558-PA	CPIJ002714-PA	CPIJ002582-PA	CPIJ000511-PA	CPIJ000578-PA	CPIJ000123-PA
	CPIJ012990-PA	CPIJ011693-PA	CPIJ010799-PA	CPIJ010398-PA	CPIJ010277-PA	CPIJ009962-PA	CPIJ009466-PA	CPIJ008184-PA	CPIJ006768-PA	CPIJ004018-PA	CPIJ003289-PA	CPIJ002702-PA	CPIJ002523-PA	CPIJ000505-PA	CPIJ000513-PA	CPIJ000077-PA
	CPIJ012970-PA	CPIJ011691-PA	CPIJ010693-PA	CPIJ010388-PA	CPIJ010114-PA	CPIJ009957-PA	CPIJ009465-PA	CPIJ008103-PA	CPIJ006763-PA	CPIJ003936-PA	CPIJ003279-PA	CPIJ002650-PA	CPIJ002469-PA	CPIJ000279-PA	CPIJ000300-PA
	CPIJ012935-PA	CPIJ011631-PA	CPIJ010692-PA	CPIJ010326-PA	CPIJ010112-PA	CPIJ009804-PA	CPIJ009463-PA	CPIJ008013-PA	CPIJ006749-PA	CPIJ003890-PA	CPIJ003148-PA	CPIJ002583-PA	CPIJ002453-PA	CPIJ000232-PA	CPIJ000096-PA
	CPIJ012918-PA	CPIJ011600-PA	CPIJ010683-PA	CPIJ010278-PA	CPIJ010072-PA	CPIJ009731-PA	CPIJ009461-PA	CPIJ007993-PA	CPIJ006741-PA	CPIJ003797-PA	CPIJ003139-PA	CPIJ002582-PA	CPIJ002431-PA	CPIJ000205-PA
	CPIJ012911-PA	CPIJ011589-PA	CPIJ010679-PA	CPIJ010277-PA	CPIJ010020-PA	CPIJ009705-PA	CPIJ009453-PA	CPIJ007788-PA	CPIJ006702-PA	CPIJ003725-PA	CPIJ003124-PA	CPIJ002523-PA	CPIJ002389-PA	CPIJ000179-PA
	CPIJ012878-PA	CPIJ011585-PA	CPIJ010641-PA	CPIJ010114-PA	CPIJ010018-PA	CPIJ009697-PA	CPIJ009405-PA	CPIJ007755-PA	CPIJ006671-PA	CPIJ003418-PA	CPIJ003013-PA	CPIJ002514-PA	CPIJ002383-PA	CPIJ000162-PA
	CPIJ012817-PA	CPIJ011553-PA	CPIJ010621-PA	CPIJ010112-PA	CPIJ009984-PA	CPIJ009679-PA	CPIJ009320-PA	CPIJ007754-PA	CPIJ006623-PA	CPIJ003304-PA	CPIJ002952-PA	CPIJ002469-PA	CPIJ002342-PA	CPIJ000123-PA
	CPIJ012815-PA	CPIJ011548-PA	CPIJ010620-PA	CPIJ010072-PA	CPIJ009981-PA	CPIJ009655-PA	CPIJ009303-PA	CPIJ007700-PA	CPIJ006578-PA	CPIJ003289-PA	CPIJ002918-PA	CPIJ002453-PA	CPIJ002278-PA	CPIJ000077-PA
	CPIJ012810-PA	CPIJ011540-PA	CPIJ010611-PA	CPIJ010031-PA	CPIJ009980-PA	CPIJ009639-PA	CPIJ009280-PA	CPIJ007698-PA	CPIJ006568-PA	CPIJ003279-PA	CPIJ002909-PA	CPIJ002431-PA	CPIJ002271-PA
	CPIJ012795-PA	CPIJ011538-PA	CPIJ010592-PA	CPIJ010020-PA	CPIJ009979-PA	CPIJ009638-PA	CPIJ009242-PA	CPIJ007696-PA	CPIJ006480-PA	CPIJ003139-PA	CPIJ002784-PA	CPIJ002389-PA	CPIJ002183-PA
	CPIJ012794-PA	CPIJ011526-PA	CPIJ010561-PA	CPIJ010018-PA	CPIJ009968-PA	CPIJ009620-PA	CPIJ009145-PA	CPIJ007692-PA	CPIJ006471-PA	CPIJ003013-PA	CPIJ002714-PA	CPIJ002383-PA	CPIJ002177-PA
	CPIJ012753-PA	CPIJ011511-PA	CPIJ010534-PA	CPIJ009984-PA	CPIJ009962-PA	CPIJ009607-PA	CPIJ009144-PA	CPIJ007655-PA	CPIJ006376-PA	CPIJ002952-PA	CPIJ002702-PA	CPIJ002354-PA	CPIJ002065-PA
	CPIJ012738-PA	CPIJ011448-PA	CPIJ010528-PA	CPIJ009981-PA	CPIJ009957-PA	CPIJ009605-PA	CPIJ009143-PA	CPIJ007520-PA	CPIJ006295-PA	CPIJ002918-PA	CPIJ002650-PA	CPIJ002342-PA	CPIJ002026-PA
	CPIJ012735-PA	CPIJ011417-PA	CPIJ010526-PA	CPIJ009980-PA	CPIJ009825-PA	CPIJ009573-PA	CPIJ009107-PA	CPIJ007488-PA	CPIJ006266-PA	CPIJ002909-PA	CPIJ002583-PA	CPIJ002278-PA	CPIJ001725-PA
	CPIJ012724-PA	CPIJ011359-PA	CPIJ010525-PA	CPIJ009979-PA	CPIJ009804-PA	CPIJ009571-PA	CPIJ009002-PA	CPIJ007484-PA	CPIJ006153-PA	CPIJ002829-PA	CPIJ002582-PA	CPIJ002271-PA	CPIJ001563-PA
	CPIJ012676-PA	CPIJ011357-PA	CPIJ010521-PA	CPIJ009968-PA	CPIJ009731-PA	CPIJ009498-PA	CPIJ009001-PA	CPIJ007476-PA	CPIJ006149-PA	CPIJ002784-PA	CPIJ002523-PA	CPIJ002183-PA	CPIJ001547-PA
	CPIJ012675-PA	CPIJ011356-PA	CPIJ010515-PA	CPIJ009962-PA	CPIJ009719-PA	CPIJ009491-PA	CPIJ008982-PA	CPIJ007408-PA	CPIJ006138-PA	CPIJ002714-PA	CPIJ002514-PA	CPIJ002177-PA	CPIJ001456-PA
	CPIJ012673-PA	CPIJ011350-PA	CPIJ010486-PA	CPIJ009957-PA	CPIJ009705-PA	CPIJ009463-PA	CPIJ008915-PA	CPIJ007366-PA	CPIJ006114-PA	CPIJ002702-PA	CPIJ002469-PA	CPIJ002065-PA	CPIJ001337-PA
	CPIJ012634-PA	CPIJ011328-PA	CPIJ010409-PA	CPIJ009825-PA	CPIJ009697-PA	CPIJ009461-PA	CPIJ008800-PA	CPIJ007354-PA	CPIJ006069-PA	CPIJ002583-PA	CPIJ002453-PA	CPIJ002029-PA	CPIJ001289-PA
	CPIJ012573-PA	CPIJ011325-PA	CPIJ010398-PA	CPIJ009804-PA	CPIJ009655-PA	CPIJ009405-PA	CPIJ008799-PA	CPIJ007229-PA	CPIJ006067-PA	CPIJ002582-PA	CPIJ002431-PA	CPIJ002026-PA	CPIJ001270-PA
	CPIJ012539-PA	CPIJ011310-PA	CPIJ010388-PA	CPIJ009797-PA	CPIJ009640-PA	CPIJ009404-PA	CPIJ008729-PA	CPIJ007179-PA	CPIJ006022-PA	CPIJ002523-PA	CPIJ002389-PA	CPIJ001725-PA	CPIJ001220-PA
	CPIJ012523-PA	CPIJ011198-PA	CPIJ010326-PA	CPIJ009796-PA	CPIJ009639-PA	CPIJ009402-PA	CPIJ008716-PA	CPIJ007098-PA	CPIJ005916-PA	CPIJ002469-PA	CPIJ002383-PA	CPIJ001563-PA	CPIJ001218-PA
	CPIJ012503-PA	CPIJ011194-PA	CPIJ010278-PA	CPIJ009731-PA	CPIJ009638-PA	CPIJ009384-PA	CPIJ008683-PA	CPIJ007078-PA	CPIJ005878-PA	CPIJ002453-PA	CPIJ002354-PA	CPIJ001547-PA	CPIJ001180-PA
	CPIJ012335-PA	CPIJ011183-PA	CPIJ010277-PA	CPIJ009719-PA	CPIJ009625-PA	CPIJ009336-PA	CPIJ008675-PA	CPIJ007077-PA	CPIJ005852-PA	CPIJ002431-PA	CPIJ002342-PA	CPIJ001456-PA	CPIJ001135-PA
	CPIJ012332-PA	CPIJ011179-PA	CPIJ010114-PA	CPIJ009705-PA	CPIJ009620-PA	CPIJ009320-PA	CPIJ008665-PA	CPIJ007075-PA	CPIJ005834-PA	CPIJ002430-PA	CPIJ002278-PA	CPIJ001337-PA	CPIJ001132-PA
	CPIJ012300-PA	CPIJ011103-PA	CPIJ010112-PA	CPIJ009655-PA	CPIJ009607-PA	CPIJ009303-PA	CPIJ008658-PA	CPIJ007070-PA	CPIJ005763-PA	CPIJ002389-PA	CPIJ002271-PA	CPIJ001289-PA	CPIJ001119-PA
	CPIJ012284-PA	CPIJ010988-PA	CPIJ010072-PA	CPIJ009640-PA	CPIJ009605-PA	CPIJ009282-PA	CPIJ008608-PA	CPIJ007053-PA	CPIJ005706-PA	CPIJ002383-PA	CPIJ002183-PA	CPIJ001270-PA	CPIJ000859-PA
	CPIJ012259-PA	CPIJ010973-PA	CPIJ010031-PA	CPIJ009639-PA	CPIJ009573-PA	CPIJ009280-PA	CPIJ008591-PA	CPIJ007047-PA	CPIJ005652-PA	CPIJ002354-PA	CPIJ002177-PA	CPIJ001220-PA	CPIJ000753-PA
	CPIJ012257-PA	CPIJ010938-PA	CPIJ010020-PA	CPIJ009638-PA	CPIJ009571-PA	CPIJ009242-PA	CPIJ008584-PA	CPIJ007024-PA	CPIJ005504-PA	CPIJ002342-PA	CPIJ002065-PA	CPIJ001218-PA	CPIJ000742-PA
	CPIJ012130-PA	CPIJ010920-PA	CPIJ010018-PA	CPIJ009625-PA	CPIJ009466-PA	CPIJ009151-PA	CPIJ008439-PA	CPIJ007019-PA	CPIJ005356-PA	CPIJ002278-PA	CPIJ002029-PA	CPIJ001180-PA	CPIJ000734-PA
	CPIJ012112-PA	CPIJ010918-PA	CPIJ009984-PA	CPIJ009620-PA	CPIJ009465-PA	CPIJ009145-PA	CPIJ008421-PA	CPIJ006969-PA	CPIJ005299-PA	CPIJ002271-PA	CPIJ002026-PA	CPIJ001135-PA	CPIJ000730-PA
	CPIJ012090-PA	CPIJ010893-PA	CPIJ009981-PA	CPIJ009607-PA	CPIJ009463-PA	CPIJ009144-PA	CPIJ008291-PA	CPIJ006955-PA	CPIJ005276-PA	CPIJ002183-PA	CPIJ001725-PA	CPIJ001132-PA	CPIJ000689-PA
	CPIJ012034-PA	CPIJ010867-PA	CPIJ009980-PA	CPIJ009605-PA	CPIJ009461-PA	CPIJ009143-PA	CPIJ008289-PA	CPIJ006953-PA	CPIJ005168-PA	CPIJ002177-PA	CPIJ001563-PA	CPIJ001119-PA	CPIJ000511-PA
	CPIJ012030-PA	CPIJ010827-PA	CPIJ009979-PA	CPIJ009573-PA	CPIJ009453-PA	CPIJ009059-PA	CPIJ008287-PA	CPIJ006946-PA	CPIJ005136-PA	CPIJ002065-PA	CPIJ001547-PA	CPIJ000859-PA	CPIJ000505-PA
	CPIJ012024-PA	CPIJ010817-PA	CPIJ009968-PA	CPIJ009571-PA	CPIJ009405-PA	CPIJ009002-PA	CPIJ008265-PA	CPIJ006932-PA	CPIJ004991-PA	CPIJ002026-PA	CPIJ001456-PA	CPIJ000753-PA	CPIJ000279-PA
	CPIJ012011-PA	CPIJ010799-PA	CPIJ009962-PA	CPIJ009491-PA	CPIJ009336-PA	CPIJ009001-PA	CPIJ008264-PA	CPIJ006869-PA	CPIJ004935-PA	CPIJ001725-PA	CPIJ001337-PA	CPIJ000742-PA	CPIJ000232-PA
	CPIJ011996-PA	CPIJ010693-PA	CPIJ009957-PA	CPIJ009466-PA	CPIJ009320-PA	CPIJ008982-PA	CPIJ008212-PA	CPIJ006868-PA	CPIJ004903-PA	CPIJ001706-PA	CPIJ001289-PA	CPIJ000734-PA	CPIJ000205-PA
	CPIJ011995-PA	CPIJ010692-PA	CPIJ009825-PA	CPIJ009465-PA	CPIJ009303-PA	CPIJ008915-PA	CPIJ008201-PA	CPIJ006838-PA	CPIJ004888-PA	CPIJ001673-PA	CPIJ001270-PA	CPIJ000730-PA	CPIJ000179-PA
	CPIJ011962-PA	CPIJ010683-PA	CPIJ009804-PA	CPIJ009463-PA	CPIJ009282-PA	CPIJ008898-PA	CPIJ008184-PA	CPIJ006768-PA	CPIJ004849-PA	CPIJ001598-PA	CPIJ001220-PA	CPIJ000689-PA	CPIJ000162-PA
	CPIJ011958-PA	CPIJ010679-PA	CPIJ009797-PA	CPIJ009461-PA	CPIJ009280-PA	CPIJ008825-PA	CPIJ008103-PA	CPIJ006763-PA	CPIJ004838-PA	CPIJ001563-PA	CPIJ001218-PA	CPIJ000511-PA	CPIJ000123-PA
	CPIJ011956-PA	CPIJ010641-PA	CPIJ009796-PA	CPIJ009453-PA	CPIJ009242-PA	CPIJ008800-PA	CPIJ008013-PA	CPIJ006749-PA	CPIJ004648-PA	CPIJ001547-PA	CPIJ001180-PA	CPIJ000505-PA	CPIJ000077-PA
	CPIJ011934-PA	CPIJ010621-PA	CPIJ009731-PA	CPIJ009405-PA	CPIJ009151-PA	CPIJ008783-PA	CPIJ008006-PA	CPIJ006741-PA	CPIJ004642-PA	CPIJ001456-PA	CPIJ001135-PA	CPIJ000279-PA
	CPIJ011933-PA	CPIJ010620-PA	CPIJ009719-PA	CPIJ009404-PA	CPIJ009145-PA	CPIJ008770-PA	CPIJ007993-PA	CPIJ006702-PA	CPIJ004551-PA	CPIJ001337-PA	CPIJ001132-PA	CPIJ000232-PA
	CPIJ011930-PA	CPIJ010611-PA	CPIJ009705-PA	CPIJ009402-PA	CPIJ009144-PA	CPIJ008729-PA	CPIJ007795-PA	CPIJ006700-PA	CPIJ004532-PA	CPIJ001316-PA	CPIJ001119-PA	CPIJ000205-PA
	CPIJ011912-PA	CPIJ010592-PA	CPIJ009697-PA	CPIJ009384-PA	CPIJ009143-PA	CPIJ008683-PA	CPIJ007788-PA	CPIJ006671-PA	CPIJ004529-PA	CPIJ001289-PA	CPIJ000859-PA	CPIJ000179-PA
	CPIJ011907-PA	CPIJ010561-PA	CPIJ009655-PA	CPIJ009336-PA	CPIJ009107-PA	CPIJ008675-PA	CPIJ007772-PA	CPIJ006623-PA	CPIJ004522-PA	CPIJ001270-PA	CPIJ000753-PA	CPIJ000162-PA
	CPIJ011898-PA	CPIJ010534-PA	CPIJ009640-PA	CPIJ009320-PA	CPIJ009002-PA	CPIJ008665-PA	CPIJ007755-PA	CPIJ006616-PA	CPIJ004482-PA	CPIJ001220-PA	CPIJ000742-PA	CPIJ000123-PA
	CPIJ011826-PA	CPIJ010528-PA	CPIJ009639-PA	CPIJ009308-PA	CPIJ009001-PA	CPIJ008658-PA	CPIJ007754-PA	CPIJ006578-PA	CPIJ004461-PA	CPIJ001218-PA	CPIJ000734-PA	CPIJ000077-PA
	CPIJ011802-PA	CPIJ010526-PA	CPIJ009638-PA	CPIJ009303-PA	CPIJ008982-PA	CPIJ008591-PA	CPIJ007700-PA	CPIJ006568-PA	CPIJ004304-PA	CPIJ001180-PA	CPIJ000730-PA
	CPIJ011779-PA	CPIJ010525-PA	CPIJ009625-PA	CPIJ009282-PA	CPIJ008915-PA	CPIJ008584-PA	CPIJ007698-PA	CPIJ006480-PA	CPIJ004203-PA	CPIJ001135-PA	CPIJ000689-PA
	CPIJ011777-PA	CPIJ010521-PA	CPIJ009620-PA	CPIJ009280-PA	CPIJ008825-PA	CPIJ008421-PA	CPIJ007696-PA	CPIJ006471-PA	CPIJ004172-PA	CPIJ001132-PA	CPIJ000511-PA
	CPIJ011693-PA	CPIJ010515-PA	CPIJ009607-PA	CPIJ009242-PA	CPIJ008800-PA	CPIJ008384-PA	CPIJ007692-PA	CPIJ006466-PA	CPIJ004079-PA	CPIJ001119-PA	CPIJ000505-PA
	CPIJ011691-PA	CPIJ010486-PA	CPIJ009605-PA	CPIJ009151-PA	CPIJ008799-PA	CPIJ008366-PA	CPIJ007660-PA	CPIJ006376-PA	CPIJ004076-PA	CPIJ001079-PA	CPIJ000279-PA
	CPIJ011600-PA	CPIJ010409-PA	CPIJ009573-PA	CPIJ009145-PA	CPIJ008729-PA	CPIJ008356-PA	CPIJ007651-PA	CPIJ006365-PA	CPIJ004073-PA	CPIJ000948-PA	CPIJ000232-PA
	CPIJ011589-PA	CPIJ010398-PA	CPIJ009571-PA	CPIJ009144-PA	CPIJ008716-PA	CPIJ008314-PA	CPIJ007538-PA	CPIJ006295-PA	CPIJ004018-PA	CPIJ000859-PA	CPIJ000205-PA
	CPIJ011585-PA	CPIJ010388-PA	CPIJ009466-PA	CPIJ009143-PA	CPIJ008683-PA	CPIJ008291-PA	CPIJ007520-PA	CPIJ006266-PA	CPIJ003987-PA	CPIJ000831-PA	CPIJ000179-PA
	CPIJ011550-PA	CPIJ010326-PA	CPIJ009465-PA	CPIJ009107-PA	CPIJ008675-PA	CPIJ008289-PA	CPIJ007488-PA	CPIJ006166-PA	CPIJ003940-PA	CPIJ000795-PA	CPIJ000162-PA
	CPIJ011540-PA	CPIJ010278-PA	CPIJ009463-PA	CPIJ009059-PA	CPIJ008665-PA	CPIJ008287-PA	CPIJ007484-PA	CPIJ006153-PA	CPIJ003936-PA	CPIJ000753-PA	CPIJ000123-PA
	CPIJ011538-PA	CPIJ010277-PA	CPIJ009461-PA	CPIJ009002-PA	CPIJ008658-PA	CPIJ008265-PA	CPIJ007476-PA	CPIJ006149-PA	CPIJ003890-PA	CPIJ000742-PA	CPIJ000077-PA
	CPIJ011537-PA	CPIJ010114-PA	CPIJ009453-PA	CPIJ009001-PA	CPIJ008608-PA	CPIJ008217-PA	CPIJ007408-PA	CPIJ006138-PA	CPIJ003681-PA	CPIJ000734-PA
	CPIJ011526-PA	CPIJ010112-PA	CPIJ009405-PA	CPIJ008982-PA	CPIJ008591-PA	CPIJ008212-PA	CPIJ007366-PA	CPIJ006114-PA	CPIJ003634-PA	CPIJ000730-PA
	CPIJ011511-PA	CPIJ010072-PA	CPIJ009404-PA	CPIJ008915-PA	CPIJ008584-PA	CPIJ008201-PA	CPIJ007354-PA	CPIJ006069-PA	CPIJ003624-PA	CPIJ000689-PA
	CPIJ011489-PA	CPIJ010031-PA	CPIJ009402-PA	CPIJ008904-PA	CPIJ008439-PA	CPIJ008192-PA	CPIJ007311-PA	CPIJ006068-PA	CPIJ003623-PA	CPIJ000676-PA
	CPIJ011448-PA	CPIJ010020-PA	CPIJ009384-PA	CPIJ008825-PA	CPIJ008421-PA	CPIJ008184-PA	CPIJ007255-PA	CPIJ006067-PA	CPIJ003586-PA	CPIJ000511-PA
	CPIJ011413-PA	CPIJ010018-PA	CPIJ009336-PA	CPIJ008800-PA	CPIJ008291-PA	CPIJ008163-PA	CPIJ007229-PA	CPIJ006022-PA	CPIJ003558-PA	CPIJ000505-PA
	CPIJ011412-PA	CPIJ009984-PA	CPIJ009320-PA	CPIJ008799-PA	CPIJ008289-PA	CPIJ008116-PA	CPIJ007179-PA	CPIJ005916-PA	CPIJ003539-PA	CPIJ000416-PA
	CPIJ011379-PA	CPIJ009981-PA	CPIJ009308-PA	CPIJ008729-PA	CPIJ008287-PA	CPIJ008103-PA	CPIJ007098-PA	CPIJ005886-PA	CPIJ003514-PA	CPIJ000279-PA
	CPIJ011359-PA	CPIJ009980-PA	CPIJ009303-PA	CPIJ008716-PA	CPIJ008265-PA	CPIJ008074-PA	CPIJ007078-PA	CPIJ005878-PA	CPIJ003334-PA	CPIJ000205-PA
	CPIJ011357-PA	CPIJ009979-PA	CPIJ009282-PA	CPIJ008683-PA	CPIJ008264-PA	CPIJ008013-PA	CPIJ007077-PA	CPIJ005852-PA	CPIJ003279-PA	CPIJ000162-PA
	CPIJ011356-PA	CPIJ009968-PA	CPIJ009280-PA	CPIJ008675-PA	CPIJ008212-PA	CPIJ008006-PA	CPIJ007075-PA	CPIJ005834-PA	CPIJ003124-PA	CPIJ000077-PA
	CPIJ011328-PA	CPIJ009962-PA	CPIJ009242-PA	CPIJ008665-PA	CPIJ008201-PA	CPIJ007993-PA	CPIJ007070-PA	CPIJ005778-PA	CPIJ003090-PA	CPIJ000029-PA
	CPIJ011325-PA	CPIJ009957-PA	CPIJ009151-PA	CPIJ008658-PA	CPIJ008192-PA	CPIJ007795-PA	CPIJ007053-PA	CPIJ005776-PA	CPIJ003064-PA
	CPIJ011323-PA	CPIJ009825-PA	CPIJ009145-PA	CPIJ008608-PA	CPIJ008184-PA	CPIJ007772-PA	CPIJ007024-PA	CPIJ005763-PA	CPIJ003013-PA
	CPIJ011310-PA	CPIJ009804-PA	CPIJ009144-PA	CPIJ008591-PA	CPIJ008103-PA	CPIJ007754-PA	CPIJ007019-PA	CPIJ005706-PA	CPIJ002931-PA
	CPIJ011296-PA	CPIJ009797-PA	CPIJ009143-PA	CPIJ008584-PA	CPIJ008013-PA	CPIJ007698-PA	CPIJ006969-PA	CPIJ005652-PA	CPIJ002918-PA
	CPIJ011272-PA	CPIJ009796-PA	CPIJ009107-PA	CPIJ008439-PA	CPIJ008006-PA	CPIJ007696-PA	CPIJ006955-PA	CPIJ005635-PA	CPIJ002907-PA
	CPIJ011270-PA	CPIJ009731-PA	CPIJ009059-PA	CPIJ008421-PA	CPIJ007993-PA	CPIJ007660-PA	CPIJ006953-PA	CPIJ005588-PA	CPIJ002841-PA
	CPIJ011269-PA	CPIJ009719-PA	CPIJ009002-PA	CPIJ008403-PA	CPIJ007795-PA	CPIJ007655-PA	CPIJ006946-PA	CPIJ005511-PA	CPIJ002784-PA
	CPIJ011265-PA	CPIJ009705-PA	CPIJ009001-PA	CPIJ008384-PA	CPIJ007788-PA	CPIJ007651-PA	CPIJ006869-PA	CPIJ005504-PA	CPIJ002772-PA
	CPIJ011198-PA	CPIJ009697-PA	CPIJ008982-PA	CPIJ008366-PA	CPIJ007772-PA	CPIJ007541-PA	CPIJ006868-PA	CPIJ005356-PA	CPIJ002714-PA
	CPIJ011194-PA	CPIJ009679-PA	CPIJ008915-PA	CPIJ008291-PA	CPIJ007755-PA	CPIJ007538-PA	CPIJ006838-PA	CPIJ005299-PA	CPIJ002702-PA
	CPIJ011179-PA	CPIJ009655-PA	CPIJ008904-PA	CPIJ008289-PA	CPIJ007754-PA	CPIJ007488-PA	CPIJ006768-PA	CPIJ005276-PA	CPIJ002659-PA
	CPIJ011047-PA	CPIJ009640-PA	CPIJ008825-PA	CPIJ008287-PA	CPIJ007700-PA	CPIJ007484-PA	CPIJ006763-PA	CPIJ005168-PA	CPIJ002650-PA
	CPIJ011018-PA	CPIJ009639-PA	CPIJ008800-PA	CPIJ008265-PA	CPIJ007698-PA	CPIJ007476-PA	CPIJ006761-PA	CPIJ005136-PA	CPIJ002647-PA
	CPIJ011017-PA	CPIJ009638-PA	CPIJ008799-PA	CPIJ008264-PA	CPIJ007696-PA	CPIJ007354-PA	CPIJ006749-PA	CPIJ005086-PA	CPIJ002636-PA
	CPIJ010988-PA	CPIJ009625-PA	CPIJ008783-PA	CPIJ008217-PA	CPIJ007692-PA	CPIJ007338-PA	CPIJ006741-PA	CPIJ005010-PA	CPIJ002595-PA
	CPIJ010973-PA	CPIJ009620-PA	CPIJ008729-PA	CPIJ008212-PA	CPIJ007660-PA	CPIJ007311-PA	CPIJ006712-PA	CPIJ004991-PA	CPIJ002524-PA
	CPIJ010958-PA	CPIJ009607-PA	CPIJ008716-PA	CPIJ008201-PA	CPIJ007655-PA	CPIJ007255-PA	CPIJ006702-PA	CPIJ004935-PA	CPIJ002453-PA
	CPIJ010925-PA	CPIJ009605-PA	CPIJ008683-PA	CPIJ008192-PA	CPIJ007651-PA	CPIJ007229-PA	CPIJ006671-PA	CPIJ004903-PA	CPIJ002452-PA
	CPIJ010920-PA	CPIJ009573-PA	CPIJ008675-PA	CPIJ008184-PA	CPIJ007538-PA	CPIJ007198-PA	CPIJ006623-PA	CPIJ004888-PA	CPIJ002389-PA
	CPIJ010918-PA	CPIJ009571-PA	CPIJ008665-PA	CPIJ008163-PA	CPIJ007520-PA	CPIJ007179-PA	CPIJ006613-PA	CPIJ004849-PA	CPIJ002342-PA
	CPIJ010893-PA	CPIJ009498-PA	CPIJ008658-PA	CPIJ008103-PA	CPIJ007488-PA	CPIJ007075-PA	CPIJ006578-PA	CPIJ004838-PA	CPIJ002183-PA
	CPIJ010867-PA	CPIJ009491-PA	CPIJ008608-PA	CPIJ008074-PA	CPIJ007484-PA	CPIJ007070-PA	CPIJ006569-PA	CPIJ004776-PA	CPIJ002177-PA
	CPIJ010827-PA	CPIJ009466-PA	CPIJ008591-PA	CPIJ008013-PA	CPIJ007476-PA	CPIJ007065-PA	CPIJ006568-PA	CPIJ004648-PA	CPIJ002175-PA
	CPIJ010818-PA	CPIJ009465-PA	CPIJ008584-PA	CPIJ007993-PA	CPIJ007408-PA	CPIJ007064-PA	CPIJ006486-PA	CPIJ004642-PA	CPIJ002174-PA
	CPIJ010817-PA	CPIJ009463-PA	CPIJ008439-PA	CPIJ007970-PA	CPIJ007366-PA	CPIJ007053-PA	CPIJ006480-PA	CPIJ004625-PA	CPIJ001969-PA
	CPIJ010739-PA	CPIJ009461-PA	CPIJ008421-PA	CPIJ007795-PA	CPIJ007354-PA	CPIJ007047-PA	CPIJ006471-PA	CPIJ004551-PA	CPIJ001919-PA
	CPIJ010693-PA	CPIJ009453-PA	CPIJ008403-PA	CPIJ007788-PA	CPIJ007311-PA	CPIJ007044-PA	CPIJ006376-PA	CPIJ004532-PA	CPIJ001916-PA
	CPIJ010692-PA	CPIJ009405-PA	CPIJ008384-PA	CPIJ007772-PA	CPIJ007255-PA	CPIJ006955-PA	CPIJ006295-PA	CPIJ004529-PA	CPIJ001894-PA
	CPIJ010683-PA	CPIJ009404-PA	CPIJ008366-PA	CPIJ007755-PA	CPIJ007229-PA	CPIJ006953-PA	CPIJ006266-PA	CPIJ004522-PA	CPIJ001880-PA
	CPIJ010679-PA	CPIJ009402-PA	CPIJ008291-PA	CPIJ007754-PA	CPIJ007179-PA	CPIJ006946-PA	CPIJ006209-PA	CPIJ004482-PA	CPIJ001707-PA
	CPIJ010621-PA	CPIJ009384-PA	CPIJ008289-PA	CPIJ007700-PA	CPIJ007098-PA	CPIJ006932-PA	CPIJ006159-PA	CPIJ004461-PA	CPIJ001596-PA
	CPIJ010620-PA	CPIJ009336-PA	CPIJ008287-PA	CPIJ007698-PA	CPIJ007078-PA	CPIJ006768-PA	CPIJ006153-PA	CPIJ004304-PA	CPIJ001547-PA
	CPIJ010611-PA	CPIJ009320-PA	CPIJ008265-PA	CPIJ007696-PA	CPIJ007077-PA	CPIJ006763-PA	CPIJ006149-PA	CPIJ004239-PA	CPIJ001495-PA
	CPIJ010561-PA	CPIJ009308-PA	CPIJ008264-PA	CPIJ007692-PA	CPIJ007075-PA	CPIJ006761-PA	CPIJ006138-PA	CPIJ004212-PA	CPIJ001423-PA
	CPIJ010534-PA	CPIJ009303-PA	CPIJ008217-PA	CPIJ007660-PA	CPIJ007070-PA	CPIJ006749-PA	CPIJ006114-PA	CPIJ004203-PA	CPIJ001361-PA
	CPIJ010528-PA	CPIJ009282-PA	CPIJ008212-PA	CPIJ007655-PA	CPIJ007065-PA	CPIJ006741-PA	CPIJ006069-PA	CPIJ004172-PA	CPIJ001337-PA
	CPIJ010526-PA	CPIJ009280-PA	CPIJ008201-PA	CPIJ007651-PA	CPIJ007064-PA	CPIJ006712-PA	CPIJ006067-PA	CPIJ004079-PA	CPIJ001289-PA
	CPIJ010525-PA	CPIJ009242-PA	CPIJ008192-PA	CPIJ007520-PA	CPIJ007053-PA	CPIJ006700-PA	CPIJ006063-PA	CPIJ004076-PA	CPIJ001270-PA
	CPIJ010515-PA	CPIJ009151-PA	CPIJ008184-PA	CPIJ007488-PA	CPIJ007047-PA	CPIJ006671-PA	CPIJ006022-PA	CPIJ004073-PA	CPIJ001220-PA
	CPIJ010503-PA	CPIJ009145-PA	CPIJ008163-PA	CPIJ007484-PA	CPIJ007024-PA	CPIJ006623-PA	CPIJ006003-PA	CPIJ004018-PA	CPIJ001218-PA
	CPIJ010486-PA	CPIJ009144-PA	CPIJ008116-PA	CPIJ007476-PA	CPIJ007019-PA	CPIJ006616-PA	CPIJ005916-PA	CPIJ003987-PA	CPIJ001180-PA
	CPIJ010418-PA	CPIJ009143-PA	CPIJ008103-PA	CPIJ007422-PA	CPIJ006969-PA	CPIJ006613-PA	CPIJ005878-PA	CPIJ003940-PA	CPIJ001165-PA
	CPIJ010409-PA	CPIJ009107-PA	CPIJ008074-PA	CPIJ007408-PA	CPIJ006955-PA	CPIJ006569-PA	CPIJ005852-PA	CPIJ003936-PA	CPIJ001158-PA
	CPIJ010398-PA	CPIJ009059-PA	CPIJ008013-PA	CPIJ007366-PA	CPIJ006953-PA	CPIJ006486-PA	CPIJ005834-PA	CPIJ003931-PA	CPIJ001155-PA
	CPIJ010395-PA	CPIJ009002-PA	CPIJ008006-PA	CPIJ007354-PA	CPIJ006946-PA	CPIJ006480-PA	CPIJ005779-PA	CPIJ003890-PA	CPIJ001132-PA
	CPIJ010388-PA	CPIJ009001-PA	CPIJ007993-PA	CPIJ007338-PA	CPIJ006932-PA	CPIJ006479-PA	CPIJ005767-PA	CPIJ003797-PA	CPIJ001119-PA
	CPIJ010329-PA	CPIJ008982-PA	CPIJ007970-PA	CPIJ007255-PA	CPIJ006869-PA	CPIJ006466-PA	CPIJ005763-PA	CPIJ003681-PA	CPIJ001085-PA
	CPIJ010326-PA	CPIJ008915-PA	CPIJ007795-PA	CPIJ007229-PA	CPIJ006868-PA	CPIJ006376-PA	CPIJ005720-PA	CPIJ003634-PA	CPIJ000990-PA
	CPIJ010256-PA	CPIJ008904-PA	CPIJ007788-PA	CPIJ007179-PA	CPIJ006838-PA	CPIJ006375-PA	CPIJ005706-PA	CPIJ003624-PA	CPIJ000897-PA
	CPIJ010194-PA	CPIJ008898-PA	CPIJ007772-PA	CPIJ007098-PA	CPIJ006768-PA	CPIJ006365-PA	CPIJ005691-PA	CPIJ003623-PA	CPIJ000894-PA
	CPIJ010119-PA	CPIJ008825-PA	CPIJ007755-PA	CPIJ007078-PA	CPIJ006763-PA	CPIJ006325-PA	CPIJ005652-PA	CPIJ003586-PA	CPIJ000805-PA
	CPIJ010114-PA	CPIJ008800-PA	CPIJ007754-PA	CPIJ007077-PA	CPIJ006761-PA	CPIJ006281-PA	CPIJ005635-PA	CPIJ003558-PA	CPIJ000753-PA
	CPIJ010112-PA	CPIJ008799-PA	CPIJ007700-PA	CPIJ007075-PA	CPIJ006749-PA	CPIJ006209-PA	CPIJ005616-PA	CPIJ003539-PA	CPIJ000742-PA
	CPIJ010049-PA	CPIJ008783-PA	CPIJ007698-PA	CPIJ007070-PA	CPIJ006741-PA	CPIJ006187-PA	CPIJ005597-PA	CPIJ003514-PA	CPIJ000734-PA
	CPIJ010031-PA	CPIJ008770-PA	CPIJ007696-PA	CPIJ007065-PA	CPIJ006712-PA	CPIJ006168-PA	CPIJ005573-PA	CPIJ003334-PA	CPIJ000730-PA
	CPIJ010020-PA	CPIJ008729-PA	CPIJ007692-PA	CPIJ007064-PA	CPIJ006702-PA	CPIJ006167-PA	CPIJ005504-PA	CPIJ003289-PA	CPIJ000689-PA
	CPIJ010018-PA	CPIJ008716-PA	CPIJ007660-PA	CPIJ007053-PA	CPIJ006700-PA	CPIJ006166-PA	CPIJ005389-PA	CPIJ003279-PA	CPIJ000615-PA
	CPIJ010002-PA	CPIJ008683-PA	CPIJ007655-PA	CPIJ007047-PA	CPIJ006671-PA	CPIJ006159-PA	CPIJ005356-PA	CPIJ003124-PA	CPIJ000574-PA
	CPIJ009984-PA	CPIJ008675-PA	CPIJ007651-PA	CPIJ007024-PA	CPIJ006623-PA	CPIJ006157-PA	CPIJ005299-PA	CPIJ003090-PA	CPIJ000348-PA
	CPIJ009981-PA	CPIJ008665-PA	CPIJ007538-PA	CPIJ007019-PA	CPIJ006616-PA	CPIJ006149-PA	CPIJ005276-PA	CPIJ003064-PA	CPIJ000279-PA
	CPIJ009980-PA	CPIJ008658-PA	CPIJ007520-PA	CPIJ006969-PA	CPIJ006613-PA	CPIJ006138-PA	CPIJ005168-PA	CPIJ003013-PA	CPIJ000276-PA
	CPIJ009979-PA	CPIJ008608-PA	CPIJ007488-PA	CPIJ006955-PA	CPIJ006578-PA	CPIJ006114-PA	CPIJ005136-PA	CPIJ002952-PA	CPIJ000214-PA
	CPIJ009968-PA	CPIJ008591-PA	CPIJ007484-PA	CPIJ006953-PA	CPIJ006569-PA	CPIJ006093-PA	CPIJ005082-PA	CPIJ002931-PA	CPIJ000205-PA
	CPIJ009962-PA	CPIJ008584-PA	CPIJ007476-PA	CPIJ006946-PA	CPIJ006568-PA	CPIJ006069-PA	CPIJ004991-PA	CPIJ002918-PA	CPIJ000179-PA
	CPIJ009957-PA	CPIJ008439-PA	CPIJ007422-PA	CPIJ006932-PA	CPIJ006486-PA	CPIJ006068-PA	CPIJ004935-PA	CPIJ002909-PA	CPIJ000162-PA
	CPIJ009947-PA	CPIJ008421-PA	CPIJ007408-PA	CPIJ006869-PA	CPIJ006480-PA	CPIJ006067-PA	CPIJ004903-PA	CPIJ002907-PA
	CPIJ009808-PA	CPIJ008403-PA	CPIJ007366-PA	CPIJ006868-PA	CPIJ006471-PA	CPIJ006063-PA	CPIJ004888-PA	CPIJ002841-PA
	CPIJ009804-PA	CPIJ008384-PA	CPIJ007354-PA	CPIJ006838-PA	CPIJ006466-PA	CPIJ006022-PA	CPIJ004883-PA	CPIJ002829-PA
	CPIJ009731-PA	CPIJ008366-PA	CPIJ007311-PA	CPIJ006768-PA	CPIJ006376-PA	CPIJ006003-PA	CPIJ004849-PA	CPIJ002784-PA
	CPIJ009705-PA	CPIJ008356-PA	CPIJ007255-PA	CPIJ006763-PA	CPIJ006375-PA	CPIJ005916-PA	CPIJ004838-PA	CPIJ002772-PA
	CPIJ009697-PA	CPIJ008314-PA	CPIJ007229-PA	CPIJ006761-PA	CPIJ006365-PA	CPIJ005886-PA	CPIJ004815-PA	CPIJ002714-PA
	CPIJ009679-PA	CPIJ008291-PA	CPIJ007198-PA	CPIJ006749-PA	CPIJ006295-PA	CPIJ005878-PA	CPIJ004713-PA	CPIJ002702-PA
	CPIJ009655-PA	CPIJ008289-PA	CPIJ007179-PA	CPIJ006741-PA	CPIJ006266-PA	CPIJ005834-PA	CPIJ004679-PA	CPIJ002659-PA
	CPIJ009639-PA	CPIJ008287-PA	CPIJ007098-PA	CPIJ006702-PA	CPIJ006209-PA	CPIJ005779-PA	CPIJ004648-PA	CPIJ002650-PA
	CPIJ009638-PA	CPIJ008265-PA	CPIJ007078-PA	CPIJ006700-PA	CPIJ006159-PA	CPIJ005767-PA	CPIJ004642-PA	CPIJ002647-PA
	CPIJ009620-PA	CPIJ008264-PA	CPIJ007077-PA	CPIJ006671-PA	CPIJ006153-PA	CPIJ005720-PA	CPIJ004625-PA	CPIJ002636-PA
	CPIJ009607-PA	CPIJ008217-PA	CPIJ007075-PA	CPIJ006623-PA	CPIJ006149-PA	CPIJ005706-PA	CPIJ004571-PA	CPIJ002595-PA
	CPIJ009605-PA	CPIJ008212-PA	CPIJ007070-PA	CPIJ006616-PA	CPIJ006138-PA	CPIJ005691-PA	CPIJ004551-PA	CPIJ002524-PA
	CPIJ009573-PA	CPIJ008201-PA	CPIJ007065-PA	CPIJ006613-PA	CPIJ006114-PA	CPIJ005656-PA	CPIJ004532-PA	CPIJ002469-PA
	CPIJ009571-PA	CPIJ008192-PA	CPIJ007064-PA	CPIJ006578-PA	CPIJ006069-PA	CPIJ005652-PA	CPIJ004529-PA	CPIJ002453-PA
	CPIJ009501-PA	CPIJ008184-PA	CPIJ007053-PA	CPIJ006569-PA	CPIJ006068-PA	CPIJ005635-PA	CPIJ004522-PA	CPIJ002452-PA
	CPIJ009498-PA	CPIJ008163-PA	CPIJ007047-PA	CPIJ006568-PA	CPIJ006067-PA	CPIJ005616-PA	CPIJ004482-PA	CPIJ002389-PA
	CPIJ009491-PA	CPIJ008116-PA	CPIJ007024-PA	CPIJ006486-PA	CPIJ006063-PA	CPIJ005597-PA	CPIJ004461-PA	CPIJ002342-PA
	CPIJ009463-PA	CPIJ008103-PA	CPIJ007019-PA	CPIJ006480-PA	CPIJ006022-PA	CPIJ005588-PA	CPIJ004417-PA	CPIJ002183-PA
	CPIJ009461-PA	CPIJ008074-PA	CPIJ006969-PA	CPIJ006479-PA	CPIJ006003-PA	CPIJ005573-PA	CPIJ004401-PA	CPIJ002177-PA
	CPIJ009453-PA	CPIJ008013-PA	CPIJ006955-PA	CPIJ006471-PA	CPIJ005916-PA	CPIJ005511-PA	CPIJ004390-PA	CPIJ002175-PA
	CPIJ009405-PA	CPIJ008006-PA	CPIJ006953-PA	CPIJ006466-PA	CPIJ005886-PA	CPIJ005504-PA	CPIJ004304-PA	CPIJ002174-PA
	CPIJ009404-PA	CPIJ007993-PA	CPIJ006946-PA	CPIJ006376-PA	CPIJ005878-PA	CPIJ005389-PA	CPIJ004258-PA	CPIJ001969-PA
	CPIJ009402-PA	CPIJ007970-PA	CPIJ006932-PA	CPIJ006375-PA	CPIJ005852-PA	CPIJ005299-PA	CPIJ004203-PA	CPIJ001919-PA
	CPIJ009388-PA	CPIJ007795-PA	CPIJ006869-PA	CPIJ006365-PA	CPIJ005834-PA	CPIJ005276-PA	CPIJ004172-PA	CPIJ001916-PA
	CPIJ009384-PA	CPIJ007788-PA	CPIJ006868-PA	CPIJ006295-PA	CPIJ005779-PA	CPIJ005168-PA	CPIJ004079-PA	CPIJ001894-PA
	CPIJ009377-PA	CPIJ007772-PA	CPIJ006838-PA	CPIJ006266-PA	CPIJ005778-PA	CPIJ005086-PA	CPIJ004076-PA	CPIJ001880-PA
	CPIJ009366-PA	CPIJ007755-PA	CPIJ006768-PA	CPIJ006209-PA	CPIJ005776-PA	CPIJ005082-PA	CPIJ004073-PA	CPIJ001707-PA
	CPIJ009336-PA	CPIJ007754-PA	CPIJ006763-PA	CPIJ006187-PA	CPIJ005767-PA	CPIJ005010-PA	CPIJ004049-PA	CPIJ001706-PA
	CPIJ009320-PA	CPIJ007700-PA	CPIJ006761-PA	CPIJ006168-PA	CPIJ005763-PA	CPIJ004935-PA	CPIJ004018-PA	CPIJ001673-PA
	CPIJ009303-PA	CPIJ007698-PA	CPIJ006749-PA	CPIJ006167-PA	CPIJ005720-PA	CPIJ004888-PA	CPIJ003987-PA	CPIJ001598-PA
	CPIJ009282-PA	CPIJ007696-PA	CPIJ006741-PA	CPIJ006166-PA	CPIJ005706-PA	CPIJ004883-PA	CPIJ003940-PA	CPIJ001596-PA
	CPIJ009281-PA	CPIJ007692-PA	CPIJ006712-PA	CPIJ006157-PA	CPIJ005691-PA	CPIJ004849-PA	CPIJ003936-PA	CPIJ001547-PA
	CPIJ009280-PA	CPIJ007660-PA	CPIJ006702-PA	CPIJ006153-PA	CPIJ005652-PA	CPIJ004838-PA	CPIJ003890-PA	CPIJ001495-PA
	CPIJ009268-PA	CPIJ007655-PA	CPIJ006700-PA	CPIJ006149-PA	CPIJ005635-PA	CPIJ004829-PA	CPIJ003744-PA	CPIJ001423-PA
	CPIJ009242-PA	CPIJ007651-PA	CPIJ006671-PA	CPIJ006138-PA	CPIJ005616-PA	CPIJ004823-PA	CPIJ003725-PA	CPIJ001361-PA
	CPIJ009186-PA	CPIJ007541-PA	CPIJ006623-PA	CPIJ006114-PA	CPIJ005597-PA	CPIJ004815-PA	CPIJ003681-PA	CPIJ001337-PA
	CPIJ009164-PA	CPIJ007538-PA	CPIJ006616-PA	CPIJ006069-PA	CPIJ005588-PA	CPIJ004776-PA	CPIJ003634-PA	CPIJ001289-PA
	CPIJ009151-PA	CPIJ007520-PA	CPIJ006613-PA	CPIJ006068-PA	CPIJ005573-PA	CPIJ004719-PA	CPIJ003624-PA	CPIJ001270-PA
	CPIJ009145-PA	CPIJ007488-PA	CPIJ006578-PA	CPIJ006067-PA	CPIJ005511-PA	CPIJ004713-PA	CPIJ003623-PA	CPIJ001220-PA
	CPIJ009144-PA	CPIJ007484-PA	CPIJ006569-PA	CPIJ006022-PA	CPIJ005504-PA	CPIJ004710-PA	CPIJ003586-PA	CPIJ001218-PA
	CPIJ009143-PA	CPIJ007476-PA	CPIJ006568-PA	CPIJ005916-PA	CPIJ005389-PA	CPIJ004709-PA	CPIJ003558-PA	CPIJ001180-PA
	CPIJ009059-PA	CPIJ007422-PA	CPIJ006486-PA	CPIJ005886-PA	CPIJ005356-PA	CPIJ004679-PA	CPIJ003539-PA	CPIJ001165-PA
	CPIJ009002-PA	CPIJ007408-PA	CPIJ006480-PA	CPIJ005878-PA	CPIJ005299-PA	CPIJ004664-PA	CPIJ003514-PA	CPIJ001158-PA
	CPIJ009001-PA	CPIJ007366-PA	CPIJ006479-PA	CPIJ005852-PA	CPIJ005276-PA	CPIJ004648-PA	CPIJ003418-PA	CPIJ001155-PA
	CPIJ008982-PA	CPIJ007354-PA	CPIJ006471-PA	CPIJ005834-PA	CPIJ005168-PA	CPIJ004625-PA	CPIJ003334-PA	CPIJ001135-PA
	CPIJ008922-PA	CPIJ007338-PA	CPIJ006466-PA	CPIJ005779-PA	CPIJ005136-PA	CPIJ004571-PA	CPIJ003309-PA	CPIJ001132-PA
	CPIJ008917-PA	CPIJ007311-PA	CPIJ006376-PA	CPIJ005778-PA	CPIJ005082-PA	CPIJ004551-PA	CPIJ003304-PA	CPIJ001119-PA
	CPIJ008915-PA	CPIJ007255-PA	CPIJ006375-PA	CPIJ005776-PA	CPIJ005010-PA	CPIJ004532-PA	CPIJ003287-PA	CPIJ001085-PA
	CPIJ008898-PA	CPIJ007229-PA	CPIJ006365-PA	CPIJ005763-PA	CPIJ004991-PA	CPIJ004529-PA	CPIJ003279-PA	CPIJ000990-PA
	CPIJ008889-PA	CPIJ007198-PA	CPIJ006295-PA	CPIJ005720-PA	CPIJ004935-PA	CPIJ004528-PA	CPIJ003148-PA	CPIJ000897-PA
	CPIJ008825-PA	CPIJ007179-PA	CPIJ006266-PA	CPIJ005706-PA	CPIJ004903-PA	CPIJ004522-PA	CPIJ003139-PA	CPIJ000894-PA
	CPIJ008800-PA	CPIJ007098-PA	CPIJ006209-PA	CPIJ005691-PA	CPIJ004888-PA	CPIJ004482-PA	CPIJ003124-PA	CPIJ000831-PA
	CPIJ008799-PA	CPIJ007078-PA	CPIJ006187-PA	CPIJ005681-PA	CPIJ004883-PA	CPIJ004461-PA	CPIJ003090-PA	CPIJ000805-PA
	CPIJ008783-PA	CPIJ007077-PA	CPIJ006168-PA	CPIJ005656-PA	CPIJ004849-PA	CPIJ004417-PA	CPIJ003064-PA	CPIJ000795-PA
	CPIJ008770-PA	CPIJ007075-PA	CPIJ006166-PA	CPIJ005652-PA	CPIJ004838-PA	CPIJ004401-PA	CPIJ003013-PA	CPIJ000753-PA
	CPIJ008729-PA	CPIJ007070-PA	CPIJ006159-PA	CPIJ005635-PA	CPIJ004815-PA	CPIJ004390-PA	CPIJ002931-PA	CPIJ000742-PA
	CPIJ008683-PA	CPIJ007065-PA	CPIJ006153-PA	CPIJ005616-PA	CPIJ004713-PA	CPIJ004258-PA	CPIJ002918-PA	CPIJ000734-PA
	CPIJ008675-PA	CPIJ007064-PA	CPIJ006149-PA	CPIJ005600-PA	CPIJ004679-PA	CPIJ004219-PA	CPIJ002907-PA	CPIJ000730-PA
	CPIJ008665-PA	CPIJ007053-PA	CPIJ006138-PA	CPIJ005597-PA	CPIJ004648-PA	CPIJ004212-PA	CPIJ002841-PA	CPIJ000689-PA
	CPIJ008658-PA	CPIJ007047-PA	CPIJ006114-PA	CPIJ005588-PA	CPIJ004642-PA	CPIJ004203-PA	CPIJ002784-PA	CPIJ000615-PA
	CPIJ008639-PA	CPIJ007044-PA	CPIJ006069-PA	CPIJ005573-PA	CPIJ004625-PA	CPIJ004172-PA	CPIJ002772-PA	CPIJ000574-PA
	CPIJ008595-PA	CPIJ007024-PA	CPIJ006068-PA	CPIJ005511-PA	CPIJ004571-PA	CPIJ004079-PA	CPIJ002714-PA	CPIJ000348-PA
	CPIJ008591-PA	CPIJ007019-PA	CPIJ006067-PA	CPIJ005504-PA	CPIJ004551-PA	CPIJ004073-PA	CPIJ002702-PA	CPIJ000279-PA
	CPIJ008589-PA	CPIJ006969-PA	CPIJ006063-PA	CPIJ005389-PA	CPIJ004532-PA	CPIJ004049-PA	CPIJ002659-PA	CPIJ000276-PA
	CPIJ008584-PA	CPIJ006955-PA	CPIJ006022-PA	CPIJ005356-PA	CPIJ004529-PA	CPIJ004018-PA	CPIJ002650-PA	CPIJ000214-PA
	CPIJ008563-PA	CPIJ006953-PA	CPIJ006003-PA	CPIJ005299-PA	CPIJ004528-PA	CPIJ003987-PA	CPIJ002647-PA	CPIJ000205-PA
	CPIJ008485-PA	CPIJ006946-PA	CPIJ005916-PA	CPIJ005276-PA	CPIJ004522-PA	CPIJ003940-PA	CPIJ002636-PA	CPIJ000179-PA
	CPIJ008484-PA	CPIJ006932-PA	CPIJ005886-PA	CPIJ005210-PA	CPIJ004482-PA	CPIJ003936-PA	CPIJ002595-PA	CPIJ000162-PA
	CPIJ008450-PA	CPIJ006869-PA	CPIJ005878-PA	CPIJ005168-PA	CPIJ004461-PA	CPIJ003890-PA	CPIJ002583-PA	CPIJ000130-PA
	CPIJ008423-PA	CPIJ006868-PA	CPIJ005852-PA	CPIJ005136-PA	CPIJ004417-PA	CPIJ003886-PA	CPIJ002582-PA	CPIJ000029-PA
	CPIJ008421-PA	CPIJ006838-PA	CPIJ005834-PA	CPIJ005086-PA	CPIJ004401-PA	CPIJ003877-PA	CPIJ002524-PA
	CPIJ008403-PA	CPIJ006768-PA	CPIJ005779-PA	CPIJ005082-PA	CPIJ004390-PA	CPIJ003870-PA	CPIJ002523-PA
	CPIJ008397-PA	CPIJ006763-PA	CPIJ005778-PA	CPIJ005064-PA	CPIJ004304-PA	CPIJ003797-PA	CPIJ002453-PA
	CPIJ008396-PA	CPIJ006761-PA	CPIJ005776-PA	CPIJ005010-PA	CPIJ004258-PA	CPIJ003744-PA	CPIJ002452-PA
	CPIJ008384-PA	CPIJ006749-PA	CPIJ005767-PA	CPIJ004991-PA	CPIJ004203-PA	CPIJ003725-PA	CPIJ002431-PA
	CPIJ008366-PA	CPIJ006741-PA	CPIJ005763-PA	CPIJ004935-PA	CPIJ004172-PA	CPIJ003666-PA	CPIJ002430-PA
	CPIJ008356-PA	CPIJ006712-PA	CPIJ005720-PA	CPIJ004903-PA	CPIJ004079-PA	CPIJ003655-PA	CPIJ002389-PA
	CPIJ008314-PA	CPIJ006702-PA	CPIJ005706-PA	CPIJ004888-PA	CPIJ004076-PA	CPIJ003654-PA	CPIJ002383-PA
	CPIJ008291-PA	CPIJ006700-PA	CPIJ005691-PA	CPIJ004883-PA	CPIJ004073-PA	CPIJ003608-PA	CPIJ002354-PA
	CPIJ008289-PA	CPIJ006671-PA	CPIJ005681-PA	CPIJ004867-PA	CPIJ004049-PA	CPIJ003586-PA	CPIJ002342-PA
	CPIJ008287-PA	CPIJ006623-PA	CPIJ005656-PA	CPIJ004849-PA	CPIJ004018-PA	CPIJ003522-PA	CPIJ002278-PA
	CPIJ008265-PA	CPIJ006616-PA	CPIJ005652-PA	CPIJ004838-PA	CPIJ003987-PA	CPIJ003441-PA	CPIJ002271-PA
	CPIJ008217-PA	CPIJ006613-PA	CPIJ005635-PA	CPIJ004815-PA	CPIJ003940-PA	CPIJ003418-PA	CPIJ002183-PA
	CPIJ008212-PA	CPIJ006578-PA	CPIJ005616-PA	CPIJ004776-PA	CPIJ003936-PA	CPIJ003399-PA	CPIJ002177-PA
	CPIJ008201-PA	CPIJ006569-PA	CPIJ005600-PA	CPIJ004713-PA	CPIJ003890-PA	CPIJ003334-PA	CPIJ002175-PA
	CPIJ008199-PA	CPIJ006568-PA	CPIJ005597-PA	CPIJ004679-PA	CPIJ003841-PA	CPIJ003309-PA	CPIJ002174-PA
	CPIJ008197-PA	CPIJ006486-PA	CPIJ005588-PA	CPIJ004664-PA	CPIJ003840-PA	CPIJ003304-PA	CPIJ002065-PA
	CPIJ008192-PA	CPIJ006480-PA	CPIJ005573-PA	CPIJ004648-PA	CPIJ003797-PA	CPIJ003289-PA	CPIJ002029-PA
	CPIJ008191-PA	CPIJ006479-PA	CPIJ005511-PA	CPIJ004642-PA	CPIJ003744-PA	CPIJ003287-PA	CPIJ002026-PA
	CPIJ008184-PA	CPIJ006471-PA	CPIJ005504-PA	CPIJ004571-PA	CPIJ003725-PA	CPIJ003279-PA	CPIJ001969-PA
	CPIJ008182-PA	CPIJ006466-PA	CPIJ005389-PA	CPIJ004551-PA	CPIJ003681-PA	CPIJ003148-PA	CPIJ001919-PA
	CPIJ008163-PA	CPIJ006376-PA	CPIJ005356-PA	CPIJ004532-PA	CPIJ003634-PA	CPIJ003139-PA	CPIJ001916-PA
	CPIJ008116-PA	CPIJ006375-PA	CPIJ005299-PA	CPIJ004529-PA	CPIJ003624-PA	CPIJ003124-PA	CPIJ001894-PA
	CPIJ008112-PA	CPIJ006365-PA	CPIJ005276-PA	CPIJ004528-PA	CPIJ003623-PA	CPIJ003090-PA	CPIJ001880-PA
	CPIJ008103-PA	CPIJ006325-PA	CPIJ005210-PA	CPIJ004522-PA	CPIJ003586-PA	CPIJ003064-PA	CPIJ001707-PA
	CPIJ008074-PA	CPIJ006295-PA	CPIJ005168-PA	CPIJ004482-PA	CPIJ003558-PA	CPIJ003013-PA	CPIJ001596-PA
	CPIJ008013-PA	CPIJ006281-PA	CPIJ005136-PA	CPIJ004461-PA	CPIJ003539-PA	CPIJ002952-PA	CPIJ001563-PA
	CPIJ008010-PA	CPIJ006266-PA	CPIJ005086-PA	CPIJ004417-PA	CPIJ003514-PA	CPIJ002918-PA	CPIJ001547-PA
	CPIJ008006-PA	CPIJ006209-PA	CPIJ005082-PA	CPIJ004401-PA	CPIJ003418-PA	CPIJ002909-PA	CPIJ001495-PA
	CPIJ007993-PA	CPIJ006187-PA	CPIJ005064-PA	CPIJ004390-PA	CPIJ003334-PA	CPIJ002890-PA	CPIJ001456-PA
	CPIJ007978-PA	CPIJ006168-PA	CPIJ005010-PA	CPIJ004304-PA	CPIJ003309-PA	CPIJ002859-PA	CPIJ001423-PA
	CPIJ007943-PA	CPIJ006167-PA	CPIJ004991-PA	CPIJ004258-PA	CPIJ003304-PA	CPIJ002829-PA	CPIJ001361-PA
	CPIJ007823-PA	CPIJ006166-PA	CPIJ004935-PA	CPIJ004212-PA	CPIJ003289-PA	CPIJ002784-PA	CPIJ001337-PA
	CPIJ007795-PA	CPIJ006159-PA	CPIJ004903-PA	CPIJ004203-PA	CPIJ003287-PA	CPIJ002714-PA	CPIJ001316-PA
	CPIJ007772-PA	CPIJ006157-PA	CPIJ004888-PA	CPIJ004172-PA	CPIJ003279-PA	CPIJ002702-PA	CPIJ001289-PA
	CPIJ007754-PA	CPIJ006153-PA	CPIJ004883-PA	CPIJ004079-PA	CPIJ003148-PA	CPIJ002685-PA	CPIJ001270-PA
	CPIJ007723-PA	CPIJ006149-PA	CPIJ004867-PA	CPIJ004076-PA	CPIJ003139-PA	CPIJ002650-PA	CPIJ001220-PA
	CPIJ007698-PA	CPIJ006138-PA	CPIJ004849-PA	CPIJ004073-PA	CPIJ003124-PA	CPIJ002649-PA	CPIJ001218-PA
	CPIJ007696-PA	CPIJ006114-PA	CPIJ004838-PA	CPIJ004049-PA	CPIJ003090-PA	CPIJ002636-PA	CPIJ001180-PA
	CPIJ007660-PA	CPIJ006093-PA	CPIJ004815-PA	CPIJ004018-PA	CPIJ003064-PA	CPIJ002629-PA	CPIJ001165-PA
	CPIJ007655-PA	CPIJ006069-PA	CPIJ004776-PA	CPIJ003987-PA	CPIJ003013-PA	CPIJ002609-PA	CPIJ001158-PA
	CPIJ007651-PA	CPIJ006068-PA	CPIJ004713-PA	CPIJ003940-PA	CPIJ002952-PA	CPIJ002583-PA	CPIJ001155-PA
	CPIJ007541-PA	CPIJ006067-PA	CPIJ004679-PA	CPIJ003936-PA	CPIJ002931-PA	CPIJ002582-PA	CPIJ001132-PA
	CPIJ007538-PA	CPIJ006063-PA	CPIJ004664-PA	CPIJ003890-PA	CPIJ002918-PA	CPIJ002523-PA	CPIJ001119-PA
	CPIJ007514-PA	CPIJ006022-PA	CPIJ004648-PA	CPIJ003886-PA	CPIJ002909-PA	CPIJ002514-PA	CPIJ001085-PA
	CPIJ007505-PA	CPIJ006003-PA	CPIJ004642-PA	CPIJ003870-PA	CPIJ002907-PA	CPIJ002469-PA	CPIJ001079-PA
	CPIJ007488-PA	CPIJ005916-PA	CPIJ004625-PA	CPIJ003797-PA	CPIJ002841-PA	CPIJ002460-PA	CPIJ000990-PA
	CPIJ007484-PA	CPIJ005886-PA	CPIJ004571-PA	CPIJ003744-PA	CPIJ002829-PA	CPIJ002453-PA	CPIJ000948-PA
	CPIJ007476-PA	CPIJ005878-PA	CPIJ004551-PA	CPIJ003725-PA	CPIJ002784-PA	CPIJ002431-PA	CPIJ000897-PA
	CPIJ007437-PA	CPIJ005852-PA	CPIJ004532-PA	CPIJ003681-PA	CPIJ002772-PA	CPIJ002430-PA	CPIJ000894-PA
	CPIJ007376-PA	CPIJ005834-PA	CPIJ004529-PA	CPIJ003655-PA	CPIJ002714-PA	CPIJ002389-PA	CPIJ000859-PA
	CPIJ007354-PA	CPIJ005779-PA	CPIJ004528-PA	CPIJ003634-PA	CPIJ002702-PA	CPIJ002383-PA	CPIJ000805-PA
	CPIJ007348-PA	CPIJ005778-PA	CPIJ004522-PA	CPIJ003624-PA	CPIJ002659-PA	CPIJ002354-PA	CPIJ000753-PA
	CPIJ007341-PA	CPIJ005776-PA	CPIJ004482-PA	CPIJ003623-PA	CPIJ002650-PA	CPIJ002342-PA	CPIJ000742-PA
	CPIJ007338-PA	CPIJ005767-PA	CPIJ004461-PA	CPIJ003586-PA	CPIJ002647-PA	CPIJ002285-PA	CPIJ000734-PA
	CPIJ007311-PA	CPIJ005763-PA	CPIJ004417-PA	CPIJ003558-PA	CPIJ002636-PA	CPIJ002278-PA	CPIJ000730-PA
	CPIJ007255-PA	CPIJ005720-PA	CPIJ004401-PA	CPIJ003539-PA	CPIJ002595-PA	CPIJ002271-PA	CPIJ000689-PA
	CPIJ007229-PA	CPIJ005706-PA	CPIJ004390-PA	CPIJ003514-PA	CPIJ002583-PA	CPIJ002183-PA	CPIJ000676-PA
	CPIJ007228-PA	CPIJ005691-PA	CPIJ004304-PA	CPIJ003418-PA	CPIJ002582-PA	CPIJ002177-PA	CPIJ000615-PA
	CPIJ007198-PA	CPIJ005681-PA	CPIJ004258-PA	CPIJ003338-PA	CPIJ002524-PA	CPIJ002175-PA	CPIJ000574-PA
	CPIJ007196-PA	CPIJ005656-PA	CPIJ004239-PA	CPIJ003336-PA	CPIJ002523-PA	CPIJ002174-PA	CPIJ000511-PA
	CPIJ007179-PA	CPIJ005652-PA	CPIJ004212-PA	CPIJ003334-PA	CPIJ002469-PA	CPIJ002065-PA	CPIJ000505-PA
	CPIJ007075-PA	CPIJ005635-PA	CPIJ004203-PA	CPIJ003309-PA	CPIJ002453-PA	CPIJ002029-PA	CPIJ000416-PA
	CPIJ007070-PA	CPIJ005616-PA	CPIJ004172-PA	CPIJ003304-PA	CPIJ002452-PA	CPIJ002026-PA	CPIJ000377-PA
	CPIJ007065-PA	CPIJ005600-PA	CPIJ004079-PA	CPIJ003289-PA	CPIJ002431-PA	CPIJ001999-PA	CPIJ000348-PA
	CPIJ007064-PA	CPIJ005597-PA	CPIJ004076-PA	CPIJ003287-PA	CPIJ002430-PA	CPIJ001976-PA	CPIJ000297-PA
	CPIJ007053-PA	CPIJ005588-PA	CPIJ004073-PA	CPIJ003279-PA	CPIJ002389-PA	CPIJ001969-PA	CPIJ000279-PA
	CPIJ007047-PA	CPIJ005573-PA	CPIJ004049-PA	CPIJ003172-PA	CPIJ002383-PA	CPIJ001916-PA	CPIJ000277-PA
	CPIJ007044-PA	CPIJ005511-PA	CPIJ004018-PA	CPIJ003148-PA	CPIJ002354-PA	CPIJ001725-PA	CPIJ000276-PA
	CPIJ006975-PA	CPIJ005504-PA	CPIJ003987-PA	CPIJ003139-PA	CPIJ002342-PA	CPIJ001707-PA	CPIJ000232-PA
	CPIJ006955-PA	CPIJ005389-PA	CPIJ003940-PA	CPIJ003124-PA	CPIJ002278-PA	CPIJ001706-PA	CPIJ000214-PA
	CPIJ006953-PA	CPIJ005356-PA	CPIJ003936-PA	CPIJ003090-PA	CPIJ002271-PA	CPIJ001673-PA	CPIJ000205-PA
	CPIJ006946-PA	CPIJ005301-PA	CPIJ003931-PA	CPIJ003064-PA	CPIJ002183-PA	CPIJ001670-PA	CPIJ000179-PA
	CPIJ006932-PA	CPIJ005299-PA	CPIJ003890-PA	CPIJ003013-PA	CPIJ002177-PA	CPIJ001598-PA	CPIJ000162-PA
	CPIJ006912-PA	CPIJ005276-PA	CPIJ003886-PA	CPIJ002952-PA	CPIJ002175-PA	CPIJ001596-PA	CPIJ000123-PA
	CPIJ006768-PA	CPIJ005210-PA	CPIJ003870-PA	CPIJ002931-PA	CPIJ002174-PA	CPIJ001576-PA	CPIJ000077-PA
	CPIJ006763-PA	CPIJ005168-PA	CPIJ003797-PA	CPIJ002918-PA	CPIJ002065-PA	CPIJ001564-PA	CPIJ000031-PA
	CPIJ006761-PA	CPIJ005136-PA	CPIJ003744-PA	CPIJ002909-PA	CPIJ002029-PA	CPIJ001563-PA
	CPIJ006751-PA	CPIJ005086-PA	CPIJ003725-PA	CPIJ002907-PA	CPIJ002026-PA	CPIJ001547-PA
	CPIJ006749-PA	CPIJ005082-PA	CPIJ003681-PA	CPIJ002859-PA	CPIJ001969-PA	CPIJ001538-PA
	CPIJ006741-PA	CPIJ005064-PA	CPIJ003655-PA	CPIJ002841-PA	CPIJ001919-PA	CPIJ001456-PA
	CPIJ006712-PA	CPIJ005010-PA	CPIJ003634-PA	CPIJ002829-PA	CPIJ001916-PA	CPIJ001438-PA
	CPIJ006700-PA	CPIJ004991-PA	CPIJ003624-PA	CPIJ002784-PA	CPIJ001894-PA	CPIJ001400-PA
	CPIJ006690-PA	CPIJ004935-PA	CPIJ003623-PA	CPIJ002772-PA	CPIJ001880-PA	CPIJ001361-PA
	CPIJ006688-PA	CPIJ004903-PA	CPIJ003608-PA	CPIJ002714-PA	CPIJ001725-PA	CPIJ001337-PA
	CPIJ006687-PA	CPIJ004888-PA	CPIJ003586-PA	CPIJ002702-PA	CPIJ001707-PA	CPIJ001317-PA
	CPIJ006671-PA	CPIJ004883-PA	CPIJ003558-PA	CPIJ002685-PA	CPIJ001706-PA	CPIJ001316-PA
	CPIJ006623-PA	CPIJ004867-PA	CPIJ003539-PA	CPIJ002659-PA	CPIJ001673-PA	CPIJ001289-PA
	CPIJ006616-PA	CPIJ004849-PA	CPIJ003522-PA	CPIJ002650-PA	CPIJ001598-PA	CPIJ001270-PA
	CPIJ006613-PA	CPIJ004838-PA	CPIJ003514-PA	CPIJ002647-PA	CPIJ001596-PA	CPIJ001220-PA
	CPIJ006569-PA	CPIJ004829-PA	CPIJ003418-PA	CPIJ002636-PA	CPIJ001563-PA	CPIJ001218-PA
	CPIJ006534-PA	CPIJ004823-PA	CPIJ003338-PA	CPIJ002604-PA	CPIJ001547-PA	CPIJ001180-PA
	CPIJ006486-PA	CPIJ004815-PA	CPIJ003336-PA	CPIJ002603-PA	CPIJ001495-PA	CPIJ001165-PA
	CPIJ006480-PA	CPIJ004776-PA	CPIJ003334-PA	CPIJ002602-PA	CPIJ001456-PA	CPIJ001158-PA
	CPIJ006479-PA	CPIJ004719-PA	CPIJ003309-PA	CPIJ002595-PA	CPIJ001423-PA	CPIJ001155-PA
	CPIJ006466-PA	CPIJ004713-PA	CPIJ003304-PA	CPIJ002583-PA	CPIJ001361-PA	CPIJ001135-PA
	CPIJ006458-PA	CPIJ004710-PA	CPIJ003289-PA	CPIJ002582-PA	CPIJ001337-PA	CPIJ001132-PA
	CPIJ006431-PA	CPIJ004709-PA	CPIJ003287-PA	CPIJ002524-PA	CPIJ001316-PA	CPIJ001119-PA
	CPIJ006376-PA	CPIJ004679-PA	CPIJ003279-PA	CPIJ002514-PA	CPIJ001289-PA	CPIJ001085-PA
	CPIJ006375-PA	CPIJ004664-PA	CPIJ003172-PA	CPIJ002469-PA	CPIJ001270-PA	CPIJ001079-PA
	CPIJ006365-PA	CPIJ004648-PA	CPIJ003148-PA	CPIJ002460-PA	CPIJ001220-PA	CPIJ000992-PA
	CPIJ006325-PA	CPIJ004642-PA	CPIJ003139-PA	CPIJ002453-PA	CPIJ001218-PA	CPIJ000948-PA
	CPIJ006286-PA	CPIJ004625-PA	CPIJ003124-PA	CPIJ002452-PA	CPIJ001180-PA	CPIJ000897-PA
	CPIJ006281-PA	CPIJ004571-PA	CPIJ003090-PA	CPIJ002431-PA	CPIJ001165-PA	CPIJ000859-PA
	CPIJ006209-PA	CPIJ004551-PA	CPIJ003064-PA	CPIJ002430-PA	CPIJ001158-PA	CPIJ000831-PA
	CPIJ006194-PA	CPIJ004532-PA	CPIJ003013-PA	CPIJ002389-PA	CPIJ001155-PA	CPIJ000805-PA
	CPIJ006187-PA	CPIJ004529-PA	CPIJ002952-PA	CPIJ002383-PA	CPIJ001135-PA	CPIJ000795-PA
	CPIJ006168-PA	CPIJ004528-PA	CPIJ002931-PA	CPIJ002354-PA	CPIJ001132-PA	CPIJ000753-PA
	CPIJ006167-PA	CPIJ004522-PA	CPIJ002918-PA	CPIJ002342-PA	CPIJ001119-PA	CPIJ000742-PA
	CPIJ006166-PA	CPIJ004482-PA	CPIJ002909-PA	CPIJ002304-PA	CPIJ001085-PA	CPIJ000734-PA
	CPIJ006159-PA	CPIJ004461-PA	CPIJ002907-PA	CPIJ002278-PA	CPIJ001079-PA	CPIJ000730-PA
	CPIJ006157-PA	CPIJ004417-PA	CPIJ002841-PA	CPIJ002271-PA	CPIJ000990-PA	CPIJ000728-PA
	CPIJ006149-PA	CPIJ004401-PA	CPIJ002829-PA	CPIJ002183-PA	CPIJ000948-PA	CPIJ000689-PA
	CPIJ006138-PA	CPIJ004390-PA	CPIJ002784-PA	CPIJ002177-PA	CPIJ000897-PA	CPIJ000676-PA
	CPIJ006114-PA	CPIJ004354-PA	CPIJ002772-PA	CPIJ002175-PA	CPIJ000894-PA	CPIJ000511-PA
	CPIJ006093-PA	CPIJ004343-PA	CPIJ002714-PA	CPIJ002174-PA	CPIJ000859-PA	CPIJ000505-PA
	CPIJ006069-PA	CPIJ004304-PA	CPIJ002702-PA	CPIJ002065-PA	CPIJ000831-PA	CPIJ000484-PA
	CPIJ006068-PA	CPIJ004258-PA	CPIJ002685-PA	CPIJ002026-PA	CPIJ000805-PA	CPIJ000470-PA
	CPIJ006067-PA	CPIJ004239-PA	CPIJ002659-PA	CPIJ001969-PA	CPIJ000795-PA	CPIJ000416-PA
	CPIJ006063-PA	CPIJ004219-PA	CPIJ002650-PA	CPIJ001919-PA	CPIJ000753-PA	CPIJ000377-PA
	CPIJ006054-PA	CPIJ004212-PA	CPIJ002647-PA	CPIJ001916-PA	CPIJ000742-PA	CPIJ000337-PA
	CPIJ006048-PA	CPIJ004203-PA	CPIJ002636-PA	CPIJ001900-PA	CPIJ000734-PA	CPIJ000297-PA
	CPIJ006040-PA	CPIJ004172-PA	CPIJ002604-PA	CPIJ001894-PA	CPIJ000730-PA	CPIJ000279-PA
	CPIJ006022-PA	CPIJ004079-PA	CPIJ002603-PA	CPIJ001880-PA	CPIJ000689-PA	CPIJ000276-PA
	CPIJ006003-PA	CPIJ004076-PA	CPIJ002602-PA	CPIJ001725-PA	CPIJ000676-PA	CPIJ000232-PA
	CPIJ005968-PA	CPIJ004073-PA	CPIJ002595-PA	CPIJ001707-PA	CPIJ000615-PA	CPIJ000205-PA
	CPIJ005966-PA	CPIJ004049-PA	CPIJ002583-PA	CPIJ001706-PA	CPIJ000574-PA	CPIJ000179-PA
	CPIJ005964-PA	CPIJ004018-PA	CPIJ002582-PA	CPIJ001673-PA	CPIJ000511-PA	CPIJ000162-PA
	CPIJ005963-PA	CPIJ004001-PA	CPIJ002524-PA	CPIJ001670-PA	CPIJ000505-PA	CPIJ000123-PA
	CPIJ005941-PA	CPIJ003987-PA	CPIJ002523-PA	CPIJ001655-PA	CPIJ000416-PA	CPIJ000098-PA
	CPIJ005916-PA	CPIJ003940-PA	CPIJ002514-PA	CPIJ001598-PA	CPIJ000377-PA	CPIJ000077-PA
	CPIJ005886-PA	CPIJ003936-PA	CPIJ002469-PA	CPIJ001596-PA	CPIJ000348-PA	CPIJ000031-PA
	CPIJ005878-PA	CPIJ003931-PA	CPIJ002460-PA	CPIJ001576-PA	CPIJ000297-PA	CPIJ000029-PA
	CPIJ005864-PA	CPIJ003890-PA	CPIJ002453-PA	CPIJ001563-PA	CPIJ000279-PA
	CPIJ005834-PA	CPIJ003886-PA	CPIJ002452-PA	CPIJ001547-PA	CPIJ000277-PA
	CPIJ005818-PA	CPIJ003877-PA	CPIJ002431-PA	CPIJ001495-PA	CPIJ000276-PA
	CPIJ005792-PA	CPIJ003870-PA	CPIJ002430-PA	CPIJ001456-PA	CPIJ000232-PA
	CPIJ005785-PA	CPIJ003841-PA	CPIJ002389-PA	CPIJ001423-PA	CPIJ000214-PA
	CPIJ005779-PA	CPIJ003840-PA	CPIJ002383-PA	CPIJ001361-PA	CPIJ000205-PA
	CPIJ005774-PA	CPIJ003797-PA	CPIJ002354-PA	CPIJ001337-PA	CPIJ000179-PA
	CPIJ005773-PA	CPIJ003777-PA	CPIJ002342-PA	CPIJ001316-PA	CPIJ000162-PA
	CPIJ005767-PA	CPIJ003744-PA	CPIJ002304-PA	CPIJ001289-PA	CPIJ000130-PA
	CPIJ005742-PA	CPIJ003725-PA	CPIJ002285-PA	CPIJ001270-PA	CPIJ000123-PA
	CPIJ005720-PA	CPIJ003681-PA	CPIJ002278-PA	CPIJ001220-PA	CPIJ000077-PA
	CPIJ005706-PA	CPIJ003666-PA	CPIJ002271-PA	CPIJ001218-PA	CPIJ000031-PA
	CPIJ005691-PA	CPIJ003655-PA	CPIJ002183-PA	CPIJ001180-PA	CPIJ000029-PA
	CPIJ005690-PA	CPIJ003654-PA	CPIJ002177-PA	CPIJ001165-PA
	CPIJ005656-PA	CPIJ003634-PA	CPIJ002175-PA	CPIJ001158-PA
	CPIJ005652-PA	CPIJ003624-PA	CPIJ002174-PA	CPIJ001155-PA
	CPIJ005635-PA	CPIJ003623-PA	CPIJ002065-PA	CPIJ001135-PA
	CPIJ005616-PA	CPIJ003608-PA	CPIJ002029-PA	CPIJ001132-PA
	CPIJ005597-PA	CPIJ003586-PA	CPIJ002026-PA	CPIJ001119-PA
	CPIJ005588-PA	CPIJ003558-PA	CPIJ001969-PA	CPIJ001085-PA
	CPIJ005573-PA	CPIJ003539-PA	CPIJ001919-PA	CPIJ001079-PA
	CPIJ005564-PA	CPIJ003522-PA	CPIJ001916-PA	CPIJ000990-PA
	CPIJ005552-PA	CPIJ003514-PA	CPIJ001900-PA	CPIJ000948-PA
	CPIJ005511-PA	CPIJ003441-PA	CPIJ001894-PA	CPIJ000897-PA
	CPIJ005504-PA	CPIJ003418-PA	CPIJ001880-PA	CPIJ000894-PA
	CPIJ005487-PA	CPIJ003399-PA	CPIJ001725-PA	CPIJ000859-PA
	CPIJ005476-PA	CPIJ003338-PA	CPIJ001707-PA	CPIJ000855-PA
	CPIJ005389-PA	CPIJ003336-PA	CPIJ001706-PA	CPIJ000831-PA
	CPIJ005342-PA	CPIJ003334-PA	CPIJ001673-PA	CPIJ000805-PA
	CPIJ005333-PA	CPIJ003309-PA	CPIJ001670-PA	CPIJ000795-PA
	CPIJ005299-PA	CPIJ003304-PA	CPIJ001655-PA	CPIJ000753-PA
	CPIJ005276-PA	CPIJ003289-PA	CPIJ001598-PA	CPIJ000742-PA
	CPIJ005168-PA	CPIJ003287-PA	CPIJ001596-PA	CPIJ000734-PA
	CPIJ005155-PA	CPIJ003279-PA	CPIJ001576-PA	CPIJ000730-PA
	CPIJ005136-PA	CPIJ003172-PA	CPIJ001563-PA	CPIJ000689-PA
	CPIJ005086-PA	CPIJ003148-PA	CPIJ001547-PA	CPIJ000676-PA
	CPIJ005082-PA	CPIJ003139-PA	CPIJ001495-PA	CPIJ000615-PA
	CPIJ005023-PA	CPIJ003124-PA	CPIJ001456-PA	CPIJ000574-PA
	CPIJ005021-PA	CPIJ003090-PA	CPIJ001438-PA	CPIJ000505-PA
	CPIJ005010-PA	CPIJ003064-PA	CPIJ001423-PA	CPIJ000416-PA
	CPIJ004991-PA	CPIJ003013-PA	CPIJ001400-PA	CPIJ000377-PA
	CPIJ004954-PA	CPIJ002952-PA	CPIJ001361-PA	CPIJ000348-PA
	CPIJ004935-PA	CPIJ002931-PA	CPIJ001337-PA	CPIJ000337-PA
	CPIJ004888-PA	CPIJ002918-PA	CPIJ001316-PA	CPIJ000297-PA
	CPIJ004883-PA	CPIJ002909-PA	CPIJ001289-PA	CPIJ000279-PA
	CPIJ004858-PA	CPIJ002907-PA	CPIJ001270-PA	CPIJ000276-PA
	CPIJ004849-PA	CPIJ002890-PA	CPIJ001220-PA	CPIJ000232-PA
	CPIJ004838-PA	CPIJ002859-PA	CPIJ001218-PA	CPIJ000214-PA
	CPIJ004829-PA	CPIJ002841-PA	CPIJ001180-PA	CPIJ000205-PA
	CPIJ004823-PA	CPIJ002829-PA	CPIJ001165-PA	CPIJ000179-PA
	CPIJ004822-PA	CPIJ002784-PA	CPIJ001158-PA	CPIJ000162-PA
	CPIJ004815-PA	CPIJ002772-PA	CPIJ001155-PA	CPIJ000130-PA
	CPIJ004776-PA	CPIJ002714-PA	CPIJ001135-PA	CPIJ000123-PA
	CPIJ004719-PA	CPIJ002702-PA	CPIJ001132-PA	CPIJ000077-PA
	CPIJ004713-PA	CPIJ002685-PA	CPIJ001119-PA	CPIJ000029-PA
	CPIJ004710-PA	CPIJ002659-PA	CPIJ001085-PA
	CPIJ004709-PA	CPIJ002650-PA	CPIJ001079-PA
	CPIJ004696-PA	CPIJ002649-PA	CPIJ000990-PA
	CPIJ004679-PA	CPIJ002647-PA	CPIJ000948-PA
	CPIJ004668-PA	CPIJ002636-PA	CPIJ000897-PA
	CPIJ004664-PA	CPIJ002629-PA	CPIJ000894-PA
	CPIJ004652-PA	CPIJ002609-PA	CPIJ000859-PA
	CPIJ004648-PA	CPIJ002604-PA	CPIJ000855-PA
	CPIJ004625-PA	CPIJ002603-PA	CPIJ000831-PA
	CPIJ004613-PA	CPIJ002602-PA	CPIJ000805-PA
	CPIJ004571-PA	CPIJ002595-PA	CPIJ000795-PA
	CPIJ004551-PA	CPIJ002583-PA	CPIJ000753-PA
	CPIJ004533-PA	CPIJ002582-PA	CPIJ000742-PA
	CPIJ004532-PA	CPIJ002524-PA	CPIJ000734-PA
	CPIJ004529-PA	CPIJ002523-PA	CPIJ000730-PA
	CPIJ004528-PA	CPIJ002514-PA	CPIJ000689-PA
	CPIJ004522-PA	CPIJ002469-PA	CPIJ000676-PA
	CPIJ004482-PA	CPIJ002460-PA	CPIJ000615-PA
	CPIJ004461-PA	CPIJ002453-PA	CPIJ000574-PA
	CPIJ004454-PA	CPIJ002452-PA	CPIJ000511-PA
	CPIJ004446-PA	CPIJ002431-PA	CPIJ000505-PA
	CPIJ004430-PA	CPIJ002430-PA	CPIJ000416-PA
	CPIJ004419-PA	CPIJ002389-PA	CPIJ000377-PA
	CPIJ004417-PA	CPIJ002383-PA	CPIJ000348-PA
	CPIJ004406-PA	CPIJ002354-PA	CPIJ000337-PA
	CPIJ004401-PA	CPIJ002342-PA	CPIJ000297-PA
	CPIJ004390-PA	CPIJ002304-PA	CPIJ000279-PA
	CPIJ004317-PA	CPIJ002285-PA	CPIJ000277-PA
	CPIJ004306-PA	CPIJ002278-PA	CPIJ000276-PA
	CPIJ004258-PA	CPIJ002271-PA	CPIJ000232-PA
	CPIJ004239-PA	CPIJ002183-PA	CPIJ000214-PA
	CPIJ004219-PA	CPIJ002177-PA	CPIJ000205-PA
	CPIJ004212-PA	CPIJ002175-PA	CPIJ000179-PA
	CPIJ004203-PA	CPIJ002174-PA	CPIJ000162-PA
	CPIJ004172-PA	CPIJ002065-PA	CPIJ000130-PA
	CPIJ004080-PA	CPIJ002029-PA	CPIJ000123-PA
	CPIJ004079-PA	CPIJ002026-PA	CPIJ000077-PA
	CPIJ004073-PA	CPIJ001999-PA	CPIJ000031-PA
	CPIJ004070-PA	CPIJ001976-PA	CPIJ000029-PA
	CPIJ004069-PA	CPIJ001969-PA
	CPIJ004049-PA	CPIJ001919-PA
	CPIJ004018-PA	CPIJ001916-PA
	CPIJ004008-PA	CPIJ001900-PA
	CPIJ003987-PA	CPIJ001894-PA
	CPIJ003940-PA	CPIJ001880-PA
	CPIJ003936-PA	CPIJ001725-PA
	CPIJ003931-PA	CPIJ001707-PA
	CPIJ003890-PA	CPIJ001706-PA
	CPIJ003886-PA	CPIJ001673-PA
	CPIJ003877-PA	CPIJ001670-PA
	CPIJ003871-PA	CPIJ001655-PA
	CPIJ003870-PA	CPIJ001598-PA
	CPIJ003857-PA	CPIJ001596-PA
	CPIJ003835-PA	CPIJ001576-PA
	CPIJ003797-PA	CPIJ001564-PA
	CPIJ003744-PA	CPIJ001563-PA
	CPIJ003725-PA	CPIJ001547-PA
	CPIJ003697-PA	CPIJ001538-PA
	CPIJ003666-PA	CPIJ001495-PA
	CPIJ003655-PA	CPIJ001456-PA
	CPIJ003654-PA	CPIJ001438-PA
	CPIJ003635-PA	CPIJ001423-PA
	CPIJ003608-PA	CPIJ001400-PA
	CPIJ003586-PA	CPIJ001361-PA
	CPIJ003552-PA	CPIJ001337-PA
	CPIJ003550-PA	CPIJ001317-PA
	CPIJ003543-PA	CPIJ001316-PA
	CPIJ003522-PA	CPIJ001289-PA
	CPIJ003516-PA	CPIJ001270-PA
	CPIJ003441-PA	CPIJ001220-PA
	CPIJ003418-PA	CPIJ001218-PA
	CPIJ003399-PA	CPIJ001180-PA
	CPIJ003353-PA	CPIJ001165-PA
	CPIJ003341-PA	CPIJ001158-PA
	CPIJ003339-PA	CPIJ001155-PA
	CPIJ003334-PA	CPIJ001135-PA
	CPIJ003330-PA	CPIJ001132-PA
	CPIJ003323-PA	CPIJ001119-PA
	CPIJ003309-PA	CPIJ001085-PA
	CPIJ003305-PA	CPIJ001079-PA
	CPIJ003304-PA	CPIJ000992-PA
	CPIJ003296-PA	CPIJ000990-PA
	CPIJ003289-PA	CPIJ000948-PA
	CPIJ003287-PA	CPIJ000897-PA
	CPIJ003285-PA	CPIJ000894-PA
	CPIJ003279-PA	CPIJ000859-PA
	CPIJ003274-PA	CPIJ000855-PA
	CPIJ003263-PA	CPIJ000831-PA
	CPIJ003260-PA	CPIJ000805-PA
	CPIJ003204-PA	CPIJ000795-PA
	CPIJ003200-PA	CPIJ000753-PA
	CPIJ003150-PA	CPIJ000742-PA
	CPIJ003148-PA	CPIJ000734-PA
	CPIJ003139-PA	CPIJ000730-PA
	CPIJ003125-PA	CPIJ000728-PA
	CPIJ003124-PA	CPIJ000689-PA
	CPIJ003101-PA	CPIJ000676-PA
	CPIJ003090-PA	CPIJ000615-PA
	CPIJ003089-PA	CPIJ000574-PA
	CPIJ003064-PA	CPIJ000511-PA
	CPIJ003013-PA	CPIJ000505-PA
	CPIJ002952-PA	CPIJ000484-PA
	CPIJ002931-PA	CPIJ000470-PA
	CPIJ002918-PA	CPIJ000416-PA
	CPIJ002909-PA	CPIJ000377-PA
	CPIJ002906-PA	CPIJ000348-PA
	CPIJ002890-PA	CPIJ000337-PA
	CPIJ002859-PA	CPIJ000297-PA
	CPIJ002855-PA	CPIJ000279-PA
	CPIJ002829-PA	CPIJ000277-PA
	CPIJ002784-PA	CPIJ000276-PA
	CPIJ002781-PA	CPIJ000232-PA
	CPIJ002714-PA	CPIJ000214-PA
	CPIJ002702-PA	CPIJ000205-PA
	CPIJ002685-PA	CPIJ000179-PA
	CPIJ002651-PA	CPIJ000162-PA
	CPIJ002650-PA	CPIJ000130-PA
	CPIJ002649-PA	CPIJ000123-PA
	CPIJ002647-PA	CPIJ000098-PA
	CPIJ002642-PA	CPIJ000077-PA
	CPIJ002636-PA	CPIJ000031-PA
	CPIJ002629-PA	CPIJ000029-PA
	CPIJ002609-PA
	CPIJ002591-PA
	CPIJ002583-PA
	CPIJ002582-PA
	CPIJ002542-PA
	CPIJ002523-PA
	CPIJ002514-PA
	CPIJ002469-PA
	CPIJ002464-PA
	CPIJ002460-PA
	CPIJ002453-PA
	CPIJ002450-PA
	CPIJ002436-PA
	CPIJ002435-PA
	CPIJ002431-PA
	CPIJ002430-PA
	CPIJ002428-PA
	CPIJ002389-PA
	CPIJ002384-PA
	CPIJ002383-PA
	CPIJ002354-PA
	CPIJ002342-PA
	CPIJ002334-PA
	CPIJ002285-PA
	CPIJ002278-PA
	CPIJ002271-PA
	CPIJ002229-PA
	CPIJ002199-PA
	CPIJ002183-PA
	CPIJ002177-PA
	CPIJ002175-PA
	CPIJ002174-PA
	CPIJ002118-PA
	CPIJ002096-PA
	CPIJ002067-PA
	CPIJ002065-PA
	CPIJ002048-PA
	CPIJ002029-PA
	CPIJ002026-PA
	CPIJ001999-PA
	CPIJ001976-PA
	CPIJ001969-PA
	CPIJ001916-PA
	CPIJ001893-PA
	CPIJ001887-PA
	CPIJ001880-PA
	CPIJ001764-PA
	CPIJ001725-PA
	CPIJ001707-PA
	CPIJ001706-PA
	CPIJ001692-PA
	CPIJ001681-PA
	CPIJ001673-PA
	CPIJ001670-PA
	CPIJ001623-PA
	CPIJ001598-PA
	CPIJ001596-PA
	CPIJ001581-PA
	CPIJ001576-PA
	CPIJ001564-PA
	CPIJ001563-PA
	CPIJ001547-PA
	CPIJ001546-PA
	CPIJ001538-PA
	CPIJ001495-PA
	CPIJ001457-PA
	CPIJ001456-PA
	CPIJ001445-PA
	CPIJ001438-PA
	CPIJ001400-PA
	CPIJ001397-PA
	CPIJ001395-PA
	CPIJ001361-PA
	CPIJ001353-PA
	CPIJ001337-PA
	CPIJ001317-PA
	CPIJ001316-PA
	CPIJ001312-PA
	CPIJ001289-PA
	CPIJ001287-PA
	CPIJ001270-PA
	CPIJ001267-PA
	CPIJ001227-PA
	CPIJ001220-PA
	CPIJ001218-PA
	CPIJ001180-PA
	CPIJ001179-PA
	CPIJ001176-PA
	CPIJ001165-PA
	CPIJ001158-PA
	CPIJ001155-PA
	CPIJ001135-PA
	CPIJ001132-PA
	CPIJ001119-PA
	CPIJ001085-PA
	CPIJ001079-PA
	CPIJ001058-PA
	CPIJ000992-PA
	CPIJ000967-PA
	CPIJ000948-PA
	CPIJ000897-PA
	CPIJ000859-PA
	CPIJ000831-PA
	CPIJ000806-PA
	CPIJ000805-PA
	CPIJ000795-PA
	CPIJ000758-PA
	CPIJ000753-PA
	CPIJ000743-PA
	CPIJ000742-PA
	CPIJ000734-PA
	CPIJ000730-PA
	CPIJ000728-PA
	CPIJ000689-PA
	CPIJ000683-PA
	CPIJ000677-PB
	CPIJ000677-PA
	CPIJ000676-PA
	CPIJ000578-PA
	CPIJ000513-PA
	CPIJ000511-PA
	CPIJ000505-PA
	CPIJ000484-PA
	CPIJ000470-PA
	CPIJ000455-PA
	CPIJ000416-PA
	CPIJ000407-PA
	CPIJ000377-PA
	CPIJ000337-PA
	CPIJ000300-PA
	CPIJ000297-PA
	CPIJ000279-PA
	CPIJ000276-PA
	CPIJ000232-PA
	CPIJ000205-PA
	CPIJ000179-PA
	CPIJ000162-PA
	CPIJ000123-PA
	CPIJ000098-PA
	CPIJ000096-PA
	CPIJ000077-PA
	CPIJ000066-PA
	CPIJ000031-PA
	CPIJ000029-PA

## Sheet: Molecular Function
GO-id	GO:0005488	GO:0003824	GO:0043167	GO:0097159	GO:1901363	GO:0036094	GO:1901265	GO:0000166	GO:0016787	GO:0043168	GO:0097367	GO:0032553	GO:0017076	GO:0032555	GO:0035639	GO:0043169	GO:0046872	GO:0030554	GO:0032559	GO:0005524	GO:0140096	GO:0016740	GO:0016491	GO:0003676	GO:0005515
GO-term	binding	catalytic activity	ion binding	organic cyclic compound binding	heterocyclic compound binding	small molecule binding	nucleoside phosphate binding	nucleotide binding	hydrolase activity	anion binding	carbohydrate derivative binding	ribonucleotide binding	purine nucleotide binding	purine ribonucleotide binding	purine ribonucleoside triphosphate binding	cation binding	metal ion binding	adenyl nucleotide binding	adenyl ribonucleotide binding	ATP binding	catalytic activity	transferase activity	oxidoreductase activity	nucleic acid binding	protein binding
#Seqs	763	743	501	475	474	335	316	316	312	302	273	263	261	259	256	250	247	202	201	198	acting on a protein	181	175	174	130
Seqs																					193
	CPIJ020022-PA	CPIJ020058-PA	CPIJ020022-PA	CPIJ020022-PA	CPIJ020022-PA	CPIJ020022-PA	CPIJ019889-PA	CPIJ019889-PA	CPIJ020026-PA	CPIJ019889-PA	CPIJ019889-PA	CPIJ019889-PA	CPIJ019889-PA	CPIJ019889-PA	CPIJ019889-PA	CPIJ020022-PA	CPIJ020022-PA	CPIJ019889-PA	CPIJ019889-PA	CPIJ019889-PA		CPIJ020058-PA	CPIJ019726-PA	CPIJ019889-PA	CPIJ019840-PA
	CPIJ019889-PA	CPIJ020026-PA	CPIJ019889-PA	CPIJ019889-PA	CPIJ019889-PA	CPIJ019889-PA	CPIJ019868-PA	CPIJ019868-PA	CPIJ019501-PA	CPIJ019868-PA	CPIJ019868-PA	CPIJ019868-PA	CPIJ019868-PA	CPIJ019868-PA	CPIJ019868-PA	CPIJ019840-PA	CPIJ019840-PA	CPIJ019868-PA	CPIJ019868-PA	CPIJ019868-PA	CPIJ019469-PA	CPIJ020026-PA	CPIJ019469-PA	CPIJ019448-PA	CPIJ019651-PA
	CPIJ019868-PA	CPIJ019889-PA	CPIJ019868-PA	CPIJ019868-PA	CPIJ019868-PA	CPIJ019868-PA	CPIJ019726-PA	CPIJ019726-PA	CPIJ019476-PA	CPIJ019726-PA	CPIJ019476-PA	CPIJ019476-PA	CPIJ019476-PA	CPIJ019476-PA	CPIJ019476-PA	CPIJ019577-PA	CPIJ019577-PA	CPIJ019476-PA	CPIJ019476-PA	CPIJ019476-PA	CPIJ019325-PA	CPIJ019861-PA	CPIJ019137-PA	CPIJ019402-PA	CPIJ019577-PA
	CPIJ019840-PA	CPIJ019861-PA	CPIJ019840-PA	CPIJ019726-PA	CPIJ019726-PA	CPIJ019726-PA	CPIJ019476-PA	CPIJ019476-PA	CPIJ019325-PA	CPIJ019476-PA	CPIJ019325-PA	CPIJ019325-PA	CPIJ019325-PA	CPIJ019325-PA	CPIJ019325-PA	CPIJ019501-PA	CPIJ019501-PA	CPIJ019321-PA	CPIJ019321-PA	CPIJ019321-PA	CPIJ019323-PA	CPIJ019651-PA	CPIJ019133-PA	CPIJ019325-PA	CPIJ019453-PA
	CPIJ019814-PA	CPIJ019726-PA	CPIJ019726-PA	CPIJ019476-PA	CPIJ019476-PA	CPIJ019476-PA	CPIJ019325-PA	CPIJ019325-PA	CPIJ019323-PA	CPIJ019325-PA	CPIJ019321-PA	CPIJ019321-PA	CPIJ019321-PA	CPIJ019321-PA	CPIJ019321-PA	CPIJ019325-PA	CPIJ019325-PA	CPIJ019108-PA	CPIJ019108-PA	CPIJ019108-PA	CPIJ019291-PA	CPIJ019325-PA	CPIJ019115-PA	CPIJ019323-PA	CPIJ018855-PA
	CPIJ019726-PA	CPIJ019651-PA	CPIJ019577-PA	CPIJ019448-PA	CPIJ019448-PA	CPIJ019325-PA	CPIJ019323-PA	CPIJ019323-PA	CPIJ019291-PA	CPIJ019321-PA	CPIJ019108-PA	CPIJ019108-PA	CPIJ019108-PA	CPIJ019108-PA	CPIJ019108-PA	CPIJ019323-PA	CPIJ019323-PA	CPIJ018980-PA	CPIJ018980-PA	CPIJ018980-PA	CPIJ019108-PA	CPIJ019323-PA	CPIJ019024-PA	CPIJ018679-PA	CPIJ018848-PA
	CPIJ019651-PA	CPIJ019501-PA	CPIJ019501-PA	CPIJ019402-PA	CPIJ019402-PA	CPIJ019323-PA	CPIJ019321-PA	CPIJ019321-PA	CPIJ019138-PA	CPIJ019115-PA	CPIJ019087-PA	CPIJ019087-PA	CPIJ019087-PA	CPIJ019087-PA	CPIJ019087-PA	CPIJ019024-PA	CPIJ019024-PA	CPIJ018855-PA	CPIJ018855-PA	CPIJ018855-PA	CPIJ019087-PA	CPIJ019308-PA	CPIJ018869-PA	CPIJ018673-PA	CPIJ018780-PA
	CPIJ019577-PA	CPIJ019476-PA	CPIJ019476-PA	CPIJ019325-PA	CPIJ019325-PA	CPIJ019321-PA	CPIJ019115-PA	CPIJ019115-PA	CPIJ019087-PA	CPIJ019108-PA	CPIJ019001-PA	CPIJ019001-PA	CPIJ019001-PA	CPIJ019001-PA	CPIJ019001-PA	CPIJ018999-PA	CPIJ018999-PA	CPIJ018780-PA	CPIJ018780-PA	CPIJ018780-PA	CPIJ018980-PA	CPIJ019232-PA	CPIJ018667-PA	CPIJ018377-PA	CPIJ018692-PA
	CPIJ019501-PA	CPIJ019469-PA	CPIJ019325-PA	CPIJ019323-PA	CPIJ019323-PA	CPIJ019115-PA	CPIJ019108-PA	CPIJ019108-PA	CPIJ019001-PA	CPIJ019087-PA	CPIJ018980-PA	CPIJ018980-PA	CPIJ018980-PA	CPIJ018980-PA	CPIJ018980-PA	CPIJ018869-PA	CPIJ018869-PA	CPIJ018434-PA	CPIJ018434-PA	CPIJ018434-PA	CPIJ018903-PA	CPIJ019108-PA	CPIJ018590-PA	CPIJ018102-PA	CPIJ018609-PA
	CPIJ019476-PA	CPIJ019325-PA	CPIJ019323-PA	CPIJ019321-PA	CPIJ019321-PA	CPIJ019108-PA	CPIJ019087-PA	CPIJ019087-PA	CPIJ018903-PA	CPIJ019001-PA	CPIJ018855-PA	CPIJ018855-PA	CPIJ018855-PA	CPIJ018855-PA	CPIJ018855-PA	CPIJ018667-PA	CPIJ018667-PA	CPIJ018377-PA	CPIJ018377-PA	CPIJ018377-PA	CPIJ018855-PA	CPIJ019087-PA	CPIJ017980-PA	CPIJ017902-PA	CPIJ018377-PA
	CPIJ019453-PA	CPIJ019323-PA	CPIJ019321-PA	CPIJ019115-PA	CPIJ019115-PA	CPIJ019087-PA	CPIJ019001-PA	CPIJ019001-PA	CPIJ018780-PA	CPIJ018980-PA	CPIJ018780-PA	CPIJ018780-PA	CPIJ018780-PA	CPIJ018780-PA	CPIJ018780-PA	CPIJ018635-PA	CPIJ018635-PA	CPIJ018257-PA	CPIJ018257-PA	CPIJ018257-PA	CPIJ018692-PA	CPIJ018980-PA	CPIJ017747-PA	CPIJ017839-PA	CPIJ018054-PA
	CPIJ019448-PA	CPIJ019321-PA	CPIJ019115-PA	CPIJ019108-PA	CPIJ019108-PA	CPIJ019001-PA	CPIJ018980-PA	CPIJ018980-PA	CPIJ018692-PA	CPIJ018855-PA	CPIJ018434-PA	CPIJ018434-PA	CPIJ018434-PA	CPIJ018434-PA	CPIJ018434-PA	CPIJ018102-PA	CPIJ018102-PA	CPIJ018212-PA	CPIJ018212-PA	CPIJ018212-PA	CPIJ018257-PA	CPIJ018855-PA	CPIJ017746-PA	CPIJ017452-PA	CPIJ017980-PA
	CPIJ019402-PA	CPIJ019308-PA	CPIJ019108-PA	CPIJ019087-PA	CPIJ019087-PA	CPIJ018980-PA	CPIJ018855-PA	CPIJ018855-PA	CPIJ018434-PA	CPIJ018780-PA	CPIJ018377-PA	CPIJ018377-PA	CPIJ018377-PA	CPIJ018377-PA	CPIJ018377-PA	CPIJ017980-PA	CPIJ017980-PA	CPIJ018021-PA	CPIJ018021-PA	CPIJ018021-PA	CPIJ018117-PA	CPIJ018673-PA	CPIJ017679-PA	CPIJ017424-PA	CPIJ017648-PA
	CPIJ019325-PA	CPIJ019291-PA	CPIJ019087-PA	CPIJ019024-PA	CPIJ019024-PA	CPIJ018855-PA	CPIJ018780-PA	CPIJ018780-PA	CPIJ018377-PA	CPIJ018434-PA	CPIJ018257-PA	CPIJ018257-PA	CPIJ018257-PA	CPIJ018257-PA	CPIJ018257-PA	CPIJ017679-PA	CPIJ017679-PA	CPIJ018004-PA	CPIJ018004-PA	CPIJ018004-PA	CPIJ018033-PA	CPIJ018633-PA	CPIJ017624-PA	CPIJ017218-PA	CPIJ017353-PA
	CPIJ019323-PA	CPIJ019232-PA	CPIJ019024-PA	CPIJ019001-PA	CPIJ019001-PA	CPIJ018780-PA	CPIJ018673-PA	CPIJ018673-PA	CPIJ018117-PA	CPIJ018377-PA	CPIJ018212-PA	CPIJ018212-PA	CPIJ018212-PA	CPIJ018212-PA	CPIJ018212-PA	CPIJ017671-PA	CPIJ017671-PA	CPIJ017856-PA	CPIJ017856-PA	CPIJ017856-PA	CPIJ017830-PA	CPIJ018632-PA	CPIJ017297-PA	CPIJ017178-PA	CPIJ016769-PA
	CPIJ019321-PA	CPIJ019138-PA	CPIJ019001-PA	CPIJ018980-PA	CPIJ018980-PA	CPIJ018673-PA	CPIJ018434-PA	CPIJ018434-PA	CPIJ018102-PA	CPIJ018257-PA	CPIJ018021-PA	CPIJ018021-PA	CPIJ018021-PA	CPIJ018021-PA	CPIJ018021-PA	CPIJ017628-PA	CPIJ017628-PA	CPIJ017648-PA	CPIJ017648-PA	CPIJ017648-PA	CPIJ017793-PA	CPIJ018631-PA	CPIJ017242-PA	CPIJ016471-PA	CPIJ016733-PA
	CPIJ019115-PA	CPIJ019137-PA	CPIJ018999-PA	CPIJ018855-PA	CPIJ018855-PA	CPIJ018434-PA	CPIJ018377-PA	CPIJ018377-PA	CPIJ018033-PA	CPIJ018212-PA	CPIJ018004-PA	CPIJ018004-PA	CPIJ018004-PA	CPIJ018004-PA	CPIJ018004-PA	CPIJ017626-PA	CPIJ017626-PA	CPIJ017452-PA	CPIJ017452-PA	CPIJ017452-PA	CPIJ017792-PA	CPIJ018629-PA	CPIJ017217-PB	CPIJ016361-PA	CPIJ016560-PA
	CPIJ019108-PA	CPIJ019133-PA	CPIJ018980-PA	CPIJ018780-PA	CPIJ018780-PA	CPIJ018377-PA	CPIJ018257-PA	CPIJ018257-PA	CPIJ018021-PA	CPIJ018101-PA	CPIJ017856-PA	CPIJ017856-PA	CPIJ017856-PA	CPIJ017856-PA	CPIJ017856-PA	CPIJ017547-PA	CPIJ017547-PA	CPIJ017122-PA	CPIJ017122-PA	CPIJ017122-PA	CPIJ017789-PA	CPIJ018627-PA	CPIJ017178-PA	CPIJ015788-PA	CPIJ016315-PA
	CPIJ019087-PA	CPIJ019115-PA	CPIJ018869-PA	CPIJ018679-PA	CPIJ018679-PA	CPIJ018257-PA	CPIJ018212-PA	CPIJ018212-PA	CPIJ017830-PA	CPIJ018021-PA	CPIJ017648-PA	CPIJ017648-PA	CPIJ017648-PA	CPIJ017648-PA	CPIJ017648-PA	CPIJ017380-PA	CPIJ017380-PA	CPIJ016926-PA	CPIJ016926-PA	CPIJ016926-PA	CPIJ017671-PA	CPIJ018624-PA	CPIJ017129-PA	CPIJ015476-PA	CPIJ015769-PA
	CPIJ019024-PA	CPIJ019108-PA	CPIJ018855-PA	CPIJ018673-PA	CPIJ018673-PA	CPIJ018212-PA	CPIJ018021-PA	CPIJ018021-PA	CPIJ017793-PA	CPIJ018004-PA	CPIJ017452-PA	CPIJ017452-PA	CPIJ017452-PA	CPIJ017452-PA	CPIJ017452-PA	CPIJ017373-PA	CPIJ017373-PA	CPIJ016709-PA	CPIJ016709-PA	CPIJ016709-PA	CPIJ017648-PA	CPIJ018257-PA	CPIJ016929-PA	CPIJ015302-PA	CPIJ015766-PA
	CPIJ019001-PA	CPIJ019087-PA	CPIJ018780-PA	CPIJ018434-PA	CPIJ018434-PA	CPIJ018101-PA	CPIJ018004-PA	CPIJ018004-PA	CPIJ017792-PA	CPIJ017856-PA	CPIJ017122-PA	CPIJ017122-PA	CPIJ017122-PA	CPIJ017122-PA	CPIJ017122-PA	CPIJ017358-PA	CPIJ017358-PA	CPIJ016664-PA	CPIJ016664-PA	CPIJ016664-PA	CPIJ017386-PA	CPIJ018102-PA	CPIJ016732-PA	CPIJ015262-PA	CPIJ015622-PA
	CPIJ018999-PA	CPIJ019024-PA	CPIJ018667-PA	CPIJ018377-PA	CPIJ018377-PA	CPIJ018021-PA	CPIJ017856-PA	CPIJ017856-PA	CPIJ017789-PA	CPIJ017648-PA	CPIJ016979-PA	CPIJ016926-PA	CPIJ016926-PA	CPIJ016926-PA	CPIJ016926-PA	CPIJ017242-PA	CPIJ017242-PA	CPIJ016639-PA	CPIJ016639-PA	CPIJ016639-PA	CPIJ017373-PA	CPIJ018065-PA	CPIJ016563-PA	CPIJ015133-PA	CPIJ015080-PA
	CPIJ018980-PA	CPIJ019001-PA	CPIJ018635-PA	CPIJ018257-PA	CPIJ018257-PA	CPIJ018004-PA	CPIJ017648-PA	CPIJ017648-PA	CPIJ017671-PA	CPIJ017452-PA	CPIJ016926-PA	CPIJ016709-PA	CPIJ016709-PA	CPIJ016709-PA	CPIJ016709-PA	CPIJ017217-PB	CPIJ017217-PB	CPIJ016560-PA	CPIJ016560-PA	CPIJ016560-PA	CPIJ017344-PA	CPIJ018004-PA	CPIJ016454-PA	CPIJ015099-PA	CPIJ015035-PA
	CPIJ018869-PA	CPIJ018980-PA	CPIJ018434-PA	CPIJ018212-PA	CPIJ018212-PA	CPIJ017989-PA	CPIJ017452-PA	CPIJ017452-PA	CPIJ017624-PA	CPIJ017129-PA	CPIJ016709-PA	CPIJ016664-PA	CPIJ016664-PA	CPIJ016664-PA	CPIJ016664-PA	CPIJ017178-PA	CPIJ017178-PA	CPIJ016525-PA	CPIJ016525-PA	CPIJ016525-PA	CPIJ017247-PA	CPIJ017648-PA	CPIJ016451-PA	CPIJ014935-PA	CPIJ014882-PA
	CPIJ018855-PA	CPIJ018903-PA	CPIJ018377-PA	CPIJ018102-PA	CPIJ018102-PA	CPIJ017856-PA	CPIJ017122-PA	CPIJ017122-PA	CPIJ017386-PA	CPIJ017122-PA	CPIJ016664-PA	CPIJ016639-PA	CPIJ016639-PA	CPIJ016639-PA	CPIJ016639-PA	CPIJ017129-PA	CPIJ017129-PA	CPIJ016462-PA	CPIJ016462-PA	CPIJ016462-PA	CPIJ017185-PA	CPIJ016647-PA	CPIJ016430-PA	CPIJ014869-PA	CPIJ014826-PA
	CPIJ018848-PA	CPIJ018869-PA	CPIJ018257-PA	CPIJ018101-PA	CPIJ018101-PA	CPIJ017648-PA	CPIJ016926-PA	CPIJ016926-PA	CPIJ017373-PA	CPIJ016926-PA	CPIJ016639-PA	CPIJ016560-PA	CPIJ016560-PA	CPIJ016560-PA	CPIJ016560-PA	CPIJ017122-PA	CPIJ017122-PA	CPIJ016361-PA	CPIJ016361-PA	CPIJ016361-PA	CPIJ017129-PA	CPIJ016450-PA	CPIJ016031-PA	CPIJ014765-PA	CPIJ014765-PA
	CPIJ018803-PA	CPIJ018855-PA	CPIJ018212-PA	CPIJ018021-PA	CPIJ018021-PA	CPIJ017452-PA	CPIJ016709-PA	CPIJ016709-PA	CPIJ017344-PA	CPIJ016709-PA	CPIJ016560-PA	CPIJ016525-PA	CPIJ016525-PA	CPIJ016525-PA	CPIJ016525-PA	CPIJ017045-PA	CPIJ017045-PA	CPIJ015942-PA	CPIJ015942-PA	CPIJ015769-PA	CPIJ016938-PA	CPIJ016443-PA	CPIJ015893-PA	CPIJ014663-PA	CPIJ014760-PA
	CPIJ018780-PA	CPIJ018780-PA	CPIJ018102-PA	CPIJ018004-PA	CPIJ018004-PA	CPIJ017129-PA	CPIJ016664-PA	CPIJ016664-PA	CPIJ017247-PA	CPIJ016664-PA	CPIJ016525-PA	CPIJ016462-PA	CPIJ016462-PA	CPIJ016462-PA	CPIJ016462-PA	CPIJ016938-PA	CPIJ016938-PA	CPIJ015769-PA	CPIJ015769-PA	CPIJ015766-PA	CPIJ016926-PA	CPIJ016406-PA	CPIJ015671-PA	CPIJ014540-PA	CPIJ014411-PA
	CPIJ018692-PA	CPIJ018692-PA	CPIJ018101-PA	CPIJ017980-PA	CPIJ017980-PA	CPIJ017122-PA	CPIJ016639-PA	CPIJ016639-PA	CPIJ017185-PA	CPIJ016639-PA	CPIJ016462-PA	CPIJ016361-PA	CPIJ016361-PA	CPIJ016361-PA	CPIJ016361-PA	CPIJ016926-PA	CPIJ016926-PA	CPIJ015766-PA	CPIJ015766-PA	CPIJ015672-PA	CPIJ016662-PA	CPIJ016046-PA	CPIJ015209-PA	CPIJ014531-PA	CPIJ014338-PA
	CPIJ018679-PA	CPIJ018673-PA	CPIJ018021-PA	CPIJ017902-PA	CPIJ017902-PA	CPIJ016926-PA	CPIJ016560-PA	CPIJ016560-PA	CPIJ017110-PA	CPIJ016560-PA	CPIJ016361-PA	CPIJ016035-PA	CPIJ016035-PA	CPIJ016035-PA	CPIJ016035-PA	CPIJ016662-PA	CPIJ016662-PA	CPIJ015672-PA	CPIJ015672-PA	CPIJ015476-PA	CPIJ016647-PA	CPIJ015956-PA	CPIJ014889-PA	CPIJ014506-PA	CPIJ013873-PA
	CPIJ018673-PA	CPIJ018667-PA	CPIJ018004-PA	CPIJ017856-PA	CPIJ017856-PA	CPIJ016709-PA	CPIJ016525-PA	CPIJ016525-PA	CPIJ016938-PA	CPIJ016525-PA	CPIJ016035-PA	CPIJ015942-PA	CPIJ015942-PA	CPIJ015942-PA	CPIJ015769-PA	CPIJ016640-PA	CPIJ016640-PA	CPIJ015476-PA	CPIJ015476-PA	CPIJ015417-PA	CPIJ016441-PA	CPIJ015942-PA	CPIJ014783-PA	CPIJ014361-PA	CPIJ013250-PA
	CPIJ018667-PA	CPIJ018633-PA	CPIJ017980-PA	CPIJ017839-PA	CPIJ017839-PA	CPIJ016664-PA	CPIJ016462-PA	CPIJ016462-PA	CPIJ016926-PA	CPIJ016462-PA	CPIJ015942-PA	CPIJ015769-PA	CPIJ015769-PA	CPIJ015769-PA	CPIJ015766-PA	CPIJ016639-PA	CPIJ016031-PA	CPIJ015417-PA	CPIJ015417-PA	CPIJ015276-PA	CPIJ016406-PA	CPIJ015789-PA	CPIJ014664-PA	CPIJ014241-PA	CPIJ013203-PA
	CPIJ018635-PA	CPIJ018632-PA	CPIJ017856-PA	CPIJ017648-PA	CPIJ017648-PA	CPIJ016639-PA	CPIJ016454-PA	CPIJ016454-PA	CPIJ016740-PA	CPIJ016454-PA	CPIJ015769-PA	CPIJ015766-PA	CPIJ015766-PA	CPIJ015766-PA	CPIJ015672-PA	CPIJ016031-PA	CPIJ015952-PA	CPIJ015276-PA	CPIJ015276-PA	CPIJ015186-PA	CPIJ016224-PA	CPIJ015672-PA	CPIJ014605-PA	CPIJ014165-PA	CPIJ012970-PA
	CPIJ018609-PA	CPIJ018631-PA	CPIJ017679-PA	CPIJ017452-PA	CPIJ017452-PA	CPIJ016560-PA	CPIJ016451-PA	CPIJ016451-PA	CPIJ016662-PA	CPIJ016451-PA	CPIJ015766-PA	CPIJ015672-PA	CPIJ015672-PA	CPIJ015672-PA	CPIJ015476-PA	CPIJ015952-PA	CPIJ015785-PA	CPIJ015186-PA	CPIJ015186-PA	CPIJ015177-PA	CPIJ016046-PA	CPIJ015417-PA	CPIJ014581-PA	CPIJ014120-PA	CPIJ012935-PA
	CPIJ018590-PA	CPIJ018629-PA	CPIJ017671-PA	CPIJ017424-PA	CPIJ017424-PA	CPIJ016525-PA	CPIJ016362-PA	CPIJ016362-PA	CPIJ016640-PA	CPIJ016361-PA	CPIJ015672-PA	CPIJ015476-PA	CPIJ015476-PA	CPIJ015476-PA	CPIJ015417-PA	CPIJ015785-PA	CPIJ015718-PA	CPIJ015177-PA	CPIJ015177-PA	CPIJ015035-PA	CPIJ015893-PA	CPIJ015296-PA	CPIJ014099-PA	CPIJ013941-PA	CPIJ012735-PA
	CPIJ018434-PA	CPIJ018627-PA	CPIJ017648-PA	CPIJ017242-PA	CPIJ017242-PA	CPIJ016462-PA	CPIJ016361-PA	CPIJ016361-PA	CPIJ016441-PA	CPIJ016035-PA	CPIJ015665-PA	CPIJ015417-PA	CPIJ015417-PA	CPIJ015417-PA	CPIJ015276-PA	CPIJ015718-PA	CPIJ015443-PA	CPIJ015035-PA	CPIJ015035-PA	CPIJ014935-PA	CPIJ015672-PA	CPIJ015227-PA	CPIJ014068-PA	CPIJ013742-PA	CPIJ012503-PA
	CPIJ018377-PA	CPIJ018624-PA	CPIJ017628-PA	CPIJ017218-PA	CPIJ017218-PA	CPIJ016454-PA	CPIJ016035-PA	CPIJ016035-PA	CPIJ016432-PA	CPIJ015942-PA	CPIJ015476-PA	CPIJ015276-PA	CPIJ015276-PA	CPIJ015276-PA	CPIJ015186-PA	CPIJ015443-PA	CPIJ015302-PA	CPIJ014935-PA	CPIJ014935-PA	CPIJ014564-PA	CPIJ015616-PA	CPIJ015186-PA	CPIJ013922-PA	CPIJ013497-PA	CPIJ012259-PA
	CPIJ018257-PA	CPIJ018590-PA	CPIJ017626-PA	CPIJ017178-PA	CPIJ017178-PA	CPIJ016451-PA	CPIJ015942-PA	CPIJ015942-PA	CPIJ016362-PA	CPIJ015769-PA	CPIJ015417-PA	CPIJ015186-PA	CPIJ015186-PA	CPIJ015186-PA	CPIJ015177-PA	CPIJ015302-PA	CPIJ015287-PA	CPIJ014564-PA	CPIJ014564-PA	CPIJ014541-PA	CPIJ015252-PA	CPIJ015177-PA	CPIJ013920-PA	CPIJ013390-PA	CPIJ012257-PA
	CPIJ018212-PA	CPIJ018434-PA	CPIJ017547-PA	CPIJ017129-PA	CPIJ017129-PA	CPIJ016362-PA	CPIJ015769-PA	CPIJ015769-PA	CPIJ016361-PA	CPIJ015766-PA	CPIJ015276-PA	CPIJ015177-PA	CPIJ015177-PA	CPIJ015177-PA	CPIJ015035-PA	CPIJ015287-PA	CPIJ015252-PA	CPIJ014541-PA	CPIJ014541-PA	CPIJ014361-PA	CPIJ015177-PA	CPIJ014981-PA	CPIJ013748-PA	CPIJ012970-PA	CPIJ012112-PA
	CPIJ018102-PA	CPIJ018377-PA	CPIJ017452-PA	CPIJ017122-PA	CPIJ017122-PA	CPIJ016361-PA	CPIJ015766-PA	CPIJ015766-PA	CPIJ016224-PA	CPIJ015672-PA	CPIJ015186-PA	CPIJ015035-PA	CPIJ015035-PA	CPIJ015035-PA	CPIJ014935-PA	CPIJ015252-PA	CPIJ014907-PA	CPIJ014361-PA	CPIJ014361-PA	CPIJ014338-PA	CPIJ015055-PA	CPIJ014694-PA	CPIJ013714-PA	CPIJ012735-PA	CPIJ012024-PA
	CPIJ018101-PA	CPIJ018257-PA	CPIJ017380-PA	CPIJ016926-PA	CPIJ016926-PA	CPIJ016035-PA	CPIJ015672-PA	CPIJ015672-PA	CPIJ016035-PA	CPIJ015476-PA	CPIJ015177-PA	CPIJ014935-PA	CPIJ014935-PA	CPIJ014935-PA	CPIJ014793-PA	CPIJ014907-PA	CPIJ014660-PA	CPIJ014338-PA	CPIJ014338-PA	CPIJ014283-PA	CPIJ014907-PA	CPIJ014541-PA	CPIJ013503-PA	CPIJ012645-PA	CPIJ011930-PA
	CPIJ018054-PA	CPIJ018117-PA	CPIJ017373-PA	CPIJ016709-PA	CPIJ016709-PA	CPIJ015942-PA	CPIJ015671-PA	CPIJ015671-PA	CPIJ015718-PA	CPIJ015417-PA	CPIJ015035-PA	CPIJ014793-PA	CPIJ014793-PA	CPIJ014793-PA	CPIJ014564-PA	CPIJ014660-PA	CPIJ014606-PA	CPIJ014283-PA	CPIJ014283-PA	CPIJ014241-PA	CPIJ014687-PA	CPIJ014338-PA	CPIJ013381-PA	CPIJ012634-PA	CPIJ011802-PA
	CPIJ018021-PA	CPIJ018102-PA	CPIJ017358-PA	CPIJ016664-PA	CPIJ016664-PA	CPIJ015769-PA	CPIJ015476-PA	CPIJ015476-PA	CPIJ015662-PA	CPIJ015276-PA	CPIJ014935-PA	CPIJ014664-PA	CPIJ014564-PA	CPIJ014564-PA	CPIJ014541-PA	CPIJ014606-PA	CPIJ014142-PA	CPIJ014241-PA	CPIJ014241-PA	CPIJ014150-PA	CPIJ014686-PA	CPIJ014255-PA	CPIJ013380-PA	CPIJ012512-PA	CPIJ011538-PA
	CPIJ018004-PA	CPIJ018101-PA	CPIJ017242-PA	CPIJ016639-PA	CPIJ016639-PA	CPIJ015766-PA	CPIJ015417-PA	CPIJ015417-PA	CPIJ015627-PA	CPIJ015186-PA	CPIJ014793-PA	CPIJ014564-PA	CPIJ014541-PA	CPIJ014541-PA	CPIJ014361-PA	CPIJ014142-PA	CPIJ014120-PA	CPIJ014150-PA	CPIJ014150-PA	CPIJ014142-PA	CPIJ014660-PA	CPIJ014098-PA	CPIJ013379-PA	CPIJ012300-PA	CPIJ011412-PA
	CPIJ017989-PA	CPIJ018065-PA	CPIJ017217-PB	CPIJ016560-PA	CPIJ016560-PA	CPIJ015672-PA	CPIJ015276-PA	CPIJ015276-PA	CPIJ015616-PA	CPIJ015177-PA	CPIJ014664-PA	CPIJ014541-PA	CPIJ014361-PA	CPIJ014361-PA	CPIJ014338-PA	CPIJ014120-PA	CPIJ014068-PA	CPIJ014142-PA	CPIJ014142-PA	CPIJ014099-PA	CPIJ014338-PA	CPIJ014052-PA	CPIJ013378-PA	CPIJ012130-PA	CPIJ011325-PA
	CPIJ017980-PA	CPIJ018033-PA	CPIJ017178-PA	CPIJ016525-PA	CPIJ016525-PA	CPIJ015671-PA	CPIJ015209-PA	CPIJ015209-PA	CPIJ015373-PA	CPIJ015035-PA	CPIJ014606-PA	CPIJ014361-PA	CPIJ014338-PA	CPIJ014338-PA	CPIJ014283-PA	CPIJ014068-PA	CPIJ014037-PA	CPIJ014099-PA	CPIJ014099-PA	CPIJ014037-PA	CPIJ014255-PA	CPIJ013596-PA	CPIJ013377-PA	CPIJ011705-PA	CPIJ011310-PA
	CPIJ017902-PA	CPIJ018021-PA	CPIJ017129-PA	CPIJ016471-PA	CPIJ016471-PA	CPIJ015476-PA	CPIJ015186-PA	CPIJ015186-PA	CPIJ015287-PA	CPIJ014935-PA	CPIJ014564-PA	CPIJ014338-PA	CPIJ014283-PA	CPIJ014283-PA	CPIJ014241-PA	CPIJ014037-PA	CPIJ013922-PA	CPIJ014037-PA	CPIJ014037-PA	CPIJ013528-PA	CPIJ014098-PA	CPIJ013528-PA	CPIJ013219-PA	CPIJ011537-PA	CPIJ011272-PA
	CPIJ017856-PA	CPIJ018004-PA	CPIJ017122-PA	CPIJ016462-PA	CPIJ016462-PA	CPIJ015417-PA	CPIJ015177-PA	CPIJ015177-PA	CPIJ015276-PA	CPIJ014793-PA	CPIJ014541-PA	CPIJ014283-PA	CPIJ014241-PA	CPIJ014241-PA	CPIJ014206-PA	CPIJ013922-PA	CPIJ013920-PA	CPIJ013528-PA	CPIJ013528-PA	CPIJ013524-PA	CPIJ014037-PA	CPIJ013524-PA	CPIJ013217-PA	CPIJ011536-PA	CPIJ011017-PA
	CPIJ017839-PA	CPIJ017980-PA	CPIJ017045-PA	CPIJ016454-PA	CPIJ016454-PA	CPIJ015276-PA	CPIJ015035-PA	CPIJ015035-PA	CPIJ015252-PA	CPIJ014783-PA	CPIJ014361-PA	CPIJ014241-PA	CPIJ014206-PA	CPIJ014206-PA	CPIJ014150-PA	CPIJ013920-PA	CPIJ013600-PA	CPIJ013524-PA	CPIJ013524-PA	CPIJ013344-PA	CPIJ013962-PA	CPIJ013234-PA	CPIJ012909-PA	CPIJ011526-PA	CPIJ010958-PA
	CPIJ017679-PA	CPIJ017830-PA	CPIJ016938-PA	CPIJ016451-PA	CPIJ016451-PA	CPIJ015209-PA	CPIJ014935-PA	CPIJ014935-PA	CPIJ015055-PA	CPIJ014664-PA	CPIJ014338-PA	CPIJ014206-PA	CPIJ014150-PA	CPIJ014150-PA	CPIJ014142-PA	CPIJ013600-PA	CPIJ013398-PA	CPIJ013344-PA	CPIJ013344-PA	CPIJ013217-PA	CPIJ013852-PA	CPIJ013219-PA	CPIJ012341-PA	CPIJ011328-PA	CPIJ010925-PA
	CPIJ017671-PA	CPIJ017793-PA	CPIJ016926-PA	CPIJ016362-PA	CPIJ016362-PA	CPIJ015186-PA	CPIJ014793-PA	CPIJ014793-PA	CPIJ014935-PA	CPIJ014564-PA	CPIJ014283-PA	CPIJ014150-PA	CPIJ014142-PA	CPIJ014142-PA	CPIJ014099-PA	CPIJ013398-PA	CPIJ013381-PA	CPIJ013217-PA	CPIJ013217-PA	CPIJ013034-PA	CPIJ013528-PA	CPIJ013217-PA	CPIJ012226-PA	CPIJ011325-PA	CPIJ010818-PA
	CPIJ017648-PA	CPIJ017792-PA	CPIJ016709-PA	CPIJ016361-PA	CPIJ016361-PA	CPIJ015177-PA	CPIJ014783-PA	CPIJ014783-PA	CPIJ014907-PA	CPIJ014541-PA	CPIJ014241-PA	CPIJ014142-PA	CPIJ014099-PA	CPIJ014099-PA	CPIJ014037-PA	CPIJ013381-PA	CPIJ013380-PA	CPIJ013034-PA	CPIJ013034-PA	CPIJ012634-PA	CPIJ013491-PA	CPIJ013040-PA	CPIJ012011-PA	CPIJ011194-PA	CPIJ010739-PA
	CPIJ017628-PA	CPIJ017789-PA	CPIJ016664-PA	CPIJ016035-PA	CPIJ016035-PA	CPIJ015035-PA	CPIJ014664-PA	CPIJ014664-PA	CPIJ014793-PA	CPIJ014361-PA	CPIJ014206-PA	CPIJ014099-PA	CPIJ014037-PA	CPIJ014037-PA	CPIJ013949-PA	CPIJ013380-PA	CPIJ013379-PA	CPIJ012634-PA	CPIJ012634-PA	CPIJ012573-PA	CPIJ013398-PA	CPIJ013034-PA	CPIJ011996-PA	CPIJ010827-PA	CPIJ010418-PA
	CPIJ017626-PA	CPIJ017747-PA	CPIJ016662-PA	CPIJ015942-PA	CPIJ015942-PA	CPIJ014935-PA	CPIJ014580-PA	CPIJ014580-PA	CPIJ014687-PA	CPIJ014338-PA	CPIJ014150-PA	CPIJ014037-PA	CPIJ013949-PA	CPIJ013949-PA	CPIJ013528-PA	CPIJ013379-PA	CPIJ013378-PA	CPIJ012573-PA	CPIJ012573-PA	CPIJ012571-PA	CPIJ013344-PA	CPIJ012815-PA	CPIJ011779-PA	CPIJ010739-PA	CPIJ010329-PA
	CPIJ017547-PA	CPIJ017746-PA	CPIJ016640-PA	CPIJ015788-PA	CPIJ015788-PA	CPIJ014793-PA	CPIJ014564-PA	CPIJ014564-PA	CPIJ014686-PA	CPIJ014283-PA	CPIJ014142-PA	CPIJ013949-PA	CPIJ013528-PA	CPIJ013528-PA	CPIJ013524-PA	CPIJ013378-PA	CPIJ013377-PA	CPIJ012571-PA	CPIJ012571-PA	CPIJ012570-PA	CPIJ013280-PA	CPIJ012756-PA	CPIJ011631-PA	CPIJ010534-PA	CPIJ010002-PA
	CPIJ017452-PA	CPIJ017679-PA	CPIJ016639-PA	CPIJ015769-PA	CPIJ015769-PA	CPIJ014783-PA	CPIJ014541-PA	CPIJ014541-PA	CPIJ014660-PA	CPIJ014241-PA	CPIJ014099-PA	CPIJ013714-PA	CPIJ013524-PA	CPIJ013524-PA	CPIJ013344-PA	CPIJ013377-PA	CPIJ013259-PA	CPIJ012570-PA	CPIJ012570-PA	CPIJ012512-PA	CPIJ013232-PA	CPIJ012735-PA	CPIJ011528-PA	CPIJ010525-PA	CPIJ009808-PA
	CPIJ017424-PA	CPIJ017671-PA	CPIJ016560-PA	CPIJ015766-PA	CPIJ015766-PA	CPIJ014664-PA	CPIJ014361-PA	CPIJ014361-PA	CPIJ014559-PA	CPIJ014206-PA	CPIJ014037-PA	CPIJ013528-PA	CPIJ013344-PA	CPIJ013344-PA	CPIJ013250-PA	CPIJ013259-PA	CPIJ013250-PA	CPIJ012512-PA	CPIJ012512-PA	CPIJ012300-PA	CPIJ013063-PA	CPIJ012673-PA	CPIJ011413-PA	CPIJ010398-PA	CPIJ009388-PA
	CPIJ017380-PA	CPIJ017648-PA	CPIJ016525-PA	CPIJ015672-PA	CPIJ015672-PA	CPIJ014580-PA	CPIJ014338-PA	CPIJ014338-PA	CPIJ014558-PA	CPIJ014150-PA	CPIJ013949-PA	CPIJ013524-PA	CPIJ013250-PA	CPIJ013250-PA	CPIJ013217-PA	CPIJ013250-PA	CPIJ013115-PA	CPIJ012300-PA	CPIJ012300-PA	CPIJ012284-PA	CPIJ012970-PA	CPIJ012332-PA	CPIJ011409-PA	CPIJ010326-PA	CPIJ009384-PA
	CPIJ017373-PA	CPIJ017624-PA	CPIJ016462-PA	CPIJ015671-PA	CPIJ015671-PA	CPIJ014564-PA	CPIJ014283-PA	CPIJ014283-PA	CPIJ014556-PA	CPIJ014142-PA	CPIJ013714-PA	CPIJ013344-PA	CPIJ013217-PA	CPIJ013217-PA	CPIJ013034-PA	CPIJ013115-PA	CPIJ012957-PA	CPIJ012284-PA	CPIJ012284-PA	CPIJ011962-PA	CPIJ012757-PA	CPIJ011996-PA	CPIJ011391-PA	CPIJ010112-PA	CPIJ009366-PA
	CPIJ017358-PA	CPIJ017452-PA	CPIJ016454-PA	CPIJ015476-PA	CPIJ015476-PA	CPIJ014541-PA	CPIJ014241-PA	CPIJ014241-PA	CPIJ014361-PA	CPIJ014099-PA	CPIJ013528-PA	CPIJ013250-PA	CPIJ013034-PA	CPIJ013034-PA	CPIJ012815-PA	CPIJ012957-PA	CPIJ012633-PA	CPIJ011962-PA	CPIJ011962-PA	CPIJ011958-PA	CPIJ012336-PA	CPIJ011934-PA	CPIJ011296-PA	CPIJ010018-PA	CPIJ009268-PA
	CPIJ017353-PA	CPIJ017396-PA	CPIJ016451-PA	CPIJ015417-PA	CPIJ015417-PA	CPIJ014361-PA	CPIJ014206-PA	CPIJ014206-PA	CPIJ014241-PA	CPIJ014037-PA	CPIJ013524-PA	CPIJ013217-PA	CPIJ012815-PA	CPIJ012815-PA	CPIJ012804-PA	CPIJ012633-PA	CPIJ012591-PA	CPIJ011958-PA	CPIJ011958-PA	CPIJ011600-PA	CPIJ012274-PA	CPIJ011933-PA	CPIJ011179-PA	CPIJ009981-PA	CPIJ009164-PA
	CPIJ017326-PA	CPIJ017386-PA	CPIJ016361-PA	CPIJ015302-PA	CPIJ015302-PA	CPIJ014338-PA	CPIJ014155-PA	CPIJ014155-PA	CPIJ014206-PA	CPIJ013949-PA	CPIJ013344-PA	CPIJ013034-PA	CPIJ012804-PA	CPIJ012804-PA	CPIJ012794-PA	CPIJ012591-PA	CPIJ012341-PA	CPIJ011600-PA	CPIJ011600-PA	CPIJ011585-PA	CPIJ012226-PA	CPIJ011924-PA	CPIJ010620-PA	CPIJ009980-PA	CPIJ008485-PA
	CPIJ017242-PA	CPIJ017373-PA	CPIJ016035-PA	CPIJ015276-PA	CPIJ015276-PA	CPIJ014283-PA	CPIJ014150-PA	CPIJ014150-PA	CPIJ014120-PA	CPIJ013922-PA	CPIJ013250-PA	CPIJ012815-PA	CPIJ012794-PA	CPIJ012794-PA	CPIJ012634-PA	CPIJ012341-PA	CPIJ012311-PA	CPIJ011585-PA	CPIJ011585-PA	CPIJ011540-PA	CPIJ012034-PA	CPIJ011540-PA	CPIJ010539-PA	CPIJ009979-PA	CPIJ008484-PA
	CPIJ017218-PA	CPIJ017344-PA	CPIJ016031-PA	CPIJ015262-PA	CPIJ015262-PA	CPIJ014241-PA	CPIJ014142-PA	CPIJ014142-PA	CPIJ014099-PA	CPIJ013920-PA	CPIJ013217-PA	CPIJ012804-PA	CPIJ012634-PA	CPIJ012634-PA	CPIJ012573-PA	CPIJ012311-PA	CPIJ012300-PA	CPIJ011540-PA	CPIJ011540-PA	CPIJ011538-PA	CPIJ012011-PA	CPIJ011538-PA	CPIJ010388-PA	CPIJ009968-PA	CPIJ008423-PA
	CPIJ017217-PB	CPIJ017297-PA	CPIJ015952-PA	CPIJ015209-PA	CPIJ015209-PA	CPIJ014206-PA	CPIJ014099-PA	CPIJ014099-PA	CPIJ014098-PA	CPIJ013714-PA	CPIJ013034-PA	CPIJ012794-PA	CPIJ012573-PA	CPIJ012573-PA	CPIJ012571-PA	CPIJ012300-PA	CPIJ011929-PA	CPIJ011538-PA	CPIJ011538-PA	CPIJ011328-PA	CPIJ011777-PA	CPIJ011417-PA	CPIJ009984-PA	CPIJ009962-PA	CPIJ008396-PA
	CPIJ017178-PA	CPIJ017247-PA	CPIJ015942-PA	CPIJ015186-PA	CPIJ015186-PA	CPIJ014155-PA	CPIJ014037-PA	CPIJ014037-PA	CPIJ014047-PA	CPIJ013528-PA	CPIJ012815-PA	CPIJ012634-PA	CPIJ012571-PA	CPIJ012571-PA	CPIJ012570-PA	CPIJ011929-PA	CPIJ011898-PA	CPIJ011328-PA	CPIJ011328-PA	CPIJ011017-PA	CPIJ011701-PA	CPIJ011359-PA	CPIJ009878-PA	CPIJ009898-PA	CPIJ008199-PA
	CPIJ017129-PA	CPIJ017242-PA	CPIJ015785-PA	CPIJ015177-PA	CPIJ015177-PA	CPIJ014150-PA	CPIJ013949-PA	CPIJ013949-PA	CPIJ014037-PA	CPIJ013524-PA	CPIJ012804-PA	CPIJ012573-PA	CPIJ012570-PA	CPIJ012570-PA	CPIJ012512-PA	CPIJ011898-PA	CPIJ011729-PA	CPIJ011017-PA	CPIJ011017-PA	CPIJ010997-PA	CPIJ011631-PA	CPIJ011328-PA	CPIJ009877-PA	CPIJ009773-PA	CPIJ008197-PA
	CPIJ017122-PA	CPIJ017227-PA	CPIJ015769-PA	CPIJ015133-PA	CPIJ015133-PA	CPIJ014142-PA	CPIJ013922-PA	CPIJ013922-PA	CPIJ013949-PA	CPIJ013344-PA	CPIJ012794-PA	CPIJ012571-PA	CPIJ012512-PA	CPIJ012512-PA	CPIJ012300-PA	CPIJ011729-PA	CPIJ011631-PA	CPIJ010997-PA	CPIJ010997-PA	CPIJ010973-PA	CPIJ011553-PA	CPIJ010920-PA	CPIJ009679-PA	CPIJ009719-PA	CPIJ008191-PA
	CPIJ017045-PA	CPIJ017217-PB	CPIJ015766-PA	CPIJ015099-PA	CPIJ015099-PA	CPIJ014099-PA	CPIJ013920-PA	CPIJ013920-PA	CPIJ013917-PA	CPIJ013250-PA	CPIJ012634-PA	CPIJ012570-PA	CPIJ012300-PA	CPIJ012300-PA	CPIJ012284-PA	CPIJ011631-PA	CPIJ011553-PA	CPIJ010973-PA	CPIJ010973-PA	CPIJ010679-PA	CPIJ011548-PA	CPIJ010814-PA	CPIJ009640-PA	CPIJ009655-PA	CPIJ008182-PA
	CPIJ016979-PA	CPIJ017185-PA	CPIJ015718-PA	CPIJ015035-PA	CPIJ015035-PA	CPIJ014037-PA	CPIJ013714-PA	CPIJ013714-PA	CPIJ013852-PA	CPIJ013217-PA	CPIJ012573-PA	CPIJ012512-PA	CPIJ012284-PA	CPIJ012284-PA	CPIJ012257-PA	CPIJ011553-PA	CPIJ011548-PA	CPIJ010679-PA	CPIJ010679-PA	CPIJ010611-PA	CPIJ011540-PA	CPIJ010708-PA	CPIJ009608-PA	CPIJ009639-PA	CPIJ008010-PA
	CPIJ016938-PA	CPIJ017178-PA	CPIJ015672-PA	CPIJ014935-PA	CPIJ014935-PA	CPIJ013949-PA	CPIJ013528-PA	CPIJ013528-PA	CPIJ013720-PA	CPIJ013034-PA	CPIJ012571-PA	CPIJ012300-PA	CPIJ012257-PA	CPIJ012257-PA	CPIJ012024-PA	CPIJ011548-PA	CPIJ011511-PA	CPIJ010611-PA	CPIJ010611-PA	CPIJ010534-PA	CPIJ011538-PA	CPIJ010683-PA	CPIJ009607-PA	CPIJ009573-PA	CPIJ007823-PA
	CPIJ016926-PA	CPIJ017129-PA	CPIJ015476-PA	CPIJ014869-PA	CPIJ014869-PA	CPIJ013922-PA	CPIJ013524-PA	CPIJ013524-PA	CPIJ013671-PA	CPIJ012815-PA	CPIJ012570-PA	CPIJ012284-PA	CPIJ012024-PA	CPIJ012024-PA	CPIJ011962-PA	CPIJ011511-PA	CPIJ011448-PA	CPIJ010534-PA	CPIJ010534-PA	CPIJ010526-PA	CPIJ011448-PA	CPIJ010611-PA	CPIJ009463-PA	CPIJ009445-PA	CPIJ007376-PA
	CPIJ016769-PA	CPIJ017110-PA	CPIJ015443-PA	CPIJ014793-PA	CPIJ014793-PA	CPIJ013920-PA	CPIJ013344-PA	CPIJ013344-PA	CPIJ013491-PA	CPIJ012804-PA	CPIJ012512-PA	CPIJ012257-PA	CPIJ011962-PA	CPIJ011962-PA	CPIJ011958-PA	CPIJ011448-PA	CPIJ011417-PA	CPIJ010526-PA	CPIJ010526-PA	CPIJ010486-PA	CPIJ011103-PA	CPIJ010515-PA	CPIJ009461-PA	CPIJ009377-PA	CPIJ006749-PA
	CPIJ016733-PA	CPIJ017045-PA	CPIJ015417-PA	CPIJ014783-PA	CPIJ014783-PA	CPIJ013714-PA	CPIJ013250-PA	CPIJ013250-PA	CPIJ013476-PA	CPIJ012794-PA	CPIJ012300-PA	CPIJ012024-PA	CPIJ011958-PA	CPIJ011958-PA	CPIJ011600-PA	CPIJ011417-PA	CPIJ011379-PA	CPIJ010486-PA	CPIJ010486-PA	CPIJ010018-PA	CPIJ010988-PA	CPIJ010486-PA	CPIJ009438-PA	CPIJ009303-PA	CPIJ006700-PA
	CPIJ016709-PA	CPIJ016938-PA	CPIJ015302-PA	CPIJ014765-PA	CPIJ014765-PA	CPIJ013528-PA	CPIJ013217-PA	CPIJ013217-PA	CPIJ013398-PA	CPIJ012673-PA	CPIJ012284-PA	CPIJ011962-PA	CPIJ011600-PA	CPIJ011600-PA	CPIJ011585-PA	CPIJ011379-PA	CPIJ011357-PA	CPIJ010018-PA	CPIJ010018-PA	CPIJ010002-PA	CPIJ010938-PA	CPIJ010031-PA	CPIJ009298-PA	CPIJ009286-PA	CPIJ006688-PA
	CPIJ016664-PA	CPIJ016929-PA	CPIJ015287-PA	CPIJ014664-PA	CPIJ014664-PA	CPIJ013524-PA	CPIJ013115-PA	CPIJ013115-PA	CPIJ013344-PA	CPIJ012634-PA	CPIJ012257-PA	CPIJ011958-PA	CPIJ011585-PA	CPIJ011585-PA	CPIJ011550-PA	CPIJ011357-PA	CPIJ011356-PA	CPIJ010002-PA	CPIJ010002-PA	CPIJ009957-PA	CPIJ010920-PA	CPIJ009981-PA	CPIJ009262-PA	CPIJ009282-PA	CPIJ006687-PA
	CPIJ016662-PA	CPIJ016926-PA	CPIJ015276-PA	CPIJ014663-PA	CPIJ014663-PA	CPIJ013344-PA	CPIJ013034-PA	CPIJ013034-PA	CPIJ013280-PA	CPIJ012573-PA	CPIJ012024-PA	CPIJ011600-PA	CPIJ011550-PA	CPIJ011550-PA	CPIJ011540-PA	CPIJ011356-PA	CPIJ011270-PA	CPIJ009957-PA	CPIJ009957-PA	CPIJ009808-PA	CPIJ010867-PA	CPIJ009957-PA	CPIJ009148-PA	CPIJ009242-PA	CPIJ006458-PA
	CPIJ016640-PA	CPIJ016740-PA	CPIJ015252-PA	CPIJ014580-PA	CPIJ014580-PA	CPIJ013250-PA	CPIJ012815-PA	CPIJ012815-PA	CPIJ013250-PA	CPIJ012571-PA	CPIJ011962-PA	CPIJ011585-PA	CPIJ011540-PA	CPIJ011540-PA	CPIJ011538-PA	CPIJ011270-PA	CPIJ011183-PA	CPIJ009808-PA	CPIJ009808-PA	CPIJ009697-PA	CPIJ010799-PA	CPIJ009705-PA	CPIJ009030-PA	CPIJ009187-PA	CPIJ006194-PA
	CPIJ016639-PA	CPIJ016732-PA	CPIJ015186-PA	CPIJ014564-PA	CPIJ014564-PA	CPIJ013217-PA	CPIJ012804-PA	CPIJ012804-PA	CPIJ013232-PA	CPIJ012570-PA	CPIJ011958-PA	CPIJ011550-PA	CPIJ011538-PA	CPIJ011538-PA	CPIJ011526-PA	CPIJ011183-PA	CPIJ011179-PA	CPIJ009697-PA	CPIJ009697-PA	CPIJ009573-PA	CPIJ010641-PA	CPIJ009605-PA	CPIJ008838-PA	CPIJ009028-PA	CPIJ006040-PA
	CPIJ016560-PA	CPIJ016709-PA	CPIJ015177-PA	CPIJ014541-PA	CPIJ014541-PA	CPIJ013115-PA	CPIJ012794-PA	CPIJ012794-PA	CPIJ013115-PA	CPIJ012512-PA	CPIJ011600-PA	CPIJ011540-PA	CPIJ011526-PA	CPIJ011526-PA	CPIJ011328-PA	CPIJ011179-PA	CPIJ011103-PA	CPIJ009573-PA	CPIJ009573-PA	CPIJ009445-PA	CPIJ010611-PA	CPIJ009453-PA	CPIJ008783-PA	CPIJ008800-PA	CPIJ005963-PA
	CPIJ016525-PA	CPIJ016664-PA	CPIJ015035-PA	CPIJ014540-PA	CPIJ014540-PA	CPIJ013034-PA	CPIJ012634-PA	CPIJ012634-PA	CPIJ013063-PA	CPIJ012332-PA	CPIJ011585-PA	CPIJ011538-PA	CPIJ011328-PA	CPIJ011328-PA	CPIJ011017-PA	CPIJ011103-PA	CPIJ010867-PA	CPIJ009445-PA	CPIJ009445-PA	CPIJ009416-PA	CPIJ010592-PA	CPIJ009384-PA	CPIJ008702-PA	CPIJ008799-PA	CPIJ005864-PA
	CPIJ016471-PA	CPIJ016662-PA	CPIJ014935-PA	CPIJ014531-PA	CPIJ014531-PA	CPIJ012815-PA	CPIJ012573-PA	CPIJ012573-PA	CPIJ013040-PA	CPIJ012300-PA	CPIJ011550-PA	CPIJ011526-PA	CPIJ011017-PA	CPIJ011017-PA	CPIJ010997-PA	CPIJ010867-PA	CPIJ010817-PA	CPIJ009416-PA	CPIJ009416-PA	CPIJ009388-PA	CPIJ010561-PA	CPIJ009320-PA	CPIJ008658-PA	CPIJ008786-PA	CPIJ005773-PA
	CPIJ016462-PA	CPIJ016647-PA	CPIJ014907-PA	CPIJ014506-PA	CPIJ014506-PA	CPIJ012804-PA	CPIJ012571-PA	CPIJ012571-PA	CPIJ012990-PA	CPIJ012284-PA	CPIJ011540-PA	CPIJ011328-PA	CPIJ010997-PA	CPIJ010997-PA	CPIJ010973-PA	CPIJ010817-PA	CPIJ010799-PA	CPIJ009388-PA	CPIJ009388-PA	CPIJ009335-PA	CPIJ010278-PA	CPIJ009280-PA	CPIJ008626-PA	CPIJ008397-PA	CPIJ005615-PA
	CPIJ016454-PA	CPIJ016640-PA	CPIJ014793-PA	CPIJ014361-PA	CPIJ014361-PA	CPIJ012794-PA	CPIJ012570-PA	CPIJ012570-PA	CPIJ012970-PA	CPIJ012257-PA	CPIJ011538-PA	CPIJ011017-PA	CPIJ010973-PA	CPIJ010973-PA	CPIJ010679-PA	CPIJ010799-PA	CPIJ010708-PA	CPIJ009335-PA	CPIJ009335-PA	CPIJ009286-PA	CPIJ010277-PA	CPIJ009145-PA	CPIJ008450-PA	CPIJ008385-PA	CPIJ005532-PA
	CPIJ016451-PA	CPIJ016639-PA	CPIJ014783-PA	CPIJ014338-PA	CPIJ014338-PA	CPIJ012673-PA	CPIJ012512-PA	CPIJ012512-PA	CPIJ012957-PA	CPIJ012024-PA	CPIJ011526-PA	CPIJ010997-PA	CPIJ010818-PA	CPIJ010679-PA	CPIJ010611-PA	CPIJ010708-PA	CPIJ010539-PA	CPIJ009286-PA	CPIJ009286-PA	CPIJ009280-PA	CPIJ010072-PA	CPIJ009144-PA	CPIJ008366-PA	CPIJ008361-PA	CPIJ005025-PA
	CPIJ016362-PA	CPIJ016563-PA	CPIJ014664-PA	CPIJ014283-PA	CPIJ014283-PA	CPIJ012634-PA	CPIJ012341-PA	CPIJ012341-PA	CPIJ012804-PA	CPIJ011962-PA	CPIJ011328-PA	CPIJ010973-PA	CPIJ010679-PA	CPIJ010611-PA	CPIJ010580-PA	CPIJ010539-PA	CPIJ010526-PA	CPIJ009280-PA	CPIJ009280-PA	CPIJ009145-PA	CPIJ009957-PA	CPIJ009143-PA	CPIJ008217-PA	CPIJ008103-PA	CPIJ005023-PA
	CPIJ016361-PA	CPIJ016525-PA	CPIJ014660-PA	CPIJ014241-PA	CPIJ014241-PA	CPIJ012573-PA	CPIJ012300-PA	CPIJ012300-PA	CPIJ012794-PA	CPIJ011958-PA	CPIJ011017-PA	CPIJ010679-PA	CPIJ010611-PA	CPIJ010580-PA	CPIJ010534-PA	CPIJ010526-PA	CPIJ010515-PA	CPIJ009145-PA	CPIJ009145-PA	CPIJ009144-PA	CPIJ009825-PA	CPIJ009139-PA	CPIJ008182-PA	CPIJ007980-PA	CPIJ004696-PA
	CPIJ016315-PA	CPIJ016454-PA	CPIJ014606-PA	CPIJ014206-PA	CPIJ014206-PA	CPIJ012571-PA	CPIJ012284-PA	CPIJ012284-PA	CPIJ012757-PA	CPIJ011631-PA	CPIJ010997-PA	CPIJ010611-PA	CPIJ010580-PA	CPIJ010534-PA	CPIJ010526-PA	CPIJ010515-PA	CPIJ010409-PA	CPIJ009144-PA	CPIJ009144-PA	CPIJ009143-PA	CPIJ009640-PA	CPIJ009001-PA	CPIJ007943-PA	CPIJ007834-PA	CPIJ004629-PA
	CPIJ016035-PA	CPIJ016451-PA	CPIJ014564-PA	CPIJ014165-PA	CPIJ014165-PA	CPIJ012570-PA	CPIJ012257-PA	CPIJ012257-PA	CPIJ012634-PA	CPIJ011600-PA	CPIJ010973-PA	CPIJ010580-PA	CPIJ010534-PA	CPIJ010526-PA	CPIJ010515-PA	CPIJ010409-PA	CPIJ010388-PA	CPIJ009143-PA	CPIJ009143-PA	CPIJ009002-PA	CPIJ009625-PA	CPIJ008915-PA	CPIJ007660-PA	CPIJ007655-PA	CPIJ004628-PA
	CPIJ016031-PA	CPIJ016450-PA	CPIJ014541-PA	CPIJ014155-PA	CPIJ014155-PA	CPIJ012512-PA	CPIJ012024-PA	CPIJ012024-PA	CPIJ012512-PA	CPIJ011585-PA	CPIJ010679-PA	CPIJ010534-PA	CPIJ010526-PA	CPIJ010515-PA	CPIJ010486-PA	CPIJ010388-PA	CPIJ010278-PA	CPIJ009002-PA	CPIJ009002-PA	CPIJ008915-PA	CPIJ009620-PA	CPIJ008898-PA	CPIJ007624-PA	CPIJ007629-PA	CPIJ004613-PA
	CPIJ015952-PA	CPIJ016443-PA	CPIJ014361-PA	CPIJ014150-PA	CPIJ014150-PA	CPIJ012341-PA	CPIJ011962-PA	CPIJ011962-PA	CPIJ012300-PA	CPIJ011550-PA	CPIJ010611-PA	CPIJ010526-PA	CPIJ010515-PA	CPIJ010486-PA	CPIJ010256-PA	CPIJ010278-PA	CPIJ010277-PA	CPIJ008915-PA	CPIJ008915-PA	CPIJ008889-PA	CPIJ009607-PA	CPIJ008825-PA	CPIJ007622-PA	CPIJ007488-PA	CPIJ004533-PA
	CPIJ015942-PA	CPIJ016441-PA	CPIJ014338-PA	CPIJ014142-PA	CPIJ014142-PA	CPIJ012332-PA	CPIJ011958-PA	CPIJ011958-PA	CPIJ012274-PA	CPIJ011540-PA	CPIJ010580-PA	CPIJ010515-PA	CPIJ010486-PA	CPIJ010256-PA	CPIJ010194-PA	CPIJ010277-PA	CPIJ010018-PA	CPIJ008889-PA	CPIJ008889-PA	CPIJ008800-PA	CPIJ009605-PA	CPIJ008729-PA	CPIJ007520-PA	CPIJ007229-PA	CPIJ004529-PA
	CPIJ015788-PA	CPIJ016432-PA	CPIJ014283-PA	CPIJ014120-PA	CPIJ014120-PA	CPIJ012300-PA	CPIJ011631-PA	CPIJ011631-PA	CPIJ012257-PA	CPIJ011538-PA	CPIJ010534-PA	CPIJ010486-PA	CPIJ010256-PA	CPIJ010194-PA	CPIJ010049-PA	CPIJ010018-PA	CPIJ009825-PA	CPIJ008800-PA	CPIJ008800-PA	CPIJ008799-PA	CPIJ009466-PA	CPIJ008683-PA	CPIJ007370-PA	CPIJ007053-PA	CPIJ004522-PA
	CPIJ015785-PA	CPIJ016430-PA	CPIJ014241-PA	CPIJ014099-PA	CPIJ014099-PA	CPIJ012284-PA	CPIJ011600-PA	CPIJ011600-PA	CPIJ012030-PA	CPIJ011526-PA	CPIJ010526-PA	CPIJ010256-PA	CPIJ010194-PA	CPIJ010049-PA	CPIJ010018-PA	CPIJ009825-PA	CPIJ009818-PA	CPIJ008799-PA	CPIJ008799-PA	CPIJ008639-PA	CPIJ009465-PA	CPIJ008675-PA	CPIJ007338-PA	CPIJ007047-PA	CPIJ004454-PA
	CPIJ015769-PA	CPIJ016406-PA	CPIJ014206-PA	CPIJ014037-PA	CPIJ014037-PA	CPIJ012257-PA	CPIJ011585-PA	CPIJ011585-PA	CPIJ012024-PA	CPIJ011328-PA	CPIJ010515-PA	CPIJ010194-PA	CPIJ010049-PA	CPIJ010018-PA	CPIJ010002-PA	CPIJ009818-PA	CPIJ009817-PA	CPIJ008639-PA	CPIJ008639-PA	CPIJ008591-PA	CPIJ009416-PA	CPIJ008591-PA	CPIJ007198-PA	CPIJ007014-PA	CPIJ004417-PA
	CPIJ015766-PA	CPIJ016362-PA	CPIJ014150-PA	CPIJ013949-PA	CPIJ013949-PA	CPIJ012024-PA	CPIJ011550-PA	CPIJ011550-PA	CPIJ011898-PA	CPIJ011017-PA	CPIJ010486-PA	CPIJ010049-PA	CPIJ010018-PA	CPIJ010002-PA	CPIJ009962-PA	CPIJ009817-PA	CPIJ009740-PA	CPIJ008591-PA	CPIJ008591-PA	CPIJ008289-PA	CPIJ009405-PA	CPIJ008432-PA	CPIJ007044-PA	CPIJ006749-PA	CPIJ004416-PA
	CPIJ015718-PA	CPIJ016361-PA	CPIJ014142-PA	CPIJ013941-PA	CPIJ013941-PA	CPIJ011962-PA	CPIJ011540-PA	CPIJ011540-PA	CPIJ011854-PA	CPIJ010997-PA	CPIJ010256-PA	CPIJ010018-PA	CPIJ010002-PA	CPIJ009962-PA	CPIJ009957-PA	CPIJ009740-PA	CPIJ009731-PA	CPIJ008289-PA	CPIJ008289-PA	CPIJ008192-PA	CPIJ009378-PA	CPIJ008289-PA	CPIJ006761-PA	CPIJ006623-PA	CPIJ004212-PA
	CPIJ015672-PA	CPIJ016224-PA	CPIJ014120-PA	CPIJ013922-PA	CPIJ013922-PA	CPIJ011958-PA	CPIJ011538-PA	CPIJ011538-PA	CPIJ011701-PA	CPIJ010973-PA	CPIJ010194-PA	CPIJ010002-PA	CPIJ009962-PA	CPIJ009957-PA	CPIJ009808-PA	CPIJ009731-PA	CPIJ009697-PA	CPIJ008192-PA	CPIJ008192-PA	CPIJ008013-PA	CPIJ009139-PA	CPIJ008287-PA	CPIJ006479-PA	CPIJ006616-PA	CPIJ004080-PA
	CPIJ015671-PA	CPIJ016046-PA	CPIJ014099-PA	CPIJ013920-PA	CPIJ013920-PA	CPIJ011631-PA	CPIJ011528-PA	CPIJ011528-PA	CPIJ011631-PA	CPIJ010708-PA	CPIJ010049-PA	CPIJ009962-PA	CPIJ009957-PA	CPIJ009808-PA	CPIJ009697-PA	CPIJ009697-PA	CPIJ009640-PA	CPIJ008191-PA	CPIJ008013-PA	CPIJ007795-PA	CPIJ009107-PA	CPIJ008203-PA	CPIJ006365-PA	CPIJ006480-PA	CPIJ004008-PA
	CPIJ015665-PA	CPIJ016035-PA	CPIJ014068-PA	CPIJ013742-PA	CPIJ013742-PA	CPIJ011600-PA	CPIJ011526-PA	CPIJ011526-PA	CPIJ011553-PA	CPIJ010679-PA	CPIJ010018-PA	CPIJ009957-PA	CPIJ009808-PA	CPIJ009697-PA	CPIJ009655-PA	CPIJ009640-PA	CPIJ009638-PA	CPIJ008013-PA	CPIJ007795-PA	CPIJ007772-PA	CPIJ009030-PA	CPIJ008201-PA	CPIJ006281-PA	CPIJ006466-PA	CPIJ003681-PA
	CPIJ015623-PA	CPIJ016031-PA	CPIJ014037-PA	CPIJ013714-PA	CPIJ013714-PA	CPIJ011585-PA	CPIJ011328-PA	CPIJ011328-PA	CPIJ011548-PA	CPIJ010620-PA	CPIJ010002-PA	CPIJ009808-PA	CPIJ009697-PA	CPIJ009655-PA	CPIJ009573-PA	CPIJ009638-PA	CPIJ009610-PA	CPIJ007795-PA	CPIJ007772-PA	CPIJ007754-PA	CPIJ008915-PA	CPIJ008013-PA	CPIJ006247-PA	CPIJ006149-PA	CPIJ003543-PA
	CPIJ015622-PA	CPIJ015956-PA	CPIJ013949-PA	CPIJ013528-PA	CPIJ013528-PA	CPIJ011550-PA	CPIJ011017-PA	CPIJ011017-PA	CPIJ011526-PA	CPIJ010611-PA	CPIJ009962-PA	CPIJ009697-PA	CPIJ009655-PA	CPIJ009573-PA	CPIJ009445-PA	CPIJ009610-PA	CPIJ009608-PA	CPIJ007772-PA	CPIJ007754-PA	CPIJ007700-PA	CPIJ008898-PA	CPIJ007795-PA	CPIJ006187-PA	CPIJ006138-PA	CPIJ003516-PA
	CPIJ015532-PA	CPIJ015942-PA	CPIJ013922-PA	CPIJ013524-PA	CPIJ013524-PA	CPIJ011540-PA	CPIJ010997-PA	CPIJ010997-PA	CPIJ011522-PA	CPIJ010580-PA	CPIJ009957-PA	CPIJ009655-PA	CPIJ009573-PA	CPIJ009445-PA	CPIJ009416-PA	CPIJ009608-PA	CPIJ009607-PA	CPIJ007754-PA	CPIJ007700-PA	CPIJ007538-PA	CPIJ008800-PA	CPIJ007754-PA	CPIJ006167-PA	CPIJ006106-PA	CPIJ003323-PA
	CPIJ015476-PA	CPIJ015893-PA	CPIJ013920-PA	CPIJ013497-PA	CPIJ013497-PA	CPIJ011538-PA	CPIJ010973-PA	CPIJ010973-PA	CPIJ011448-PA	CPIJ010534-PA	CPIJ009808-PA	CPIJ009573-PA	CPIJ009445-PA	CPIJ009416-PA	CPIJ009388-PA	CPIJ009607-PA	CPIJ009466-PA	CPIJ007700-PA	CPIJ007538-PA	CPIJ007514-PA	CPIJ008799-PA	CPIJ007696-PA	CPIJ006048-PA	CPIJ006040-PA	CPIJ003204-PA
	CPIJ015443-PA	CPIJ015789-PA	CPIJ013714-PA	CPIJ013390-PA	CPIJ013390-PA	CPIJ011528-PA	CPIJ010818-PA	CPIJ010818-PA	CPIJ011443-PA	CPIJ010526-PA	CPIJ009697-PA	CPIJ009445-PA	CPIJ009416-PA	CPIJ009388-PA	CPIJ009377-PA	CPIJ009466-PA	CPIJ009465-PA	CPIJ007538-PA	CPIJ007514-PA	CPIJ007408-PA	CPIJ008716-PA	CPIJ007655-PA	CPIJ005830-PA	CPIJ006022-PA	CPIJ003200-PA
	CPIJ015417-PA	CPIJ015718-PA	CPIJ013600-PA	CPIJ013344-PA	CPIJ013344-PA	CPIJ011526-PA	CPIJ010679-PA	CPIJ010679-PA	CPIJ011103-PA	CPIJ010515-PA	CPIJ009655-PA	CPIJ009416-PA	CPIJ009388-PA	CPIJ009377-PA	CPIJ009335-PA	CPIJ009465-PA	CPIJ009416-PA	CPIJ007514-PA	CPIJ007408-PA	CPIJ007354-PA	CPIJ008626-PA	CPIJ007651-PA	CPIJ005767-PA	CPIJ005916-PA	CPIJ003125-PA
	CPIJ015302-PA	CPIJ015715-PA	CPIJ013528-PA	CPIJ013250-PA	CPIJ013250-PA	CPIJ011328-PA	CPIJ010620-PA	CPIJ010620-PA	CPIJ011047-PA	CPIJ010486-PA	CPIJ009573-PA	CPIJ009388-PA	CPIJ009377-PA	CPIJ009335-PA	CPIJ009303-PA	CPIJ009416-PA	CPIJ009356-PA	CPIJ007408-PA	CPIJ007354-PA	CPIJ007341-PA	CPIJ008608-PA	CPIJ007538-PA	CPIJ005656-PA	CPIJ005886-PA	CPIJ003101-PA
	CPIJ015287-PA	CPIJ015672-PA	CPIJ013524-PA	CPIJ013217-PA	CPIJ013217-PA	CPIJ011017-PA	CPIJ010611-PA	CPIJ010611-PA	CPIJ011017-PA	CPIJ010256-PA	CPIJ009445-PA	CPIJ009377-PA	CPIJ009335-PA	CPIJ009303-PA	CPIJ009286-PA	CPIJ009356-PA	CPIJ009299-PA	CPIJ007354-PA	CPIJ007341-PA	CPIJ007319-PA	CPIJ008439-PA	CPIJ007484-PA	CPIJ005655-PA	CPIJ005834-PA	CPIJ003090-PA
	CPIJ015276-PA	CPIJ015671-PA	CPIJ013398-PA	CPIJ013115-PA	CPIJ013115-PA	CPIJ010997-PA	CPIJ010580-PA	CPIJ010580-PA	CPIJ010988-PA	CPIJ010194-PA	CPIJ009416-PA	CPIJ009335-PA	CPIJ009303-PA	CPIJ009286-PA	CPIJ009280-PA	CPIJ009299-PA	CPIJ009298-PA	CPIJ007341-PA	CPIJ007319-PA	CPIJ007255-PA	CPIJ008291-PA	CPIJ007408-PA	CPIJ005597-PA	CPIJ005818-PA	CPIJ003087-PA
	CPIJ015262-PA	CPIJ015662-PA	CPIJ013381-PA	CPIJ013034-PA	CPIJ013034-PA	CPIJ010973-PA	CPIJ010534-PA	CPIJ010534-PA	CPIJ010938-PA	CPIJ010049-PA	CPIJ009388-PA	CPIJ009303-PA	CPIJ009286-PA	CPIJ009280-PA	CPIJ009145-PA	CPIJ009298-PA	CPIJ009297-PA	CPIJ007319-PA	CPIJ007255-PA	CPIJ007229-PA	CPIJ008264-PA	CPIJ007354-PA	CPIJ005573-PA	CPIJ005778-PA	CPIJ002642-PA
	CPIJ015252-PA	CPIJ015627-PA	CPIJ013380-PA	CPIJ012970-PA	CPIJ012970-PA	CPIJ010818-PA	CPIJ010526-PA	CPIJ010526-PA	CPIJ010867-PA	CPIJ010018-PA	CPIJ009377-PA	CPIJ009298-PA	CPIJ009280-PA	CPIJ009145-PA	CPIJ009144-PA	CPIJ009297-PA	CPIJ009281-PA	CPIJ007255-PA	CPIJ007229-PA	CPIJ007228-PA	CPIJ008212-PA	CPIJ007255-PA	CPIJ005552-PA	CPIJ005776-PA	CPIJ002452-PA
	CPIJ015209-PA	CPIJ015616-PA	CPIJ013379-PA	CPIJ012815-PA	CPIJ012815-PA	CPIJ010708-PA	CPIJ010515-PA	CPIJ010515-PA	CPIJ010818-PA	CPIJ010002-PA	CPIJ009335-PA	CPIJ009286-PA	CPIJ009145-PA	CPIJ009144-PA	CPIJ009143-PA	CPIJ009281-PA	CPIJ009164-PA	CPIJ007229-PA	CPIJ007228-PA	CPIJ007196-PA	CPIJ008013-PA	CPIJ007065-PA	CPIJ005188-PA	CPIJ005588-PA	CPIJ002450-PA
	CPIJ015186-PA	CPIJ015476-PA	CPIJ013378-PA	CPIJ012804-PA	CPIJ012804-PA	CPIJ010679-PA	CPIJ010486-PA	CPIJ010486-PA	CPIJ010799-PA	CPIJ009962-PA	CPIJ009303-PA	CPIJ009280-PA	CPIJ009144-PA	CPIJ009143-PA	CPIJ009089-PA	CPIJ009164-PA	CPIJ009151-PA	CPIJ007228-PA	CPIJ007196-PA	CPIJ007075-PA	CPIJ007788-PA	CPIJ007064-PA	CPIJ005187-PA	CPIJ005504-PA	CPIJ002384-PA
	CPIJ015177-PA	CPIJ015417-PA	CPIJ013377-PA	CPIJ012794-PA	CPIJ012794-PA	CPIJ010620-PA	CPIJ010256-PA	CPIJ010256-PA	CPIJ010679-PA	CPIJ009957-PA	CPIJ009298-PA	CPIJ009145-PA	CPIJ009143-PA	CPIJ009089-PA	CPIJ009002-PA	CPIJ009151-PA	CPIJ009145-PA	CPIJ007196-PA	CPIJ007075-PA	CPIJ007065-PA	CPIJ007755-PA	CPIJ006613-PA	CPIJ005082-PA	CPIJ005299-PA	CPIJ002334-PA
	CPIJ015133-PA	CPIJ015373-PA	CPIJ013344-PA	CPIJ012735-PA	CPIJ012735-PA	CPIJ010611-PA	CPIJ010194-PA	CPIJ010194-PA	CPIJ010641-PA	CPIJ009808-PA	CPIJ009286-PA	CPIJ009144-PA	CPIJ009089-PA	CPIJ009002-PA	CPIJ008922-PA	CPIJ009145-PA	CPIJ009144-PA	CPIJ007075-PA	CPIJ007065-PA	CPIJ007064-PA	CPIJ007754-PA	CPIJ006567-PA	CPIJ004719-PA	CPIJ005010-PA	CPIJ002177-PA
	CPIJ015099-PA	CPIJ015296-PA	CPIJ013259-PA	CPIJ012673-PA	CPIJ012673-PA	CPIJ010580-PA	CPIJ010049-PA	CPIJ010049-PA	CPIJ010621-PA	CPIJ009697-PA	CPIJ009280-PA	CPIJ009143-PA	CPIJ009002-PA	CPIJ008922-PA	CPIJ008915-PA	CPIJ009144-PA	CPIJ009143-PA	CPIJ007065-PA	CPIJ007064-PA	CPIJ006688-PA	CPIJ007700-PA	CPIJ006525-PA	CPIJ004710-PA	CPIJ004892-PA	CPIJ002096-PA
	CPIJ015080-PA	CPIJ015287-PA	CPIJ013250-PA	CPIJ012645-PA	CPIJ012645-PA	CPIJ010534-PA	CPIJ010018-PA	CPIJ010018-PA	CPIJ010592-PA	CPIJ009655-PA	CPIJ009145-PA	CPIJ009089-PA	CPIJ008922-PA	CPIJ008915-PA	CPIJ008889-PA	CPIJ009143-PA	CPIJ009107-PA	CPIJ007064-PA	CPIJ006688-PA	CPIJ006687-PA	CPIJ007692-PA	CPIJ006376-PA	CPIJ004709-PA	CPIJ004888-PA	CPIJ002048-PA
	CPIJ015035-PA	CPIJ015276-PA	CPIJ013217-PA	CPIJ012634-PA	CPIJ012634-PA	CPIJ010526-PA	CPIJ010002-PA	CPIJ010002-PA	CPIJ010580-PA	CPIJ009640-PA	CPIJ009144-PA	CPIJ009002-PA	CPIJ008915-PA	CPIJ008889-PA	CPIJ008800-PA	CPIJ009107-PA	CPIJ009028-PA	CPIJ006688-PA	CPIJ006687-PA	CPIJ006578-PA	CPIJ007408-PA	CPIJ006325-PA	CPIJ004417-PA	CPIJ004849-PA	CPIJ001681-PA
	CPIJ014935-PA	CPIJ015252-PA	CPIJ013115-PA	CPIJ012573-PA	CPIJ012573-PA	CPIJ010515-PA	CPIJ009962-PA	CPIJ009962-PA	CPIJ010534-PA	CPIJ009573-PA	CPIJ009143-PA	CPIJ008922-PA	CPIJ008889-PA	CPIJ008800-PA	CPIJ008799-PA	CPIJ009028-PA	CPIJ009001-PA	CPIJ006687-PA	CPIJ006578-PA	CPIJ006567-PA	CPIJ007354-PA	CPIJ006166-PA	CPIJ004390-PA	CPIJ004832-PA	CPIJ001546-PA
	CPIJ014907-PA	CPIJ015227-PA	CPIJ013034-PA	CPIJ012571-PA	CPIJ012571-PA	CPIJ010486-PA	CPIJ009957-PA	CPIJ009957-PA	CPIJ010409-PA	CPIJ009445-PA	CPIJ009089-PA	CPIJ008915-PA	CPIJ008800-PA	CPIJ008799-PA	CPIJ008647-PA	CPIJ009001-PA	CPIJ008825-PA	CPIJ006578-PA	CPIJ006567-PA	CPIJ006534-PA	CPIJ007327-PA	CPIJ006160-PA	CPIJ004365-PA	CPIJ004710-PA	CPIJ001538-PA
	CPIJ014882-PA	CPIJ015209-PA	CPIJ012957-PA	CPIJ012570-PA	CPIJ012570-PA	CPIJ010256-PA	CPIJ009808-PA	CPIJ009808-PA	CPIJ010398-PA	CPIJ009416-PA	CPIJ009002-PA	CPIJ008889-PA	CPIJ008799-PA	CPIJ008647-PA	CPIJ008639-PA	CPIJ008825-PA	CPIJ008783-PA	CPIJ006567-PA	CPIJ006534-PA	CPIJ006431-PA	CPIJ007078-PA	CPIJ006159-PA	CPIJ004284-PA	CPIJ004709-PA	CPIJ001176-PA
	CPIJ014869-PA	CPIJ015186-PA	CPIJ012815-PA	CPIJ012512-PA	CPIJ012512-PA	CPIJ010194-PA	CPIJ009697-PA	CPIJ009697-PA	CPIJ010278-PA	CPIJ009388-PA	CPIJ008922-PA	CPIJ008800-PA	CPIJ008647-PA	CPIJ008639-PA	CPIJ008595-PA	CPIJ008783-PA	CPIJ008683-PA	CPIJ006534-PA	CPIJ006431-PA	CPIJ006376-PA	CPIJ007077-PA	CPIJ006114-PA	CPIJ004219-PA	CPIJ004648-PA	CPIJ001135-PA
	CPIJ014826-PA	CPIJ015177-PA	CPIJ012804-PA	CPIJ012341-PA	CPIJ012341-PA	CPIJ010049-PA	CPIJ009655-PA	CPIJ009655-PA	CPIJ010277-PA	CPIJ009377-PA	CPIJ008915-PA	CPIJ008799-PA	CPIJ008639-PA	CPIJ008595-PA	CPIJ008591-PA	CPIJ008683-PA	CPIJ008639-PA	CPIJ006431-PA	CPIJ006376-PA	CPIJ006209-PA	CPIJ007075-PA	CPIJ006069-PA	CPIJ004070-PA	CPIJ004430-PA	CPIJ000852-PA
	CPIJ014793-PA	CPIJ015088-PA	CPIJ012794-PA	CPIJ012332-PA	CPIJ012332-PA	CPIJ010018-PA	CPIJ009640-PA	CPIJ009640-PA	CPIJ010256-PA	CPIJ009335-PA	CPIJ008889-PA	CPIJ008647-PA	CPIJ008595-PA	CPIJ008591-PA	CPIJ008396-PA	CPIJ008639-PA	CPIJ008636-PA	CPIJ006376-PA	CPIJ006209-PA	CPIJ006157-PA	CPIJ006969-PA	CPIJ006068-PA	CPIJ004069-PA	CPIJ004247-PA	CPIJ000806-PA
	CPIJ014783-PA	CPIJ015055-PA	CPIJ012673-PA	CPIJ012300-PA	CPIJ012300-PA	CPIJ010002-PA	CPIJ009608-PA	CPIJ009608-PA	CPIJ010194-PA	CPIJ009303-PA	CPIJ008800-PA	CPIJ008639-PA	CPIJ008591-PA	CPIJ008396-PA	CPIJ008289-PA	CPIJ008636-PA	CPIJ008591-PA	CPIJ006209-PA	CPIJ006157-PA	CPIJ006114-PA	CPIJ006869-PA	CPIJ005886-PA	CPIJ004019-PA	CPIJ004079-PA	CPIJ000773-PA
	CPIJ014765-PA	CPIJ014981-PA	CPIJ012634-PA	CPIJ012284-PA	CPIJ012284-PA	CPIJ009962-PA	CPIJ009607-PA	CPIJ009607-PA	CPIJ010151-PA	CPIJ009298-PA	CPIJ008799-PA	CPIJ008595-PA	CPIJ008396-PA	CPIJ008289-PA	CPIJ008192-PA	CPIJ008591-PA	CPIJ008581-PA	CPIJ006157-PA	CPIJ006114-PA	CPIJ006069-PA	CPIJ006868-PA	CPIJ005720-PA	CPIJ003870-PA	CPIJ004073-PA	CPIJ000742-PA
	CPIJ014760-PA	CPIJ014935-PA	CPIJ012633-PA	CPIJ012257-PA	CPIJ012257-PA	CPIJ009957-PA	CPIJ009573-PA	CPIJ009573-PA	CPIJ010072-PA	CPIJ009286-PA	CPIJ008647-PA	CPIJ008591-PA	CPIJ008289-PA	CPIJ008192-PA	CPIJ008013-PA	CPIJ008581-PA	CPIJ008542-PA	CPIJ006114-PA	CPIJ006069-PA	CPIJ006040-PA	CPIJ006578-PA	CPIJ005691-PA	CPIJ003857-PA	CPIJ004018-PA	CPIJ000683-PA
	CPIJ014664-PA	CPIJ014907-PA	CPIJ012591-PA	CPIJ012130-PA	CPIJ012130-PA	CPIJ009808-PA	CPIJ009445-PA	CPIJ009445-PA	CPIJ010002-PA	CPIJ009280-PA	CPIJ008639-PA	CPIJ008396-PA	CPIJ008192-PA	CPIJ008013-PA	CPIJ007795-PA	CPIJ008542-PA	CPIJ008439-PA	CPIJ006069-PA	CPIJ006040-PA	CPIJ005966-PA	CPIJ006568-PA	CPIJ005597-PA	CPIJ003722-PA	CPIJ003936-PA	CPIJ000578-PA
	CPIJ014663-PA	CPIJ014889-PA	CPIJ012573-PA	CPIJ012024-PA	CPIJ012024-PA	CPIJ009697-PA	CPIJ009416-PA	CPIJ009416-PA	CPIJ009962-PA	CPIJ009148-PA	CPIJ008595-PA	CPIJ008289-PA	CPIJ008191-PA	CPIJ007795-PA	CPIJ007772-PA	CPIJ008439-PA	CPIJ008423-PA	CPIJ006040-PA	CPIJ005966-PA	CPIJ005965-PA	CPIJ006471-PA	CPIJ005276-PA	CPIJ003709-PA	CPIJ003881-PA	CPIJ000232-PA
	CPIJ014660-PA	CPIJ014793-PA	CPIJ012571-PA	CPIJ011962-PA	CPIJ011962-PA	CPIJ009655-PA	CPIJ009388-PA	CPIJ009388-PA	CPIJ009825-PA	CPIJ009145-PA	CPIJ008591-PA	CPIJ008192-PA	CPIJ008013-PA	CPIJ007772-PA	CPIJ007754-PA	CPIJ008423-PA	CPIJ008403-PA	CPIJ005966-PA	CPIJ005965-PA	CPIJ005964-PA	CPIJ006376-PA	CPIJ005210-PA	CPIJ003666-PA	CPIJ003797-PA	CPIJ000096-PA
	CPIJ014606-PA	CPIJ014783-PA	CPIJ012570-PA	CPIJ011958-PA	CPIJ011958-PA	CPIJ009640-PA	CPIJ009377-PA	CPIJ009377-PA	CPIJ009804-PA	CPIJ009144-PA	CPIJ008396-PA	CPIJ008013-PA	CPIJ007795-PA	CPIJ007754-PA	CPIJ007700-PA	CPIJ008403-PA	CPIJ008361-PA	CPIJ005965-PA	CPIJ005964-PA	CPIJ005916-PA	CPIJ006323-PA	CPIJ005168-PA	CPIJ003654-PA	CPIJ003743-PA
	CPIJ014580-PA	CPIJ014694-PA	CPIJ012512-PA	CPIJ011705-PA	CPIJ011705-PA	CPIJ009608-PA	CPIJ009335-PA	CPIJ009335-PA	CPIJ009797-PA	CPIJ009143-PA	CPIJ008289-PA	CPIJ007795-PA	CPIJ007772-PA	CPIJ007700-PA	CPIJ007538-PA	CPIJ008361-PA	CPIJ008289-PA	CPIJ005964-PA	CPIJ005916-PA	CPIJ005864-PA	CPIJ006295-PA	CPIJ005086-PA	CPIJ003608-PA	CPIJ003738-PA
	CPIJ014564-PA	CPIJ014687-PA	CPIJ012341-PA	CPIJ011631-PA	CPIJ011631-PA	CPIJ009607-PA	CPIJ009303-PA	CPIJ009303-PA	CPIJ009796-PA	CPIJ009089-PA	CPIJ008192-PA	CPIJ007772-PA	CPIJ007754-PA	CPIJ007538-PA	CPIJ007514-PA	CPIJ008289-PA	CPIJ008212-PA	CPIJ005916-PA	CPIJ005864-PA	CPIJ005785-PA	CPIJ006266-PA	CPIJ005010-PA	CPIJ003558-PA	CPIJ003371-PA
	CPIJ014551-PA	CPIJ014686-PA	CPIJ012332-PA	CPIJ011600-PA	CPIJ011600-PA	CPIJ009573-PA	CPIJ009298-PA	CPIJ009298-PA	CPIJ009655-PA	CPIJ009002-PA	CPIJ008013-PA	CPIJ007754-PA	CPIJ007700-PA	CPIJ007514-PA	CPIJ007408-PA	CPIJ008212-PA	CPIJ008203-PA	CPIJ005864-PA	CPIJ005785-PA	CPIJ005779-PA	CPIJ006153-PA	CPIJ004776-PA	CPIJ003441-PA	CPIJ003353-PA
	CPIJ014541-PA	CPIJ014664-PA	CPIJ012311-PA	CPIJ011585-PA	CPIJ011585-PA	CPIJ009445-PA	CPIJ009286-PA	CPIJ009286-PA	CPIJ009640-PA	CPIJ008922-PA	CPIJ007795-PA	CPIJ007700-PA	CPIJ007538-PA	CPIJ007408-PA	CPIJ007354-PA	CPIJ008203-PA	CPIJ008182-PA	CPIJ005785-PA	CPIJ005779-PA	CPIJ005776-PA	CPIJ006114-PA	CPIJ004664-PA	CPIJ003432-PA	CPIJ003294-PA
	CPIJ014540-PA	CPIJ014660-PA	CPIJ012300-PA	CPIJ011550-PA	CPIJ011550-PA	CPIJ009416-PA	CPIJ009280-PA	CPIJ009280-PA	CPIJ009638-PA	CPIJ008915-PA	CPIJ007772-PA	CPIJ007538-PA	CPIJ007514-PA	CPIJ007354-PA	CPIJ007341-PA	CPIJ008182-PA	CPIJ008005-PA	CPIJ005779-PA	CPIJ005776-PA	CPIJ005742-PA	CPIJ005852-PA	CPIJ004571-PA	CPIJ003399-PA	CPIJ003288-PA
	CPIJ014531-PA	CPIJ014605-PA	CPIJ012284-PA	CPIJ011540-PA	CPIJ011540-PA	CPIJ009388-PA	CPIJ009262-PA	CPIJ009262-PA	CPIJ009625-PA	CPIJ008889-PA	CPIJ007754-PA	CPIJ007514-PA	CPIJ007408-PA	CPIJ007341-PA	CPIJ007319-PA	CPIJ008005-PA	CPIJ008004-PA	CPIJ005776-PA	CPIJ005742-PA	CPIJ005720-PA	CPIJ005830-PA	CPIJ004529-PA	CPIJ003397-PA	CPIJ003085-PA
	CPIJ014506-PA	CPIJ014581-PA	CPIJ012257-PA	CPIJ011538-PA	CPIJ011538-PA	CPIJ009377-PA	CPIJ009148-PA	CPIJ009148-PA	CPIJ009620-PA	CPIJ008800-PA	CPIJ007700-PA	CPIJ007408-PA	CPIJ007354-PA	CPIJ007319-PA	CPIJ007255-PA	CPIJ008004-PA	CPIJ008003-PA	CPIJ005742-PA	CPIJ005720-PA	CPIJ005690-PA	CPIJ005763-PA	CPIJ004528-PA	CPIJ003395-PA	CPIJ003013-PA
	CPIJ014411-PA	CPIJ014577-PA	CPIJ012024-PA	CPIJ011537-PA	CPIJ011537-PA	CPIJ009335-PA	CPIJ009145-PA	CPIJ009145-PA	CPIJ009610-PA	CPIJ008799-PA	CPIJ007655-PA	CPIJ007354-PA	CPIJ007341-PA	CPIJ007255-PA	CPIJ007229-PA	CPIJ008003-PA	CPIJ007830-PA	CPIJ005720-PA	CPIJ005690-PA	CPIJ005615-PA	CPIJ005706-PA	CPIJ004461-PA	CPIJ003394-PA	CPIJ002952-PA
	CPIJ014361-PA	CPIJ014559-PA	CPIJ011962-PA	CPIJ011536-PA	CPIJ011536-PA	CPIJ009303-PA	CPIJ009144-PA	CPIJ009144-PA	CPIJ009607-PA	CPIJ008729-PA	CPIJ007538-PA	CPIJ007341-PA	CPIJ007319-PA	CPIJ007229-PA	CPIJ007228-PA	CPIJ007830-PA	CPIJ007755-PA	CPIJ005690-PA	CPIJ005615-PA	CPIJ005597-PA	CPIJ005552-PA	CPIJ004401-PA	CPIJ003393-PA	CPIJ002918-PA
	CPIJ014338-PA	CPIJ014558-PA	CPIJ011958-PA	CPIJ011528-PA	CPIJ011528-PA	CPIJ009298-PA	CPIJ009143-PA	CPIJ009143-PA	CPIJ009466-PA	CPIJ008647-PA	CPIJ007514-PA	CPIJ007319-PA	CPIJ007255-PA	CPIJ007228-PA	CPIJ007196-PA	CPIJ007755-PA	CPIJ007700-PA	CPIJ005615-PA	CPIJ005597-PA	CPIJ005299-PA	CPIJ005356-PA	CPIJ004354-PA	CPIJ003391-PA	CPIJ002909-PA
	CPIJ014283-PA	CPIJ014556-PA	CPIJ011929-PA	CPIJ011526-PA	CPIJ011526-PA	CPIJ009286-PA	CPIJ009089-PA	CPIJ009089-PA	CPIJ009465-PA	CPIJ008639-PA	CPIJ007408-PA	CPIJ007255-PA	CPIJ007229-PA	CPIJ007196-PA	CPIJ007075-PA	CPIJ007700-PA	CPIJ007655-PA	CPIJ005597-PA	CPIJ005299-PA	CPIJ005276-PA	CPIJ005299-PA	CPIJ004343-PA	CPIJ003374-PA	CPIJ002906-PA
	CPIJ014241-PA	CPIJ014541-PA	CPIJ011898-PA	CPIJ011328-PA	CPIJ011328-PA	CPIJ009280-PA	CPIJ009002-PA	CPIJ009002-PA	CPIJ009445-PA	CPIJ008595-PA	CPIJ007354-PA	CPIJ007229-PA	CPIJ007228-PA	CPIJ007075-PA	CPIJ007065-PA	CPIJ007655-PA	CPIJ007520-PA	CPIJ005299-PA	CPIJ005276-PA	CPIJ005172-PA	CPIJ005276-PA	CPIJ004212-PA	CPIJ003309-PA	CPIJ002829-PA
	CPIJ014206-PA	CPIJ014532-PA	CPIJ011729-PA	CPIJ011325-PA	CPIJ011325-PA	CPIJ009262-PA	CPIJ008922-PA	CPIJ008922-PA	CPIJ009405-PA	CPIJ008591-PA	CPIJ007341-PA	CPIJ007228-PA	CPIJ007196-PA	CPIJ007065-PA	CPIJ007064-PA	CPIJ007520-PA	CPIJ007376-PA	CPIJ005276-PA	CPIJ005172-PA	CPIJ005170-PA	CPIJ005136-PA	CPIJ004049-PA	CPIJ003305-PA	CPIJ002784-PA
	CPIJ014165-PA	CPIJ014361-PA	CPIJ011631-PA	CPIJ011194-PA	CPIJ011194-PA	CPIJ009148-PA	CPIJ008915-PA	CPIJ008915-PA	CPIJ009404-PA	CPIJ008396-PA	CPIJ007319-PA	CPIJ007196-PA	CPIJ007075-PA	CPIJ007064-PA	CPIJ007053-PA	CPIJ007376-PA	CPIJ007044-PA	CPIJ005172-PA	CPIJ005170-PA	CPIJ005169-PA	CPIJ004991-PA	CPIJ003886-PA	CPIJ003304-PA	CPIJ002714-PA
	CPIJ014155-PA	CPIJ014338-PA	CPIJ011600-PA	CPIJ011017-PA	CPIJ011017-PA	CPIJ009145-PA	CPIJ008889-PA	CPIJ008889-PA	CPIJ009402-PA	CPIJ008289-PA	CPIJ007255-PA	CPIJ007075-PA	CPIJ007065-PA	CPIJ007053-PA	CPIJ006714-PA	CPIJ007338-PA	CPIJ006955-PA	CPIJ005170-PA	CPIJ005169-PA	CPIJ005136-PA	CPIJ004903-PA	CPIJ003522-PA	CPIJ003287-PA	CPIJ002651-PA
	CPIJ014150-PA	CPIJ014255-PA	CPIJ011585-PA	CPIJ010997-PA	CPIJ010997-PA	CPIJ009144-PA	CPIJ008800-PA	CPIJ008800-PA	CPIJ009388-PA	CPIJ008217-PA	CPIJ007229-PA	CPIJ007065-PA	CPIJ007064-PA	CPIJ006714-PA	CPIJ006688-PA	CPIJ007044-PA	CPIJ006953-PA	CPIJ005169-PA	CPIJ005136-PA	CPIJ004664-PA	CPIJ004642-PA	CPIJ003172-PA	CPIJ002859-PA	CPIJ002469-PA
	CPIJ014142-PA	CPIJ014241-PA	CPIJ011553-PA	CPIJ010973-PA	CPIJ010973-PA	CPIJ009143-PA	CPIJ008799-PA	CPIJ008799-PA	CPIJ009377-PA	CPIJ008201-PA	CPIJ007228-PA	CPIJ007064-PA	CPIJ007053-PA	CPIJ006688-PA	CPIJ006687-PA	CPIJ006955-PA	CPIJ006680-PA	CPIJ005136-PA	CPIJ004664-PA	CPIJ004571-PA	CPIJ004529-PA	CPIJ003124-PA	CPIJ002642-PA	CPIJ002459-PA
	CPIJ014120-PA	CPIJ014206-PA	CPIJ011550-PA	CPIJ010827-PA	CPIJ010827-PA	CPIJ009089-PA	CPIJ008658-PA	CPIJ008658-PA	CPIJ009335-PA	CPIJ008192-PA	CPIJ007196-PA	CPIJ007053-PA	CPIJ006714-PA	CPIJ006687-PA	CPIJ006578-PA	CPIJ006953-PA	CPIJ006679-PA	CPIJ004664-PA	CPIJ004571-PA	CPIJ004559-PA	CPIJ004461-PA	CPIJ003064-PA	CPIJ002522-PA	CPIJ002453-PA
	CPIJ014099-PA	CPIJ014120-PA	CPIJ011548-PA	CPIJ010818-PA	CPIJ010818-PA	CPIJ009002-PA	CPIJ008647-PA	CPIJ008647-PA	CPIJ009308-PA	CPIJ008013-PA	CPIJ007075-PA	CPIJ006714-PA	CPIJ006688-PA	CPIJ006578-PA	CPIJ006567-PA	CPIJ006680-PA	CPIJ006578-PA	CPIJ004571-PA	CPIJ004559-PA	CPIJ004529-PA	CPIJ004304-PA	CPIJ002931-PA	CPIJ002460-PA	CPIJ002389-PA
	CPIJ014068-PA	CPIJ014099-PA	CPIJ011540-PA	CPIJ010739-PA	CPIJ010739-PA	CPIJ008922-PA	CPIJ008639-PA	CPIJ008639-PA	CPIJ009303-PA	CPIJ007795-PA	CPIJ007065-PA	CPIJ006688-PA	CPIJ006687-PA	CPIJ006567-PA	CPIJ006534-PA	CPIJ006679-PA	CPIJ006525-PA	CPIJ004559-PA	CPIJ004551-PA	CPIJ004528-PA	CPIJ004203-PA	CPIJ002678-PA	CPIJ002285-PA	CPIJ002369-PA
	CPIJ014037-PA	CPIJ014098-PA	CPIJ011538-PA	CPIJ010708-PA	CPIJ010708-PA	CPIJ008915-PA	CPIJ008595-PA	CPIJ008595-PA	CPIJ009286-PA	CPIJ007772-PA	CPIJ007064-PA	CPIJ006687-PA	CPIJ006578-PA	CPIJ006534-PA	CPIJ006458-PA	CPIJ006578-PA	CPIJ006458-PA	CPIJ004551-PA	CPIJ004529-PA	CPIJ004454-PA	CPIJ004049-PA	CPIJ002661-PA	CPIJ002026-PA	CPIJ002280-PA
	CPIJ013949-PA	CPIJ014068-PA	CPIJ011526-PA	CPIJ010679-PA	CPIJ010679-PA	CPIJ008889-PA	CPIJ008591-PA	CPIJ008591-PA	CPIJ009151-PA	CPIJ007754-PA	CPIJ007053-PA	CPIJ006578-PA	CPIJ006567-PA	CPIJ006458-PA	CPIJ006431-PA	CPIJ006525-PA	CPIJ006431-PA	CPIJ004529-PA	CPIJ004528-PA	CPIJ004172-PA	CPIJ003940-PA	CPIJ002650-PA	CPIJ001771-PA	CPIJ002177-PA
	CPIJ013941-PA	CPIJ014052-PA	CPIJ011511-PA	CPIJ010620-PA	CPIJ010620-PA	CPIJ008800-PA	CPIJ008396-PA	CPIJ008396-PA	CPIJ009107-PA	CPIJ007700-PA	CPIJ006714-PA	CPIJ006567-PA	CPIJ006534-PA	CPIJ006431-PA	CPIJ006376-PA	CPIJ006458-PA	CPIJ006375-PA	CPIJ004528-PA	CPIJ004454-PA	CPIJ004080-PA	CPIJ003917-PA	CPIJ002636-PA	CPIJ001764-PA	CPIJ001988-PA
	CPIJ013922-PA	CPIJ014047-PA	CPIJ011448-PA	CPIJ010611-PA	CPIJ010611-PA	CPIJ008799-PA	CPIJ008289-PA	CPIJ008289-PA	CPIJ009089-PA	CPIJ007651-PA	CPIJ006688-PA	CPIJ006534-PA	CPIJ006458-PA	CPIJ006376-PA	CPIJ006209-PA	CPIJ006431-PA	CPIJ006295-PA	CPIJ004454-PA	CPIJ004172-PA	CPIJ004018-PA	CPIJ003709-PA	CPIJ002629-PA	CPIJ001725-PA	CPIJ001673-PA
	CPIJ013920-PA	CPIJ014037-PA	CPIJ011417-PA	CPIJ010580-PA	CPIJ010580-PA	CPIJ008729-PA	CPIJ008217-PA	CPIJ008217-PA	CPIJ009059-PA	CPIJ007624-PA	CPIJ006687-PA	CPIJ006458-PA	CPIJ006431-PA	CPIJ006209-PA	CPIJ006157-PA	CPIJ006375-PA	CPIJ006281-PA	CPIJ004172-PA	CPIJ004080-PA	CPIJ003841-PA	CPIJ003634-PA	CPIJ002609-PA	CPIJ001576-PA	CPIJ001612-PA
	CPIJ013873-PA	CPIJ013962-PA	CPIJ011379-PA	CPIJ010539-PA	CPIJ010539-PA	CPIJ008658-PA	CPIJ008192-PA	CPIJ008192-PA	CPIJ008904-PA	CPIJ007622-PA	CPIJ006578-PA	CPIJ006431-PA	CPIJ006376-PA	CPIJ006157-PA	CPIJ006114-PA	CPIJ006295-PA	CPIJ006157-PA	CPIJ004080-PA	CPIJ004018-PA	CPIJ003818-PA	CPIJ003624-PA	CPIJ002523-PA	CPIJ001456-PA	CPIJ001598-PA
	CPIJ013742-PA	CPIJ013949-PA	CPIJ011357-PA	CPIJ010534-PA	CPIJ010534-PA	CPIJ008647-PA	CPIJ008191-PA	CPIJ008191-PA	CPIJ008800-PA	CPIJ007538-PA	CPIJ006567-PA	CPIJ006376-PA	CPIJ006209-PA	CPIJ006114-PA	CPIJ006069-PA	CPIJ006281-PA	CPIJ006153-PA	CPIJ004018-PA	CPIJ003841-PA	CPIJ003744-PA	CPIJ003623-PA	CPIJ002383-PA	CPIJ001316-PA	CPIJ001547-PA
	CPIJ013714-PA	CPIJ013922-PA	CPIJ011356-PA	CPIJ010526-PA	CPIJ010526-PA	CPIJ008639-PA	CPIJ008013-PA	CPIJ008013-PA	CPIJ008799-PA	CPIJ007514-PA	CPIJ006534-PA	CPIJ006281-PA	CPIJ006157-PA	CPIJ006069-PA	CPIJ006054-PA	CPIJ006166-PA	CPIJ006003-PA	CPIJ003841-PA	CPIJ003820-PA	CPIJ003743-PA	CPIJ003558-PA	CPIJ002342-PA	CPIJ001195-PA	CPIJ001445-PA
	CPIJ013600-PA	CPIJ013920-PA	CPIJ011328-PA	CPIJ010525-PA	CPIJ010525-PA	CPIJ008595-PA	CPIJ007795-PA	CPIJ007795-PA	CPIJ008716-PA	CPIJ007408-PA	CPIJ006486-PA	CPIJ006209-PA	CPIJ006114-PA	CPIJ006054-PA	CPIJ006040-PA	CPIJ006157-PA	CPIJ005975-PA	CPIJ003820-PA	CPIJ003818-PA	CPIJ003550-PA	CPIJ003539-PA	CPIJ002278-PA	CPIJ000990-PA	CPIJ001289-PA
	CPIJ013577-PA	CPIJ013917-PA	CPIJ011270-PA	CPIJ010515-PA	CPIJ010515-PA	CPIJ008591-PA	CPIJ007772-PA	CPIJ007772-PA	CPIJ008683-PA	CPIJ007354-PA	CPIJ006458-PA	CPIJ006157-PA	CPIJ006069-PA	CPIJ006040-PA	CPIJ005966-PA	CPIJ006153-PA	CPIJ005966-PA	CPIJ003818-PA	CPIJ003744-PA	CPIJ003543-PA	CPIJ003514-PA	CPIJ002175-PA	CPIJ000840-PA	CPIJ001270-PA
	CPIJ013528-PA	CPIJ013852-PA	CPIJ011183-PA	CPIJ010486-PA	CPIJ010486-PA	CPIJ008396-PA	CPIJ007754-PA	CPIJ007754-PA	CPIJ008647-PA	CPIJ007341-PA	CPIJ006431-PA	CPIJ006114-PA	CPIJ006054-PA	CPIJ005966-PA	CPIJ005965-PA	CPIJ006003-PA	CPIJ005964-PA	CPIJ003744-PA	CPIJ003743-PA	CPIJ003418-PA	CPIJ003334-PA	CPIJ002174-PA	CPIJ000511-PA	CPIJ001180-PA
	CPIJ013524-PA	CPIJ013796-PA	CPIJ011179-PA	CPIJ010398-PA	CPIJ010398-PA	CPIJ008289-PA	CPIJ007700-PA	CPIJ007700-PA	CPIJ008608-PA	CPIJ007338-PA	CPIJ006376-PA	CPIJ006069-PA	CPIJ006040-PA	CPIJ005965-PA	CPIJ005964-PA	CPIJ005975-PA	CPIJ005963-PA	CPIJ003743-PA	CPIJ003550-PA	CPIJ003334-PA	CPIJ003064-PA	CPIJ002065-PA	CPIJ000416-PA	CPIJ001132-PA
	CPIJ013497-PA	CPIJ013748-PA	CPIJ011103-PA	CPIJ010388-PA	CPIJ010388-PA	CPIJ008217-PA	CPIJ007624-PA	CPIJ007624-PA	CPIJ008595-PA	CPIJ007319-PA	CPIJ006281-PA	CPIJ006054-PA	CPIJ005966-PA	CPIJ005964-PA	CPIJ005916-PA	CPIJ005966-PA	CPIJ005916-PA	CPIJ003550-PA	CPIJ003543-PA	CPIJ003289-PA	CPIJ002931-PA	CPIJ002029-PA	CPIJ000400-PA	CPIJ000944-PA
	CPIJ013398-PA	CPIJ013720-PA	CPIJ011017-PA	CPIJ010326-PA	CPIJ010326-PA	CPIJ008201-PA	CPIJ007622-PA	CPIJ007622-PA	CPIJ008439-PA	CPIJ007255-PA	CPIJ006209-PA	CPIJ006040-PA	CPIJ005965-PA	CPIJ005916-PA	CPIJ005864-PA	CPIJ005964-PA	CPIJ005779-PA	CPIJ003543-PA	CPIJ003418-PA	CPIJ003279-PA	CPIJ002907-PA	CPIJ001916-PA	CPIJ000377-PA	CPIJ000831-PA
	CPIJ013390-PA	CPIJ013714-PA	CPIJ010997-PA	CPIJ010256-PA	CPIJ010256-PA	CPIJ008192-PA	CPIJ007538-PA	CPIJ007538-PA	CPIJ008403-PA	CPIJ007229-PA	CPIJ006157-PA	CPIJ005966-PA	CPIJ005964-PA	CPIJ005864-PA	CPIJ005834-PA	CPIJ005963-PA	CPIJ005763-PA	CPIJ003418-PA	CPIJ003334-PA	CPIJ003204-PA	CPIJ002841-PA	CPIJ001670-PA	CPIJ000375-PA	CPIJ000795-PA
	CPIJ013381-PA	CPIJ013671-PA	CPIJ010973-PA	CPIJ010194-PA	CPIJ010194-PA	CPIJ008191-PA	CPIJ007514-PA	CPIJ007514-PA	CPIJ008396-PA	CPIJ007228-PA	CPIJ006114-PA	CPIJ005965-PA	CPIJ005916-PA	CPIJ005834-PA	CPIJ005785-PA	CPIJ005916-PA	CPIJ005706-PA	CPIJ003334-PA	CPIJ003289-PA	CPIJ003150-PA	CPIJ002772-PA	CPIJ001596-PA	CPIJ000372-PA	CPIJ000753-PA
	CPIJ013380-PA	CPIJ013635-PA	CPIJ010867-PA	CPIJ010112-PA	CPIJ010112-PA	CPIJ008013-PA	CPIJ007408-PA	CPIJ007408-PA	CPIJ008291-PA	CPIJ007196-PA	CPIJ006069-PA	CPIJ005964-PA	CPIJ005864-PA	CPIJ005785-PA	CPIJ005779-PA	CPIJ005779-PA	CPIJ005690-PA	CPIJ003289-PA	CPIJ003279-PA	CPIJ003064-PA	CPIJ002702-PA	CPIJ001564-PA	CPIJ000337-PA	CPIJ000742-PA
	CPIJ013379-PA	CPIJ013600-PA	CPIJ010817-PA	CPIJ010049-PA	CPIJ010049-PA	CPIJ007795-PA	CPIJ007354-PA	CPIJ007354-PA	CPIJ008264-PA	CPIJ007075-PA	CPIJ006054-PA	CPIJ005916-PA	CPIJ005834-PA	CPIJ005779-PA	CPIJ005776-PA	CPIJ005763-PA	CPIJ005681-PA	CPIJ003279-PA	CPIJ003204-PA	CPIJ002890-PA	CPIJ002659-PA	CPIJ001538-PA	CPIJ000298-PA	CPIJ000689-PA
	CPIJ013378-PA	CPIJ013596-PA	CPIJ010799-PA	CPIJ010018-PA	CPIJ010018-PA	CPIJ007772-PA	CPIJ007341-PA	CPIJ007341-PA	CPIJ008212-PA	CPIJ007065-PA	CPIJ006040-PA	CPIJ005864-PA	CPIJ005785-PA	CPIJ005776-PA	CPIJ005742-PA	CPIJ005706-PA	CPIJ005652-PA	CPIJ003204-PA	CPIJ003150-PA	CPIJ002714-PA	CPIJ002647-PA	CPIJ001337-PA	CPIJ000297-PA	CPIJ000279-PA
	CPIJ013377-PA	CPIJ013528-PA	CPIJ010708-PA	CPIJ010002-PA	CPIJ010002-PA	CPIJ007754-PA	CPIJ007319-PA	CPIJ007319-PA	CPIJ008163-PA	CPIJ007064-PA	CPIJ005966-PA	CPIJ005834-PA	CPIJ005779-PA	CPIJ005742-PA	CPIJ005732-PA	CPIJ005690-PA	CPIJ005639-PA	CPIJ003150-PA	CPIJ003064-PA	CPIJ002647-PA	CPIJ002636-PA	CPIJ001165-PA	CPIJ000277-PA	CPIJ000205-PA
	CPIJ013344-PA	CPIJ013524-PA	CPIJ010679-PA	CPIJ009981-PA	CPIJ009981-PA	CPIJ007700-PA	CPIJ007255-PA	CPIJ007255-PA	CPIJ008116-PA	CPIJ007053-PA	CPIJ005965-PA	CPIJ005785-PA	CPIJ005776-PA	CPIJ005732-PA	CPIJ005720-PA	CPIJ005681-PA	CPIJ005635-PA	CPIJ003064-PA	CPIJ002890-PA	CPIJ002636-PA	CPIJ002595-PA	CPIJ001158-PA	CPIJ000232-PA	CPIJ000162-PA
	CPIJ013259-PA	CPIJ013503-PA	CPIJ010620-PA	CPIJ009980-PA	CPIJ009980-PA	CPIJ007655-PA	CPIJ007229-PA	CPIJ007229-PA	CPIJ008074-PA	CPIJ006714-PA	CPIJ005964-PA	CPIJ005779-PA	CPIJ005742-PA	CPIJ005720-PA	CPIJ005690-PA	CPIJ005652-PA	CPIJ005616-PA	CPIJ002890-PA	CPIJ002714-PA	CPIJ002514-PA	CPIJ002524-PA	CPIJ001155-PA	CPIJ000123-PA	CPIJ000130-PA
	CPIJ013250-PA	CPIJ013491-PA	CPIJ010611-PA	CPIJ009979-PA	CPIJ009979-PA	CPIJ007651-PA	CPIJ007228-PA	CPIJ007228-PA	CPIJ007892-PA	CPIJ006688-PA	CPIJ005916-PA	CPIJ005776-PA	CPIJ005732-PA	CPIJ005690-PA	CPIJ005615-PA	CPIJ005639-PA	CPIJ005573-PA	CPIJ002714-PA	CPIJ002647-PA	CPIJ002450-PA	CPIJ002452-PA	CPIJ000859-PA	CPIJ000098-PA	CPIJ000029-PA
	CPIJ013234-PA	CPIJ013476-PA	CPIJ010580-PA	CPIJ009968-PA	CPIJ009968-PA	CPIJ007624-PA	CPIJ007196-PA	CPIJ007196-PA	CPIJ007788-PA	CPIJ006687-PA	CPIJ005864-PA	CPIJ005742-PA	CPIJ005720-PA	CPIJ005615-PA	CPIJ005597-PA	CPIJ005635-PA	CPIJ005550-PA	CPIJ002647-PA	CPIJ002636-PA	CPIJ002384-PA	CPIJ002175-PA	CPIJ000805-PA	CPIJ000031-PA
	CPIJ013217-PA	CPIJ013398-PA	CPIJ010539-PA	CPIJ009962-PA	CPIJ009962-PA	CPIJ007622-PA	CPIJ007075-PA	CPIJ007075-PA	CPIJ007772-PA	CPIJ006613-PA	CPIJ005834-PA	CPIJ005732-PA	CPIJ005690-PA	CPIJ005597-PA	CPIJ005487-PA	CPIJ005616-PA	CPIJ005356-PA	CPIJ002636-PA	CPIJ002514-PA	CPIJ002271-PA	CPIJ002174-PA	CPIJ000735-PA
	CPIJ013203-PA	CPIJ013381-PA	CPIJ010534-PA	CPIJ009957-PA	CPIJ009957-PA	CPIJ007538-PA	CPIJ007065-PA	CPIJ007065-PA	CPIJ007755-PA	CPIJ006578-PA	CPIJ005785-PA	CPIJ005720-PA	CPIJ005615-PA	CPIJ005487-PA	CPIJ005366-PA	CPIJ005573-PA	CPIJ005333-PA	CPIJ002514-PA	CPIJ002450-PA	CPIJ002175-PA	CPIJ001987-PA	CPIJ000561-PA
	CPIJ013115-PA	CPIJ013380-PA	CPIJ010526-PA	CPIJ009898-PA	CPIJ009898-PA	CPIJ007514-PA	CPIJ007064-PA	CPIJ007064-PA	CPIJ007692-PA	CPIJ006567-PA	CPIJ005779-PA	CPIJ005690-PA	CPIJ005597-PA	CPIJ005366-PA	CPIJ005299-PA	CPIJ005550-PA	CPIJ005064-PA	CPIJ002450-PA	CPIJ002384-PA	CPIJ002174-PA	CPIJ001969-PA	CPIJ000349-PA
	CPIJ013034-PA	CPIJ013379-PA	CPIJ010515-PA	CPIJ009808-PA	CPIJ009808-PA	CPIJ007408-PA	CPIJ007053-PA	CPIJ007053-PA	CPIJ007514-PA	CPIJ006534-PA	CPIJ005776-PA	CPIJ005615-PA	CPIJ005487-PA	CPIJ005299-PA	CPIJ005276-PA	CPIJ005356-PA	CPIJ005021-PA	CPIJ002384-PA	CPIJ002271-PA	CPIJ002029-PA	CPIJ001919-PA	CPIJ000205-PA
	CPIJ012970-PA	CPIJ013378-PA	CPIJ010486-PA	CPIJ009773-PA	CPIJ009773-PA	CPIJ007354-PA	CPIJ006761-PA	CPIJ006761-PA	CPIJ007422-PA	CPIJ006479-PA	CPIJ005742-PA	CPIJ005597-PA	CPIJ005366-PA	CPIJ005276-PA	CPIJ005172-PA	CPIJ005333-PA	CPIJ004933-PA	CPIJ002271-PA	CPIJ002175-PA	CPIJ001988-PA	CPIJ001916-PA	CPIJ000077-PA
	CPIJ012957-PA	CPIJ013377-PA	CPIJ010409-PA	CPIJ009719-PA	CPIJ009719-PA	CPIJ007341-PA	CPIJ006714-PA	CPIJ006714-PA	CPIJ007311-PA	CPIJ006458-PA	CPIJ005732-PA	CPIJ005487-PA	CPIJ005299-PA	CPIJ005172-PA	CPIJ005170-PA	CPIJ005064-PA	CPIJ004918-PA	CPIJ002175-PA	CPIJ002174-PA	CPIJ001598-PA	CPIJ001894-PA	CPIJ000031-PA
	CPIJ012935-PA	CPIJ013344-PA	CPIJ010388-PA	CPIJ009697-PA	CPIJ009697-PA	CPIJ007338-PA	CPIJ006688-PA	CPIJ006688-PA	CPIJ007078-PA	CPIJ006431-PA	CPIJ005720-PA	CPIJ005366-PA	CPIJ005276-PA	CPIJ005170-PA	CPIJ005169-PA	CPIJ005021-PA	CPIJ004903-PA	CPIJ002174-PA	CPIJ002029-PA	CPIJ001596-PA	CPIJ001880-PA
	CPIJ012911-PA	CPIJ013280-PA	CPIJ010278-PA	CPIJ009655-PA	CPIJ009655-PA	CPIJ007319-PA	CPIJ006687-PA	CPIJ006687-PA	CPIJ007077-PA	CPIJ006376-PA	CPIJ005690-PA	CPIJ005299-PA	CPIJ005172-PA	CPIJ005169-PA	CPIJ005136-PA	CPIJ004933-PA	CPIJ004727-PA	CPIJ002029-PA	CPIJ001988-PA	CPIJ001564-PA	CPIJ001596-PA
	CPIJ012815-PA	CPIJ013250-PA	CPIJ010277-PA	CPIJ009640-PA	CPIJ009640-PA	CPIJ007255-PA	CPIJ006578-PA	CPIJ006578-PA	CPIJ007075-PA	CPIJ006281-PA	CPIJ005615-PA	CPIJ005276-PA	CPIJ005170-PA	CPIJ005136-PA	CPIJ004858-PA	CPIJ004918-PA	CPIJ004719-PA	CPIJ001988-PA	CPIJ001598-PA	CPIJ001547-PA	CPIJ001423-PA
	CPIJ012804-PA	CPIJ013234-PA	CPIJ010256-PA	CPIJ009639-PA	CPIJ009639-PA	CPIJ007229-PA	CPIJ006567-PA	CPIJ006567-PA	CPIJ007053-PA	CPIJ006209-PA	CPIJ005597-PA	CPIJ005172-PA	CPIJ005169-PA	CPIJ004858-PA	CPIJ004664-PA	CPIJ004903-PA	CPIJ004528-PA	CPIJ001598-PA	CPIJ001596-PA	CPIJ001423-PA	CPIJ001371-PA
	CPIJ012794-PA	CPIJ013232-PA	CPIJ010194-PA	CPIJ009608-PA	CPIJ009608-PA	CPIJ007228-PA	CPIJ006534-PA	CPIJ006534-PA	CPIJ006969-PA	CPIJ006187-PA	CPIJ005487-PA	CPIJ005170-PA	CPIJ005136-PA	CPIJ004664-PA	CPIJ004642-PA	CPIJ004727-PA	CPIJ004522-PA	CPIJ001596-PA	CPIJ001564-PA	CPIJ001337-PA	CPIJ001337-PA
	CPIJ012735-PA	CPIJ013219-PA	CPIJ010049-PA	CPIJ009607-PA	CPIJ009607-PA	CPIJ007196-PA	CPIJ006479-PA	CPIJ006479-PA	CPIJ006932-PA	CPIJ006167-PA	CPIJ005366-PA	CPIJ005169-PA	CPIJ004858-PA	CPIJ004642-PA	CPIJ004571-PA	CPIJ004719-PA	CPIJ004461-PA	CPIJ001564-PA	CPIJ001547-PA	CPIJ001227-PA	CPIJ001165-PA
	CPIJ012673-PA	CPIJ013217-PA	CPIJ010018-PA	CPIJ009573-PA	CPIJ009573-PA	CPIJ007075-PA	CPIJ006458-PA	CPIJ006458-PA	CPIJ006908-PA	CPIJ006157-PA	CPIJ005299-PA	CPIJ005136-PA	CPIJ004664-PA	CPIJ004571-PA	CPIJ004559-PA	CPIJ004528-PA	CPIJ004417-PA	CPIJ001547-PA	CPIJ001423-PA	CPIJ001158-PA	CPIJ001158-PA
	CPIJ012645-PA	CPIJ013115-PA	CPIJ010002-PA	CPIJ009445-PA	CPIJ009445-PA	CPIJ007065-PA	CPIJ006431-PA	CPIJ006431-PA	CPIJ006869-PA	CPIJ006114-PA	CPIJ005276-PA	CPIJ004858-PA	CPIJ004642-PA	CPIJ004559-PA	CPIJ004529-PA	CPIJ004522-PA	CPIJ004365-PA	CPIJ001423-PA	CPIJ001337-PA	CPIJ001155-PA	CPIJ001155-PA
	CPIJ012634-PA	CPIJ013063-PA	CPIJ009962-PA	CPIJ009416-PA	CPIJ009416-PA	CPIJ007064-PA	CPIJ006376-PA	CPIJ006376-PA	CPIJ006868-PA	CPIJ006069-PA	CPIJ005172-PA	CPIJ004664-PA	CPIJ004571-PA	CPIJ004551-PA	CPIJ004528-PA	CPIJ004461-PA	CPIJ004070-PA	CPIJ001337-PA	CPIJ001227-PA	CPIJ000859-PA	CPIJ001085-PA
	CPIJ012633-PA	CPIJ013040-PA	CPIJ009957-PA	CPIJ009388-PA	CPIJ009388-PA	CPIJ007053-PA	CPIJ006365-PA	CPIJ006365-PA	CPIJ006714-PA	CPIJ006054-PA	CPIJ005170-PA	CPIJ004642-PA	CPIJ004559-PA	CPIJ004529-PA	CPIJ004454-PA	CPIJ004417-PA	CPIJ004069-PA	CPIJ001227-PA	CPIJ001158-PA	CPIJ000852-PA	CPIJ000990-PA
	CPIJ012591-PA	CPIJ013034-PA	CPIJ009825-PA	CPIJ009377-PA	CPIJ009377-PA	CPIJ006761-PA	CPIJ006281-PA	CPIJ006281-PA	CPIJ006578-PA	CPIJ006040-PA	CPIJ005169-PA	CPIJ004571-PA	CPIJ004551-PA	CPIJ004528-PA	CPIJ004450-PA	CPIJ004365-PA	CPIJ004008-PA	CPIJ001158-PA	CPIJ001155-PA	CPIJ000753-PA	CPIJ000805-PA
	CPIJ012573-PA	CPIJ012990-PA	CPIJ009818-PA	CPIJ009335-PA	CPIJ009335-PA	CPIJ006714-PA	CPIJ006209-PA	CPIJ006209-PA	CPIJ006569-PA	CPIJ005966-PA	CPIJ005136-PA	CPIJ004559-PA	CPIJ004529-PA	CPIJ004454-PA	CPIJ004306-PA	CPIJ004070-PA	CPIJ003871-PA	CPIJ001155-PA	CPIJ000859-PA	CPIJ000735-PA	CPIJ000615-PA
	CPIJ012571-PA	CPIJ012970-PA	CPIJ009817-PA	CPIJ009303-PA	CPIJ009303-PA	CPIJ006688-PA	CPIJ006187-PA	CPIJ006187-PA	CPIJ006568-PA	CPIJ005965-PA	CPIJ004858-PA	CPIJ004551-PA	CPIJ004528-PA	CPIJ004450-PA	CPIJ004239-PA	CPIJ004069-PA	CPIJ003857-PA	CPIJ000859-PA	CPIJ000852-PA	CPIJ000734-PA	CPIJ000574-PA
	CPIJ012570-PA	CPIJ012957-PA	CPIJ009808-PA	CPIJ009298-PA	CPIJ009298-PA	CPIJ006687-PA	CPIJ006167-PA	CPIJ006167-PA	CPIJ006471-PA	CPIJ005964-PA	CPIJ004664-PA	CPIJ004529-PA	CPIJ004454-PA	CPIJ004306-PA	CPIJ004172-PA	CPIJ004008-PA	CPIJ003841-PA	CPIJ000852-PA	CPIJ000753-PA	CPIJ000730-PA
	CPIJ012512-PA	CPIJ012909-PA	CPIJ009740-PA	CPIJ009286-PA	CPIJ009286-PA	CPIJ006613-PA	CPIJ006157-PA	CPIJ006157-PA	CPIJ006458-PA	CPIJ005916-PA	CPIJ004642-PA	CPIJ004528-PA	CPIJ004450-PA	CPIJ004239-PA	CPIJ004082-PA	CPIJ003871-PA	CPIJ003725-PA	CPIJ000753-PA	CPIJ000735-PA	CPIJ000728-PA
	CPIJ012503-PA	CPIJ012815-PA	CPIJ009731-PA	CPIJ009282-PA	CPIJ009282-PA	CPIJ006578-PA	CPIJ006114-PA	CPIJ006114-PA	CPIJ006431-PA	CPIJ005864-PA	CPIJ004571-PA	CPIJ004454-PA	CPIJ004306-PA	CPIJ004172-PA	CPIJ004080-PA	CPIJ003857-PA	CPIJ003666-PA	CPIJ000735-PA	CPIJ000734-PA	CPIJ000683-PA
	CPIJ012341-PA	CPIJ012804-PA	CPIJ009697-PA	CPIJ009280-PA	CPIJ009280-PA	CPIJ006567-PA	CPIJ006069-PA	CPIJ006069-PA	CPIJ006323-PA	CPIJ005834-PA	CPIJ004559-PA	CPIJ004450-PA	CPIJ004239-PA	CPIJ004082-PA	CPIJ004018-PA	CPIJ003841-PA	CPIJ003655-PA	CPIJ000734-PA	CPIJ000730-PA	CPIJ000505-PA
	CPIJ012332-PA	CPIJ012794-PA	CPIJ009655-PA	CPIJ009262-PA	CPIJ009262-PA	CPIJ006534-PA	CPIJ006054-PA	CPIJ006054-PA	CPIJ006295-PA	CPIJ005785-PA	CPIJ004551-PA	CPIJ004306-PA	CPIJ004172-PA	CPIJ004080-PA	CPIJ003841-PA	CPIJ003725-PA	CPIJ003608-PA	CPIJ000730-PA	CPIJ000728-PA
	CPIJ012311-PA	CPIJ012757-PA	CPIJ009640-PA	CPIJ009242-PA	CPIJ009242-PA	CPIJ006479-PA	CPIJ006040-PA	CPIJ006040-PA	CPIJ006266-PA	CPIJ005779-PA	CPIJ004529-PA	CPIJ004239-PA	CPIJ004082-PA	CPIJ004018-PA	CPIJ003818-PA	CPIJ003666-PA	CPIJ003607-PA	CPIJ000728-PA	CPIJ000683-PA
	CPIJ012300-PA	CPIJ012756-PA	CPIJ009638-PA	CPIJ009187-PA	CPIJ009187-PA	CPIJ006458-PA	CPIJ005966-PA	CPIJ005966-PA	CPIJ006166-PA	CPIJ005776-PA	CPIJ004528-PA	CPIJ004172-PA	CPIJ004080-PA	CPIJ003841-PA	CPIJ003744-PA	CPIJ003655-PA	CPIJ003558-PA	CPIJ000683-PA	CPIJ000505-PA
	CPIJ012284-PA	CPIJ012753-PA	CPIJ009610-PA	CPIJ009148-PA	CPIJ009148-PA	CPIJ006431-PA	CPIJ005965-PA	CPIJ005965-PA	CPIJ006153-PA	CPIJ005742-PA	CPIJ004454-PA	CPIJ004082-PA	CPIJ004018-PA	CPIJ003820-PA	CPIJ003743-PA	CPIJ003608-PA	CPIJ003539-PA	CPIJ000505-PA
	CPIJ012259-PA	CPIJ012735-PA	CPIJ009608-PA	CPIJ009145-PA	CPIJ009145-PA	CPIJ006376-PA	CPIJ005964-PA	CPIJ005964-PA	CPIJ006054-PA	CPIJ005732-PA	CPIJ004450-PA	CPIJ004080-PA	CPIJ003841-PA	CPIJ003818-PA	CPIJ003725-PA	CPIJ003607-PA	CPIJ003522-PA
	CPIJ012257-PA	CPIJ012673-PA	CPIJ009607-PA	CPIJ009144-PA	CPIJ009144-PA	CPIJ006365-PA	CPIJ005916-PA	CPIJ005916-PA	CPIJ006040-PA	CPIJ005720-PA	CPIJ004306-PA	CPIJ004018-PA	CPIJ003820-PA	CPIJ003744-PA	CPIJ003635-PA	CPIJ003558-PA	CPIJ003305-PA
	CPIJ012130-PA	CPIJ012634-PA	CPIJ009573-PA	CPIJ009143-PA	CPIJ009143-PA	CPIJ006281-PA	CPIJ005864-PA	CPIJ005864-PA	CPIJ005966-PA	CPIJ005691-PA	CPIJ004239-PA	CPIJ003841-PA	CPIJ003818-PA	CPIJ003743-PA	CPIJ003550-PA	CPIJ003539-PA	CPIJ003304-PA
	CPIJ012112-PA	CPIJ012512-PA	CPIJ009466-PA	CPIJ009089-PA	CPIJ009089-PA	CPIJ006209-PA	CPIJ005834-PA	CPIJ005834-PA	CPIJ005965-PA	CPIJ005690-PA	CPIJ004180-PA	CPIJ003820-PA	CPIJ003744-PA	CPIJ003725-PA	CPIJ003543-PA	CPIJ003522-PA	CPIJ003204-PA
	CPIJ012024-PA	CPIJ012341-PA	CPIJ009465-PA	CPIJ009028-PA	CPIJ009028-PA	CPIJ006187-PA	CPIJ005785-PA	CPIJ005785-PA	CPIJ005964-PA	CPIJ005615-PA	CPIJ004172-PA	CPIJ003818-PA	CPIJ003743-PA	CPIJ003635-PA	CPIJ003418-PA	CPIJ003305-PA	CPIJ003172-PA
	CPIJ011995-PA	CPIJ012336-PA	CPIJ009445-PA	CPIJ009002-PA	CPIJ009002-PA	CPIJ006167-PA	CPIJ005779-PA	CPIJ005779-PA	CPIJ005864-PA	CPIJ005597-PA	CPIJ004082-PA	CPIJ003744-PA	CPIJ003725-PA	CPIJ003550-PA	CPIJ003341-PA	CPIJ003304-PA	CPIJ003150-PA
	CPIJ011962-PA	CPIJ012335-PA	CPIJ009416-PA	CPIJ008922-PA	CPIJ008922-PA	CPIJ006157-PA	CPIJ005776-PA	CPIJ005776-PA	CPIJ005852-PA	CPIJ005552-PA	CPIJ004080-PA	CPIJ003743-PA	CPIJ003635-PA	CPIJ003543-PA	CPIJ003334-PA	CPIJ003204-PA	CPIJ003089-PA
	CPIJ011958-PA	CPIJ012332-PA	CPIJ009388-PA	CPIJ008915-PA	CPIJ008915-PA	CPIJ006114-PA	CPIJ005742-PA	CPIJ005742-PA	CPIJ005834-PA	CPIJ005487-PA	CPIJ004018-PA	CPIJ003725-PA	CPIJ003550-PA	CPIJ003418-PA	CPIJ003289-PA	CPIJ003172-PA	CPIJ003058-PA
	CPIJ011930-PA	CPIJ012300-PA	CPIJ009377-PA	CPIJ008889-PA	CPIJ008889-PA	CPIJ006069-PA	CPIJ005732-PA	CPIJ005732-PA	CPIJ005776-PA	CPIJ005366-PA	CPIJ003841-PA	CPIJ003635-PA	CPIJ003543-PA	CPIJ003341-PA	CPIJ003279-PA	CPIJ003150-PA	CPIJ002890-PA
	CPIJ011929-PA	CPIJ012274-PA	CPIJ009356-PA	CPIJ008800-PA	CPIJ008800-PA	CPIJ006054-PA	CPIJ005720-PA	CPIJ005720-PA	CPIJ005763-PA	CPIJ005299-PA	CPIJ003820-PA	CPIJ003550-PA	CPIJ003418-PA	CPIJ003334-PA	CPIJ003263-PA	CPIJ003089-PA	CPIJ002859-PA
	CPIJ011898-PA	CPIJ012257-PA	CPIJ009335-PA	CPIJ008799-PA	CPIJ008799-PA	CPIJ006040-PA	CPIJ005690-PA	CPIJ005690-PA	CPIJ005742-PA	CPIJ005276-PA	CPIJ003818-PA	CPIJ003543-PA	CPIJ003341-PA	CPIJ003289-PA	CPIJ003260-PA	CPIJ003058-PA	CPIJ002841-PA
	CPIJ011802-PA	CPIJ012226-PA	CPIJ009303-PA	CPIJ008786-PA	CPIJ008786-PA	CPIJ005966-PA	CPIJ005615-PA	CPIJ005615-PA	CPIJ005732-PA	CPIJ005172-PA	CPIJ003744-PA	CPIJ003418-PA	CPIJ003334-PA	CPIJ003279-PA	CPIJ003204-PA	CPIJ002890-PA	CPIJ002714-PA
	CPIJ011729-PA	CPIJ012034-PA	CPIJ009299-PA	CPIJ008729-PA	CPIJ008729-PA	CPIJ005965-PA	CPIJ005597-PA	CPIJ005597-PA	CPIJ005706-PA	CPIJ005170-PA	CPIJ003743-PA	CPIJ003341-PA	CPIJ003289-PA	CPIJ003263-PA	CPIJ003150-PA	CPIJ002859-PA	CPIJ002701-PA
	CPIJ011705-PA	CPIJ012030-PA	CPIJ009298-PA	CPIJ008658-PA	CPIJ008658-PA	CPIJ005964-PA	CPIJ005573-PA	CPIJ005573-PA	CPIJ005690-PA	CPIJ005169-PA	CPIJ003725-PA	CPIJ003334-PA	CPIJ003279-PA	CPIJ003260-PA	CPIJ003064-PA	CPIJ002841-PA	CPIJ002645-PA
	CPIJ011631-PA	CPIJ012024-PA	CPIJ009297-PA	CPIJ008647-PA	CPIJ008647-PA	CPIJ005916-PA	CPIJ005552-PA	CPIJ005552-PA	CPIJ005635-PA	CPIJ005136-PA	CPIJ003635-PA	CPIJ003289-PA	CPIJ003263-PA	CPIJ003204-PA	CPIJ002890-PA	CPIJ002714-PA	CPIJ002595-PA
	CPIJ011600-PA	CPIJ012011-PA	CPIJ009286-PA	CPIJ008639-PA	CPIJ008639-PA	CPIJ005864-PA	CPIJ005487-PA	CPIJ005487-PA	CPIJ005616-PA	CPIJ004858-PA	CPIJ003550-PA	CPIJ003279-PA	CPIJ003260-PA	CPIJ003150-PA	CPIJ002714-PA	CPIJ002701-PA	CPIJ002591-PA
	CPIJ011585-PA	CPIJ011996-PA	CPIJ009281-PA	CPIJ008595-PA	CPIJ008595-PA	CPIJ005834-PA	CPIJ005366-PA	CPIJ005366-PA	CPIJ005600-PA	CPIJ004776-PA	CPIJ003543-PA	CPIJ003263-PA	CPIJ003204-PA	CPIJ003064-PA	CPIJ002647-PA	CPIJ002645-PA	CPIJ002583-PA
	CPIJ011553-PA	CPIJ011934-PA	CPIJ009280-PA	CPIJ008591-PA	CPIJ008591-PA	CPIJ005785-PA	CPIJ005299-PA	CPIJ005299-PA	CPIJ005597-PA	CPIJ004664-PA	CPIJ003418-PA	CPIJ003260-PA	CPIJ003150-PA	CPIJ002890-PA	CPIJ002636-PA	CPIJ002595-PA	CPIJ002524-PA
	CPIJ011550-PA	CPIJ011933-PA	CPIJ009164-PA	CPIJ008397-PA	CPIJ008397-PA	CPIJ005779-PA	CPIJ005276-PA	CPIJ005276-PA	CPIJ005366-PA	CPIJ004642-PA	CPIJ003341-PA	CPIJ003204-PA	CPIJ003064-PA	CPIJ002714-PA	CPIJ002514-PA	CPIJ002591-PA	CPIJ002514-PA
	CPIJ011548-PA	CPIJ011924-PA	CPIJ009151-PA	CPIJ008396-PA	CPIJ008396-PA	CPIJ005776-PA	CPIJ005172-PA	CPIJ005172-PA	CPIJ005356-PA	CPIJ004571-PA	CPIJ003334-PA	CPIJ003150-PA	CPIJ002890-PA	CPIJ002647-PA	CPIJ002450-PA	CPIJ002583-PA	CPIJ002430-PA
	CPIJ011540-PA	CPIJ011898-PA	CPIJ009148-PA	CPIJ008385-PA	CPIJ008385-PA	CPIJ005742-PA	CPIJ005170-PA	CPIJ005170-PA	CPIJ005299-PA	CPIJ004559-PA	CPIJ003289-PA	CPIJ003064-PA	CPIJ002714-PA	CPIJ002636-PA	CPIJ002384-PA	CPIJ002524-PA	CPIJ002304-PA
	CPIJ011538-PA	CPIJ011854-PA	CPIJ009145-PA	CPIJ008361-PA	CPIJ008361-PA	CPIJ005732-PA	CPIJ005169-PA	CPIJ005169-PA	CPIJ005210-PA	CPIJ004551-PA	CPIJ003279-PA	CPIJ002890-PA	CPIJ002647-PA	CPIJ002514-PA	CPIJ002271-PA	CPIJ002514-PA	CPIJ002118-PA
	CPIJ011537-PA	CPIJ011779-PA	CPIJ009144-PA	CPIJ008289-PA	CPIJ008289-PA	CPIJ005720-PA	CPIJ005136-PA	CPIJ005136-PA	CPIJ005172-PA	CPIJ004529-PA	CPIJ003263-PA	CPIJ002714-PA	CPIJ002636-PA	CPIJ002450-PA	CPIJ002175-PA	CPIJ002430-PA	CPIJ001988-PA
	CPIJ011536-PA	CPIJ011777-PA	CPIJ009143-PA	CPIJ008217-PA	CPIJ008217-PA	CPIJ005691-PA	CPIJ004858-PA	CPIJ004858-PA	CPIJ005170-PA	CPIJ004528-PA	CPIJ003260-PA	CPIJ002647-PA	CPIJ002514-PA	CPIJ002384-PA	CPIJ002174-PA	CPIJ002304-PA	CPIJ001987-PA
	CPIJ011528-PA	CPIJ011701-PA	CPIJ009107-PA	CPIJ008201-PA	CPIJ008201-PA	CPIJ005690-PA	CPIJ004664-PA	CPIJ004664-PA	CPIJ005169-PA	CPIJ004454-PA	CPIJ003204-PA	CPIJ002636-PA	CPIJ002450-PA	CPIJ002271-PA	CPIJ002029-PA	CPIJ002118-PA	CPIJ001976-PA
	CPIJ011526-PA	CPIJ011631-PA	CPIJ009089-PA	CPIJ008192-PA	CPIJ008192-PA	CPIJ005615-PA	CPIJ004642-PA	CPIJ004642-PA	CPIJ005136-PA	CPIJ004450-PA	CPIJ003150-PA	CPIJ002514-PA	CPIJ002384-PA	CPIJ002175-PA	CPIJ001988-PA	CPIJ001988-PA	CPIJ001880-PA
	CPIJ011511-PA	CPIJ011600-PA	CPIJ009028-PA	CPIJ008191-PA	CPIJ008191-PA	CPIJ005597-PA	CPIJ004571-PA	CPIJ004571-PA	CPIJ005064-PA	CPIJ004401-PA	CPIJ003064-PA	CPIJ002450-PA	CPIJ002271-PA	CPIJ002174-PA	CPIJ001598-PA	CPIJ001987-PA	CPIJ001807-PA
	CPIJ011448-PA	CPIJ011585-PA	CPIJ009002-PA	CPIJ008103-PA	CPIJ008103-PA	CPIJ005573-PA	CPIJ004559-PA	CPIJ004559-PA	CPIJ004903-PA	CPIJ004365-PA	CPIJ002890-PA	CPIJ002384-PA	CPIJ002175-PA	CPIJ002029-PA	CPIJ001596-PA	CPIJ001976-PA	CPIJ001673-PA
	CPIJ011417-PA	CPIJ011553-PA	CPIJ009001-PA	CPIJ008013-PA	CPIJ008013-PA	CPIJ005552-PA	CPIJ004551-PA	CPIJ004551-PA	CPIJ004858-PA	CPIJ004306-PA	CPIJ002714-PA	CPIJ002271-PA	CPIJ002174-PA	CPIJ001988-PA	CPIJ001564-PA	CPIJ001880-PA	CPIJ001623-PA
	CPIJ011412-PA	CPIJ011548-PA	CPIJ008922-PA	CPIJ007980-PA	CPIJ007980-PA	CPIJ005487-PA	CPIJ004529-PA	CPIJ004529-PA	CPIJ004710-PA	CPIJ004239-PA	CPIJ002647-PA	CPIJ002175-PA	CPIJ002029-PA	CPIJ001598-PA	CPIJ001547-PA	CPIJ001807-PA	CPIJ001560-PA
	CPIJ011379-PA	CPIJ011540-PA	CPIJ008915-PA	CPIJ007834-PA	CPIJ007834-PA	CPIJ005366-PA	CPIJ004528-PA	CPIJ004528-PA	CPIJ004709-PA	CPIJ004172-PA	CPIJ002636-PA	CPIJ002174-PA	CPIJ001988-PA	CPIJ001596-PA	CPIJ001495-PA	CPIJ001673-PA	CPIJ001538-PA
	CPIJ011357-PA	CPIJ011538-PA	CPIJ008889-PA	CPIJ007795-PA	CPIJ007795-PA	CPIJ005299-PA	CPIJ004454-PA	CPIJ004454-PA	CPIJ004679-PA	CPIJ004082-PA	CPIJ002604-PA	CPIJ002029-PA	CPIJ001598-PA	CPIJ001564-PA	CPIJ001457-PA	CPIJ001623-PA	CPIJ001530-PA
	CPIJ011356-PA	CPIJ011528-PA	CPIJ008825-PA	CPIJ007772-PA	CPIJ007772-PA	CPIJ005276-PA	CPIJ004450-PA	CPIJ004450-PA	CPIJ004664-PA	CPIJ004080-PA	CPIJ002603-PA	CPIJ001988-PA	CPIJ001596-PA	CPIJ001547-PA	CPIJ001423-PA	CPIJ001560-PA	CPIJ001079-PA
	CPIJ011328-PA	CPIJ011526-PA	CPIJ008800-PA	CPIJ007754-PA	CPIJ007754-PA	CPIJ005172-PA	CPIJ004365-PA	CPIJ004365-PA	CPIJ004642-PA	CPIJ004018-PA	CPIJ002602-PA	CPIJ001598-PA	CPIJ001564-PA	CPIJ001495-PA	CPIJ001400-PA	CPIJ001538-PA	CPIJ000990-PA
	CPIJ011325-PA	CPIJ011522-PA	CPIJ008799-PA	CPIJ007700-PA	CPIJ007700-PA	CPIJ005170-PA	CPIJ004306-PA	CPIJ004306-PA	CPIJ004625-PA	CPIJ003870-PA	CPIJ002514-PA	CPIJ001596-PA	CPIJ001547-PA	CPIJ001457-PA	CPIJ001353-PA	CPIJ001530-PA	CPIJ000948-PA
	CPIJ011310-PA	CPIJ011448-PA	CPIJ008783-PA	CPIJ007655-PA	CPIJ007655-PA	CPIJ005169-PA	CPIJ004239-PA	CPIJ004239-PA	CPIJ004559-PA	CPIJ003841-PA	CPIJ002450-PA	CPIJ001564-PA	CPIJ001495-PA	CPIJ001423-PA	CPIJ001337-PA	CPIJ001079-PA	CPIJ000944-PA
	CPIJ011272-PA	CPIJ011443-PA	CPIJ008729-PA	CPIJ007651-PA	CPIJ007651-PA	CPIJ005136-PA	CPIJ004172-PA	CPIJ004172-PA	CPIJ004461-PA	CPIJ003818-PA	CPIJ002384-PA	CPIJ001547-PA	CPIJ001457-PA	CPIJ001400-PA	CPIJ001287-PA	CPIJ000990-PA	CPIJ000859-PA
	CPIJ011270-PA	CPIJ011417-PA	CPIJ008683-PA	CPIJ007629-PA	CPIJ007629-PA	CPIJ004858-PA	CPIJ004082-PA	CPIJ004082-PA	CPIJ004450-PA	CPIJ003744-PA	CPIJ002271-PA	CPIJ001495-PA	CPIJ001423-PA	CPIJ001353-PA	CPIJ001227-PA	CPIJ000948-PA	CPIJ000855-PA
	CPIJ011194-PA	CPIJ011413-PA	CPIJ008647-PA	CPIJ007624-PA	CPIJ007624-PA	CPIJ004776-PA	CPIJ004080-PA	CPIJ004080-PA	CPIJ004306-PA	CPIJ003743-PA	CPIJ002175-PA	CPIJ001457-PA	CPIJ001400-PA	CPIJ001337-PA	CPIJ001158-PA	CPIJ000944-PA	CPIJ000377-PA
	CPIJ011183-PA	CPIJ011409-PA	CPIJ008639-PA	CPIJ007622-PA	CPIJ007622-PA	CPIJ004664-PA	CPIJ004018-PA	CPIJ004018-PA	CPIJ004304-PA	CPIJ003725-PA	CPIJ002174-PA	CPIJ001423-PA	CPIJ001353-PA	CPIJ001287-PA	CPIJ001155-PA	CPIJ000859-PA	CPIJ000337-PA
	CPIJ011179-PA	CPIJ011391-PA	CPIJ008636-PA	CPIJ007538-PA	CPIJ007538-PA	CPIJ004642-PA	CPIJ003870-PA	CPIJ003870-PA	CPIJ004239-PA	CPIJ003635-PA	CPIJ002029-PA	CPIJ001400-PA	CPIJ001337-PA	CPIJ001227-PA	CPIJ001132-PA	CPIJ000855-PA	CPIJ000298-PA
	CPIJ011103-PA	CPIJ011359-PA	CPIJ008595-PA	CPIJ007514-PA	CPIJ007514-PA	CPIJ004571-PA	CPIJ003841-PA	CPIJ003841-PA	CPIJ004203-PA	CPIJ003550-PA	CPIJ001988-PA	CPIJ001353-PA	CPIJ001287-PA	CPIJ001158-PA	CPIJ001058-PA	CPIJ000377-PA	CPIJ000277-PA
	CPIJ011017-PA	CPIJ011357-PA	CPIJ008591-PA	CPIJ007488-PA	CPIJ007488-PA	CPIJ004559-PA	CPIJ003820-PA	CPIJ003820-PA	CPIJ004082-PA	CPIJ003543-PA	CPIJ001598-PA	CPIJ001337-PA	CPIJ001227-PA	CPIJ001155-PA	CPIJ000859-PA	CPIJ000337-PA	CPIJ000198-PA
	CPIJ010997-PA	CPIJ011356-PA	CPIJ008581-PA	CPIJ007408-PA	CPIJ007408-PA	CPIJ004551-PA	CPIJ003818-PA	CPIJ003818-PA	CPIJ004080-PA	CPIJ003522-PA	CPIJ001596-PA	CPIJ001287-PA	CPIJ001158-PA	CPIJ001132-PA	CPIJ000852-PA	CPIJ000298-PA	CPIJ000193-PA
	CPIJ010973-PA	CPIJ011328-PA	CPIJ008542-PA	CPIJ007354-PA	CPIJ007354-PA	CPIJ004529-PA	CPIJ003744-PA	CPIJ003744-PA	CPIJ004076-PA	CPIJ003441-PA	CPIJ001564-PA	CPIJ001227-PA	CPIJ001155-PA	CPIJ001058-PA	CPIJ000753-PA	CPIJ000277-PA	CPIJ000098-PA
	CPIJ010958-PA	CPIJ011296-PA	CPIJ008439-PA	CPIJ007341-PA	CPIJ007341-PA	CPIJ004528-PA	CPIJ003743-PA	CPIJ003743-PA	CPIJ003940-PA	CPIJ003418-PA	CPIJ001547-PA	CPIJ001158-PA	CPIJ001132-PA	CPIJ000859-PA	CPIJ000735-PA	CPIJ000198-PA
	CPIJ010925-PA	CPIJ011198-PA	CPIJ008423-PA	CPIJ007338-PA	CPIJ007338-PA	CPIJ004454-PA	CPIJ003725-PA	CPIJ003725-PA	CPIJ003917-PA	CPIJ003341-PA	CPIJ001495-PA	CPIJ001155-PA	CPIJ001058-PA	CPIJ000852-PA	CPIJ000734-PA	CPIJ000193-PA
	CPIJ010867-PA	CPIJ011179-PA	CPIJ008403-PA	CPIJ007319-PA	CPIJ007319-PA	CPIJ004450-PA	CPIJ003635-PA	CPIJ003635-PA	CPIJ003886-PA	CPIJ003334-PA	CPIJ001457-PA	CPIJ001132-PA	CPIJ000859-PA	CPIJ000753-PA	CPIJ000730-PA	CPIJ000098-PA
	CPIJ010827-PA	CPIJ011103-PA	CPIJ008396-PA	CPIJ007255-PA	CPIJ007255-PA	CPIJ004401-PA	CPIJ003550-PA	CPIJ003550-PA	CPIJ003818-PA	CPIJ003289-PA	CPIJ001423-PA	CPIJ001058-PA	CPIJ000852-PA	CPIJ000735-PA	CPIJ000728-PA
	CPIJ010818-PA	CPIJ011047-PA	CPIJ008361-PA	CPIJ007229-PA	CPIJ007229-PA	CPIJ004365-PA	CPIJ003543-PA	CPIJ003543-PA	CPIJ003743-PA	CPIJ003279-PA	CPIJ001400-PA	CPIJ000859-PA	CPIJ000753-PA	CPIJ000734-PA	CPIJ000689-PA
	CPIJ010817-PA	CPIJ011017-PA	CPIJ008289-PA	CPIJ007228-PA	CPIJ007228-PA	CPIJ004306-PA	CPIJ003519-PA	CPIJ003519-PA	CPIJ003635-PA	CPIJ003263-PA	CPIJ001353-PA	CPIJ000852-PA	CPIJ000735-PA	CPIJ000730-PA	CPIJ000683-PA
	CPIJ010799-PA	CPIJ010988-PA	CPIJ008217-PA	CPIJ007196-PA	CPIJ007196-PA	CPIJ004239-PA	CPIJ003441-PA	CPIJ003441-PA	CPIJ003634-PA	CPIJ003260-PA	CPIJ001337-PA	CPIJ000753-PA	CPIJ000734-PA	CPIJ000728-PA	CPIJ000505-PA
	CPIJ010787-PA	CPIJ010973-PA	CPIJ008212-PA	CPIJ007075-PA	CPIJ007075-PA	CPIJ004172-PA	CPIJ003418-PA	CPIJ003418-PA	CPIJ003624-PA	CPIJ003204-PA	CPIJ001287-PA	CPIJ000735-PA	CPIJ000730-PA	CPIJ000689-PA	CPIJ000407-PA
	CPIJ010739-PA	CPIJ010938-PA	CPIJ008203-PA	CPIJ007065-PA	CPIJ007065-PA	CPIJ004082-PA	CPIJ003341-PA	CPIJ003341-PA	CPIJ003623-PA	CPIJ003150-PA	CPIJ001267-PA	CPIJ000734-PA	CPIJ000728-PA	CPIJ000683-PA	CPIJ000066-PA
	CPIJ010708-PA	CPIJ010920-PA	CPIJ008201-PA	CPIJ007064-PA	CPIJ007064-PA	CPIJ004080-PA	CPIJ003334-PA	CPIJ003334-PA	CPIJ003543-PA	CPIJ003148-PA	CPIJ001227-PA	CPIJ000730-PA	CPIJ000689-PA	CPIJ000505-PA
	CPIJ010679-PA	CPIJ010867-PA	CPIJ008192-PA	CPIJ007053-PA	CPIJ007053-PA	CPIJ004018-PA	CPIJ003304-PA	CPIJ003304-PA	CPIJ003539-PA	CPIJ003064-PA	CPIJ001158-PA	CPIJ000728-PA	CPIJ000683-PA	CPIJ000407-PA
	CPIJ010620-PA	CPIJ010818-PA	CPIJ008182-PA	CPIJ007047-PA	CPIJ007047-PA	CPIJ003870-PA	CPIJ003289-PA	CPIJ003289-PA	CPIJ003519-PA	CPIJ002890-PA	CPIJ001155-PA	CPIJ000689-PA	CPIJ000505-PA	CPIJ000066-PA
	CPIJ010611-PA	CPIJ010817-PA	CPIJ008013-PA	CPIJ007044-PA	CPIJ007044-PA	CPIJ003841-PA	CPIJ003279-PA	CPIJ003279-PA	CPIJ003514-PA	CPIJ002714-PA	CPIJ001132-PA	CPIJ000683-PA	CPIJ000407-PA
	CPIJ010580-PA	CPIJ010814-PA	CPIJ008005-PA	CPIJ007014-PA	CPIJ007014-PA	CPIJ003820-PA	CPIJ003263-PA	CPIJ003263-PA	CPIJ003341-PA	CPIJ002647-PA	CPIJ001058-PA	CPIJ000505-PA	CPIJ000066-PA
	CPIJ010539-PA	CPIJ010799-PA	CPIJ008004-PA	CPIJ006761-PA	CPIJ006761-PA	CPIJ003818-PA	CPIJ003260-PA	CPIJ003260-PA	CPIJ003338-PA	CPIJ002642-PA	CPIJ000859-PA	CPIJ000407-PA
	CPIJ010534-PA	CPIJ010708-PA	CPIJ008003-PA	CPIJ006749-PA	CPIJ006749-PA	CPIJ003744-PA	CPIJ003204-PA	CPIJ003204-PA	CPIJ003336-PA	CPIJ002636-PA	CPIJ000852-PA	CPIJ000066-PA
	CPIJ010526-PA	CPIJ010693-PA	CPIJ007830-PA	CPIJ006714-PA	CPIJ006714-PA	CPIJ003743-PA	CPIJ003150-PA	CPIJ003150-PA	CPIJ003334-PA	CPIJ002514-PA	CPIJ000753-PA
	CPIJ010525-PA	CPIJ010683-PA	CPIJ007795-PA	CPIJ006688-PA	CPIJ006688-PA	CPIJ003725-PA	CPIJ003064-PA	CPIJ003064-PA	CPIJ003289-PA	CPIJ002450-PA	CPIJ000735-PA
	CPIJ010515-PA	CPIJ010679-PA	CPIJ007772-PA	CPIJ006687-PA	CPIJ006687-PA	CPIJ003635-PA	CPIJ002890-PA	CPIJ002890-PA	CPIJ003263-PA	CPIJ002384-PA	CPIJ000734-PA
	CPIJ010486-PA	CPIJ010641-PA	CPIJ007755-PA	CPIJ006623-PA	CPIJ006623-PA	CPIJ003550-PA	CPIJ002859-PA	CPIJ002859-PA	CPIJ003260-PA	CPIJ002271-PA	CPIJ000730-PA
	CPIJ010418-PA	CPIJ010621-PA	CPIJ007754-PA	CPIJ006616-PA	CPIJ006616-PA	CPIJ003543-PA	CPIJ002714-PA	CPIJ002714-PA	CPIJ003150-PA	CPIJ002175-PA	CPIJ000728-PA
	CPIJ010409-PA	CPIJ010620-PA	CPIJ007700-PA	CPIJ006613-PA	CPIJ006613-PA	CPIJ003522-PA	CPIJ002647-PA	CPIJ002647-PA	CPIJ002907-PA	CPIJ002174-PA	CPIJ000689-PA
	CPIJ010398-PA	CPIJ010611-PA	CPIJ007655-PA	CPIJ006578-PA	CPIJ006578-PA	CPIJ003519-PA	CPIJ002642-PA	CPIJ002642-PA	CPIJ002841-PA	CPIJ002029-PA	CPIJ000683-PA
	CPIJ010388-PA	CPIJ010592-PA	CPIJ007651-PA	CPIJ006567-PA	CPIJ006567-PA	CPIJ003441-PA	CPIJ002636-PA	CPIJ002636-PA	CPIJ002772-PA	CPIJ001988-PA	CPIJ000505-PA
	CPIJ010329-PA	CPIJ010580-PA	CPIJ007624-PA	CPIJ006534-PA	CPIJ006534-PA	CPIJ003418-PA	CPIJ002514-PA	CPIJ002514-PA	CPIJ002702-PA	CPIJ001598-PA	CPIJ000407-PA
	CPIJ010326-PA	CPIJ010561-PA	CPIJ007622-PA	CPIJ006480-PA	CPIJ006480-PA	CPIJ003341-PA	CPIJ002450-PA	CPIJ002450-PA	CPIJ002659-PA	CPIJ001596-PA	CPIJ000066-PA
	CPIJ010278-PA	CPIJ010539-PA	CPIJ007538-PA	CPIJ006479-PA	CPIJ006479-PA	CPIJ003334-PA	CPIJ002384-PA	CPIJ002384-PA	CPIJ002647-PA	CPIJ001564-PA
	CPIJ010277-PA	CPIJ010534-PA	CPIJ007520-PA	CPIJ006466-PA	CPIJ006466-PA	CPIJ003304-PA	CPIJ002271-PA	CPIJ002271-PA	CPIJ002595-PA	CPIJ001547-PA
	CPIJ010256-PA	CPIJ010528-PA	CPIJ007514-PA	CPIJ006458-PA	CPIJ006458-PA	CPIJ003289-PA	CPIJ002175-PA	CPIJ002175-PA	CPIJ002583-PA	CPIJ001495-PA
	CPIJ010194-PA	CPIJ010526-PA	CPIJ007408-PA	CPIJ006431-PA	CPIJ006431-PA	CPIJ003279-PA	CPIJ002174-PA	CPIJ002174-PA	CPIJ002582-PA	CPIJ001457-PA
	CPIJ010119-PA	CPIJ010515-PA	CPIJ007376-PA	CPIJ006376-PA	CPIJ006376-PA	CPIJ003263-PA	CPIJ002029-PA	CPIJ002029-PA	CPIJ002524-PA	CPIJ001423-PA
	CPIJ010112-PA	CPIJ010486-PA	CPIJ007354-PA	CPIJ006365-PA	CPIJ006365-PA	CPIJ003260-PA	CPIJ001988-PA	CPIJ001988-PA	CPIJ002452-PA	CPIJ001400-PA
	CPIJ010049-PA	CPIJ010409-PA	CPIJ007341-PA	CPIJ006281-PA	CPIJ006281-PA	CPIJ003204-PA	CPIJ001598-PA	CPIJ001598-PA	CPIJ002450-PA	CPIJ001353-PA
	CPIJ010018-PA	CPIJ010398-PA	CPIJ007338-PA	CPIJ006209-PA	CPIJ006209-PA	CPIJ003150-PA	CPIJ001596-PA	CPIJ001596-PA	CPIJ002430-PA	CPIJ001337-PA
	CPIJ010002-PA	CPIJ010388-PA	CPIJ007319-PA	CPIJ006187-PA	CPIJ006187-PA	CPIJ003148-PA	CPIJ001564-PA	CPIJ001564-PA	CPIJ002384-PA	CPIJ001318-PA
	CPIJ009981-PA	CPIJ010278-PA	CPIJ007255-PA	CPIJ006167-PA	CPIJ006167-PA	CPIJ003064-PA	CPIJ001547-PA	CPIJ001547-PA	CPIJ002383-PA	CPIJ001287-PA
	CPIJ009980-PA	CPIJ010277-PA	CPIJ007229-PA	CPIJ006157-PA	CPIJ006157-PA	CPIJ002890-PA	CPIJ001495-PA	CPIJ001495-PA	CPIJ001987-PA	CPIJ001227-PA
	CPIJ009979-PA	CPIJ010256-PA	CPIJ007228-PA	CPIJ006149-PA	CPIJ006149-PA	CPIJ002859-PA	CPIJ001457-PA	CPIJ001457-PA	CPIJ001969-PA	CPIJ001158-PA
	CPIJ009968-PA	CPIJ010194-PA	CPIJ007196-PA	CPIJ006138-PA	CPIJ006138-PA	CPIJ002714-PA	CPIJ001423-PA	CPIJ001423-PA	CPIJ001919-PA	CPIJ001155-PA
	CPIJ009962-PA	CPIJ010151-PA	CPIJ007075-PA	CPIJ006114-PA	CPIJ006114-PA	CPIJ002647-PA	CPIJ001400-PA	CPIJ001400-PA	CPIJ001894-PA	CPIJ001132-PA
	CPIJ009957-PA	CPIJ010072-PA	CPIJ007065-PA	CPIJ006106-PA	CPIJ006106-PA	CPIJ002642-PA	CPIJ001353-PA	CPIJ001353-PA	CPIJ001880-PA	CPIJ001058-PA
	CPIJ009898-PA	CPIJ010031-PA	CPIJ007064-PA	CPIJ006069-PA	CPIJ006069-PA	CPIJ002636-PA	CPIJ001337-PA	CPIJ001337-PA	CPIJ001673-PA	CPIJ000990-PA
	CPIJ009825-PA	CPIJ010018-PA	CPIJ007053-PA	CPIJ006054-PA	CPIJ006054-PA	CPIJ002514-PA	CPIJ001318-PA	CPIJ001318-PA	CPIJ001547-PA	CPIJ000859-PA
	CPIJ009818-PA	CPIJ010002-PA	CPIJ007044-PA	CPIJ006040-PA	CPIJ006040-PA	CPIJ002450-PA	CPIJ001316-PA	CPIJ001316-PA	CPIJ001495-PA	CPIJ000852-PA
	CPIJ009817-PA	CPIJ009984-PA	CPIJ006955-PA	CPIJ006022-PA	CPIJ006022-PA	CPIJ002384-PA	CPIJ001287-PA	CPIJ001287-PA	CPIJ001457-PA	CPIJ000753-PA
	CPIJ009808-PA	CPIJ009981-PA	CPIJ006953-PA	CPIJ005968-PA	CPIJ005966-PA	CPIJ002271-PA	CPIJ001227-PA	CPIJ001227-PA	CPIJ001400-PA	CPIJ000735-PA
	CPIJ009773-PA	CPIJ009962-PA	CPIJ006714-PA	CPIJ005966-PA	CPIJ005965-PA	CPIJ002175-PA	CPIJ001195-PA	CPIJ001195-PA	CPIJ001371-PA	CPIJ000734-PA
	CPIJ009740-PA	CPIJ009957-PA	CPIJ006688-PA	CPIJ005965-PA	CPIJ005964-PA	CPIJ002174-PA	CPIJ001158-PA	CPIJ001158-PA	CPIJ001337-PA	CPIJ000730-PA
	CPIJ009731-PA	CPIJ009878-PA	CPIJ006687-PA	CPIJ005964-PA	CPIJ005916-PA	CPIJ002029-PA	CPIJ001155-PA	CPIJ001155-PA	CPIJ001287-PA	CPIJ000728-PA
	CPIJ009719-PA	CPIJ009877-PA	CPIJ006680-PA	CPIJ005916-PA	CPIJ005886-PA	CPIJ001988-PA	CPIJ001132-PA	CPIJ001132-PA	CPIJ001132-PA	CPIJ000689-PA
	CPIJ009697-PA	CPIJ009825-PA	CPIJ006679-PA	CPIJ005886-PA	CPIJ005864-PA	CPIJ001598-PA	CPIJ001058-PA	CPIJ001058-PA	CPIJ001085-PA	CPIJ000683-PA
	CPIJ009655-PA	CPIJ009804-PA	CPIJ006613-PA	CPIJ005864-PA	CPIJ005834-PA	CPIJ001596-PA	CPIJ000990-PA	CPIJ000990-PA	CPIJ001079-PA	CPIJ000505-PA
	CPIJ009640-PA	CPIJ009797-PA	CPIJ006578-PA	CPIJ005834-PA	CPIJ005818-PA	CPIJ001564-PA	CPIJ000967-PA	CPIJ000967-PA	CPIJ001058-PA	CPIJ000407-PA
	CPIJ009639-PA	CPIJ009796-PA	CPIJ006567-PA	CPIJ005818-PA	CPIJ005785-PA	CPIJ001547-PA	CPIJ000859-PA	CPIJ000859-PA	CPIJ000992-PA	CPIJ000375-PA
	CPIJ009638-PA	CPIJ009705-PA	CPIJ006534-PA	CPIJ005785-PA	CPIJ005779-PA	CPIJ001530-PA	CPIJ000852-PA	CPIJ000852-PA	CPIJ000990-PA	CPIJ000066-PA
	CPIJ009610-PA	CPIJ009697-PA	CPIJ006525-PA	CPIJ005779-PA	CPIJ005778-PA	CPIJ001495-PA	CPIJ000753-PA	CPIJ000753-PA	CPIJ000944-PA
	CPIJ009608-PA	CPIJ009679-PA	CPIJ006479-PA	CPIJ005778-PA	CPIJ005776-PA	CPIJ001457-PA	CPIJ000735-PA	CPIJ000735-PA	CPIJ000831-PA
	CPIJ009607-PA	CPIJ009655-PA	CPIJ006458-PA	CPIJ005776-PA	CPIJ005742-PA	CPIJ001423-PA	CPIJ000734-PA	CPIJ000734-PA	CPIJ000753-PA
	CPIJ009573-PA	CPIJ009640-PA	CPIJ006431-PA	CPIJ005742-PA	CPIJ005732-PA	CPIJ001400-PA	CPIJ000730-PA	CPIJ000730-PA	CPIJ000743-PA
	CPIJ009498-PA	CPIJ009638-PA	CPIJ006376-PA	CPIJ005732-PA	CPIJ005720-PA	CPIJ001353-PA	CPIJ000728-PA	CPIJ000728-PA	CPIJ000728-PA
	CPIJ009466-PA	CPIJ009625-PA	CPIJ006375-PA	CPIJ005720-PA	CPIJ005691-PA	CPIJ001337-PA	CPIJ000689-PA	CPIJ000689-PA	CPIJ000615-PA
	CPIJ009465-PA	CPIJ009620-PA	CPIJ006295-PA	CPIJ005691-PA	CPIJ005690-PA	CPIJ001318-PA	CPIJ000683-PA	CPIJ000683-PA	CPIJ000574-PA
	CPIJ009445-PA	CPIJ009610-PA	CPIJ006281-PA	CPIJ005690-PA	CPIJ005615-PA	CPIJ001316-PA	CPIJ000505-PA	CPIJ000505-PA	CPIJ000505-PA
	CPIJ009416-PA	CPIJ009608-PA	CPIJ006209-PA	CPIJ005615-PA	CPIJ005597-PA	CPIJ001287-PA	CPIJ000407-PA	CPIJ000407-PA	CPIJ000407-PA
	CPIJ009388-PA	CPIJ009607-PA	CPIJ006187-PA	CPIJ005597-PA	CPIJ005588-PA	CPIJ001227-PA	CPIJ000400-PA	CPIJ000400-PA	CPIJ000066-PA
	CPIJ009384-PA	CPIJ009605-PA	CPIJ006167-PA	CPIJ005588-PA	CPIJ005573-PA	CPIJ001195-PA	CPIJ000375-PA	CPIJ000375-PA
	CPIJ009377-PA	CPIJ009573-PA	CPIJ006166-PA	CPIJ005573-PA	CPIJ005552-PA	CPIJ001158-PA	CPIJ000337-PA	CPIJ000337-PA
	CPIJ009366-PA	CPIJ009571-PA	CPIJ006157-PA	CPIJ005552-PA	CPIJ005504-PA	CPIJ001155-PA	CPIJ000232-PA	CPIJ000232-PA
	CPIJ009356-PA	CPIJ009466-PA	CPIJ006153-PA	CPIJ005504-PA	CPIJ005487-PA	CPIJ001132-PA	CPIJ000066-PA	CPIJ000066-PA
	CPIJ009335-PA	CPIJ009465-PA	CPIJ006114-PA	CPIJ005487-PA	CPIJ005366-PA	CPIJ001058-PA
	CPIJ009308-PA	CPIJ009463-PA	CPIJ006069-PA	CPIJ005366-PA	CPIJ005299-PA	CPIJ000990-PA
	CPIJ009303-PA	CPIJ009461-PA	CPIJ006054-PA	CPIJ005299-PA	CPIJ005276-PA	CPIJ000967-PA
	CPIJ009299-PA	CPIJ009453-PA	CPIJ006040-PA	CPIJ005276-PA	CPIJ005172-PA	CPIJ000859-PA
	CPIJ009298-PA	CPIJ009445-PA	CPIJ006003-PA	CPIJ005172-PA	CPIJ005170-PA	CPIJ000852-PA
	CPIJ009297-PA	CPIJ009438-PA	CPIJ005975-PA	CPIJ005170-PA	CPIJ005169-PA	CPIJ000753-PA
	CPIJ009286-PA	CPIJ009416-PA	CPIJ005966-PA	CPIJ005169-PA	CPIJ005136-PA	CPIJ000735-PA
	CPIJ009282-PA	CPIJ009405-PA	CPIJ005965-PA	CPIJ005136-PA	CPIJ005010-PA	CPIJ000734-PA
	CPIJ009281-PA	CPIJ009404-PA	CPIJ005964-PA	CPIJ005010-PA	CPIJ004892-PA	CPIJ000730-PA
	CPIJ009280-PA	CPIJ009402-PA	CPIJ005963-PA	CPIJ004892-PA	CPIJ004888-PA	CPIJ000728-PA
	CPIJ009268-PA	CPIJ009388-PA	CPIJ005916-PA	CPIJ004888-PA	CPIJ004858-PA	CPIJ000689-PA
	CPIJ009262-PA	CPIJ009384-PA	CPIJ005864-PA	CPIJ004858-PA	CPIJ004849-PA	CPIJ000683-PA
	CPIJ009242-PA	CPIJ009378-PA	CPIJ005834-PA	CPIJ004849-PA	CPIJ004832-PA	CPIJ000505-PA
	CPIJ009187-PA	CPIJ009377-PA	CPIJ005785-PA	CPIJ004832-PA	CPIJ004776-PA	CPIJ000407-PA
	CPIJ009164-PA	CPIJ009336-PA	CPIJ005779-PA	CPIJ004776-PA	CPIJ004710-PA	CPIJ000400-PA
	CPIJ009151-PA	CPIJ009335-PA	CPIJ005776-PA	CPIJ004710-PA	CPIJ004709-PA	CPIJ000375-PA
	CPIJ009148-PA	CPIJ009320-PA	CPIJ005763-PA	CPIJ004709-PA	CPIJ004664-PA	CPIJ000337-PA
	CPIJ009145-PA	CPIJ009308-PA	CPIJ005742-PA	CPIJ004664-PA	CPIJ004648-PA	CPIJ000232-PA
	CPIJ009144-PA	CPIJ009303-PA	CPIJ005732-PA	CPIJ004648-PA	CPIJ004642-PA	CPIJ000066-PA
	CPIJ009143-PA	CPIJ009298-PA	CPIJ005720-PA	CPIJ004642-PA	CPIJ004571-PA
	CPIJ009107-PA	CPIJ009286-PA	CPIJ005706-PA	CPIJ004571-PA	CPIJ004559-PA
	CPIJ009089-PA	CPIJ009280-PA	CPIJ005691-PA	CPIJ004559-PA	CPIJ004551-PA
	CPIJ009059-PA	CPIJ009262-PA	CPIJ005690-PA	CPIJ004551-PA	CPIJ004529-PA
	CPIJ009028-PA	CPIJ009151-PA	CPIJ005681-PA	CPIJ004529-PA	CPIJ004528-PA
	CPIJ009002-PA	CPIJ009148-PA	CPIJ005652-PA	CPIJ004528-PA	CPIJ004454-PA
	CPIJ009001-PA	CPIJ009145-PA	CPIJ005639-PA	CPIJ004454-PA	CPIJ004450-PA
	CPIJ008922-PA	CPIJ009144-PA	CPIJ005635-PA	CPIJ004450-PA	CPIJ004430-PA
	CPIJ008915-PA	CPIJ009143-PA	CPIJ005616-PA	CPIJ004430-PA	CPIJ004401-PA
	CPIJ008889-PA	CPIJ009139-PA	CPIJ005615-PA	CPIJ004401-PA	CPIJ004365-PA
	CPIJ008825-PA	CPIJ009107-PA	CPIJ005597-PA	CPIJ004365-PA	CPIJ004306-PA
	CPIJ008800-PA	CPIJ009089-PA	CPIJ005573-PA	CPIJ004306-PA	CPIJ004247-PA
	CPIJ008799-PA	CPIJ009059-PA	CPIJ005552-PA	CPIJ004247-PA	CPIJ004239-PA
	CPIJ008786-PA	CPIJ009030-PA	CPIJ005550-PA	CPIJ004239-PA	CPIJ004172-PA
	CPIJ008783-PA	CPIJ009002-PA	CPIJ005487-PA	CPIJ004172-PA	CPIJ004082-PA
	CPIJ008729-PA	CPIJ009001-PA	CPIJ005366-PA	CPIJ004082-PA	CPIJ004080-PA
	CPIJ008683-PA	CPIJ008915-PA	CPIJ005356-PA	CPIJ004080-PA	CPIJ004079-PA
	CPIJ008658-PA	CPIJ008904-PA	CPIJ005333-PA	CPIJ004079-PA	CPIJ004073-PA
	CPIJ008647-PA	CPIJ008898-PA	CPIJ005299-PA	CPIJ004073-PA	CPIJ004018-PA
	CPIJ008639-PA	CPIJ008838-PA	CPIJ005276-PA	CPIJ004018-PA	CPIJ003936-PA
	CPIJ008636-PA	CPIJ008825-PA	CPIJ005172-PA	CPIJ003936-PA	CPIJ003881-PA
	CPIJ008595-PA	CPIJ008800-PA	CPIJ005170-PA	CPIJ003881-PA	CPIJ003870-PA
	CPIJ008591-PA	CPIJ008799-PA	CPIJ005169-PA	CPIJ003870-PA	CPIJ003841-PA
	CPIJ008581-PA	CPIJ008783-PA	CPIJ005136-PA	CPIJ003841-PA	CPIJ003820-PA
	CPIJ008542-PA	CPIJ008729-PA	CPIJ005064-PA	CPIJ003820-PA	CPIJ003818-PA
	CPIJ008485-PA	CPIJ008716-PA	CPIJ005021-PA	CPIJ003818-PA	CPIJ003797-PA
	CPIJ008484-PA	CPIJ008702-PA	CPIJ004933-PA	CPIJ003797-PA	CPIJ003744-PA
	CPIJ008439-PA	CPIJ008683-PA	CPIJ004918-PA	CPIJ003744-PA	CPIJ003743-PA
	CPIJ008423-PA	CPIJ008675-PA	CPIJ004903-PA	CPIJ003743-PA	CPIJ003738-PA
	CPIJ008403-PA	CPIJ008658-PA	CPIJ004858-PA	CPIJ003738-PA	CPIJ003725-PA
	CPIJ008397-PA	CPIJ008647-PA	CPIJ004776-PA	CPIJ003725-PA	CPIJ003635-PA
	CPIJ008396-PA	CPIJ008626-PA	CPIJ004727-PA	CPIJ003635-PA	CPIJ003550-PA
	CPIJ008385-PA	CPIJ008608-PA	CPIJ004719-PA	CPIJ003550-PA	CPIJ003543-PA
	CPIJ008361-PA	CPIJ008595-PA	CPIJ004664-PA	CPIJ003543-PA	CPIJ003522-PA
	CPIJ008289-PA	CPIJ008591-PA	CPIJ004642-PA	CPIJ003522-PA	CPIJ003519-PA
	CPIJ008217-PA	CPIJ008450-PA	CPIJ004571-PA	CPIJ003519-PA	CPIJ003441-PA
	CPIJ008212-PA	CPIJ008439-PA	CPIJ004559-PA	CPIJ003441-PA	CPIJ003418-PA
	CPIJ008203-PA	CPIJ008432-PA	CPIJ004551-PA	CPIJ003418-PA	CPIJ003371-PA
	CPIJ008201-PA	CPIJ008403-PA	CPIJ004529-PA	CPIJ003371-PA	CPIJ003353-PA
	CPIJ008199-PA	CPIJ008396-PA	CPIJ004528-PA	CPIJ003353-PA	CPIJ003341-PA
	CPIJ008197-PA	CPIJ008384-PA	CPIJ004522-PA	CPIJ003341-PA	CPIJ003334-PA
	CPIJ008192-PA	CPIJ008366-PA	CPIJ004461-PA	CPIJ003334-PA	CPIJ003305-PA
	CPIJ008191-PA	CPIJ008291-PA	CPIJ004454-PA	CPIJ003305-PA	CPIJ003304-PA
	CPIJ008182-PA	CPIJ008289-PA	CPIJ004450-PA	CPIJ003304-PA	CPIJ003294-PA
	CPIJ008103-PA	CPIJ008287-PA	CPIJ004417-PA	CPIJ003294-PA	CPIJ003289-PA
	CPIJ008013-PA	CPIJ008264-PA	CPIJ004401-PA	CPIJ003289-PA	CPIJ003288-PA
	CPIJ008010-PA	CPIJ008217-PA	CPIJ004365-PA	CPIJ003288-PA	CPIJ003279-PA
	CPIJ008005-PA	CPIJ008212-PA	CPIJ004306-PA	CPIJ003279-PA	CPIJ003263-PA
	CPIJ008004-PA	CPIJ008203-PA	CPIJ004239-PA	CPIJ003263-PA	CPIJ003260-PA
	CPIJ008003-PA	CPIJ008201-PA	CPIJ004172-PA	CPIJ003260-PA	CPIJ003204-PA
	CPIJ007980-PA	CPIJ008192-PA	CPIJ004082-PA	CPIJ003204-PA	CPIJ003150-PA
	CPIJ007834-PA	CPIJ008182-PA	CPIJ004080-PA	CPIJ003150-PA	CPIJ003148-PA
	CPIJ007830-PA	CPIJ008163-PA	CPIJ004070-PA	CPIJ003148-PA	CPIJ003085-PA
	CPIJ007823-PA	CPIJ008116-PA	CPIJ004069-PA	CPIJ003085-PA	CPIJ003064-PA
	CPIJ007795-PA	CPIJ008074-PA	CPIJ004018-PA	CPIJ003064-PA	CPIJ003013-PA
	CPIJ007776-PA	CPIJ008013-PA	CPIJ004008-PA	CPIJ003013-PA	CPIJ002952-PA
	CPIJ007775-PA	CPIJ008006-PA	CPIJ003871-PA	CPIJ002952-PA	CPIJ002918-PA
	CPIJ007772-PA	CPIJ007970-PA	CPIJ003870-PA	CPIJ002918-PA	CPIJ002909-PA
	CPIJ007755-PA	CPIJ007943-PA	CPIJ003857-PA	CPIJ002909-PA	CPIJ002906-PA
	CPIJ007754-PA	CPIJ007892-PA	CPIJ003841-PA	CPIJ002906-PA	CPIJ002890-PA
	CPIJ007700-PA	CPIJ007795-PA	CPIJ003818-PA	CPIJ002890-PA	CPIJ002859-PA
	CPIJ007696-PA	CPIJ007788-PA	CPIJ003744-PA	CPIJ002859-PA	CPIJ002829-PA
	CPIJ007655-PA	CPIJ007772-PA	CPIJ003743-PA	CPIJ002829-PA	CPIJ002784-PA
	CPIJ007651-PA	CPIJ007755-PA	CPIJ003725-PA	CPIJ002784-PA	CPIJ002714-PA
	CPIJ007629-PA	CPIJ007754-PA	CPIJ003666-PA	CPIJ002714-PA	CPIJ002651-PA
	CPIJ007624-PA	CPIJ007700-PA	CPIJ003655-PA	CPIJ002651-PA	CPIJ002647-PA
	CPIJ007622-PA	CPIJ007696-PA	CPIJ003635-PA	CPIJ002647-PA	CPIJ002642-PA
	CPIJ007538-PA	CPIJ007692-PA	CPIJ003608-PA	CPIJ002642-PA	CPIJ002636-PA
	CPIJ007520-PA	CPIJ007660-PA	CPIJ003607-PA	CPIJ002636-PA	CPIJ002514-PA
	CPIJ007514-PA	CPIJ007655-PA	CPIJ003558-PA	CPIJ002514-PA	CPIJ002469-PA
	CPIJ007488-PA	CPIJ007651-PA	CPIJ003550-PA	CPIJ002469-PA	CPIJ002459-PA
	CPIJ007408-PA	CPIJ007624-PA	CPIJ003543-PA	CPIJ002459-PA	CPIJ002453-PA
	CPIJ007376-PA	CPIJ007622-PA	CPIJ003539-PA	CPIJ002453-PA	CPIJ002450-PA
	CPIJ007354-PA	CPIJ007538-PA	CPIJ003522-PA	CPIJ002450-PA	CPIJ002389-PA
	CPIJ007341-PA	CPIJ007520-PA	CPIJ003441-PA	CPIJ002389-PA	CPIJ002384-PA
	CPIJ007338-PA	CPIJ007514-PA	CPIJ003418-PA	CPIJ002384-PA	CPIJ002369-PA
	CPIJ007319-PA	CPIJ007484-PA	CPIJ003341-PA	CPIJ002369-PA	CPIJ002280-PA
	CPIJ007255-PA	CPIJ007422-PA	CPIJ003334-PA	CPIJ002280-PA	CPIJ002271-PA
	CPIJ007229-PA	CPIJ007408-PA	CPIJ003305-PA	CPIJ002271-PA	CPIJ002177-PA
	CPIJ007228-PA	CPIJ007381-PA	CPIJ003304-PA	CPIJ002177-PA	CPIJ002175-PA
	CPIJ007196-PA	CPIJ007370-PA	CPIJ003289-PA	CPIJ002175-PA	CPIJ002174-PA
	CPIJ007075-PA	CPIJ007354-PA	CPIJ003279-PA	CPIJ002174-PA	CPIJ002029-PA
	CPIJ007065-PA	CPIJ007338-PA	CPIJ003263-PA	CPIJ002029-PA	CPIJ001988-PA
	CPIJ007064-PA	CPIJ007327-PA	CPIJ003260-PA	CPIJ001988-PA	CPIJ001764-PA
	CPIJ007053-PA	CPIJ007311-PA	CPIJ003204-PA	CPIJ001764-PA	CPIJ001673-PA
	CPIJ007047-PA	CPIJ007303-PA	CPIJ003172-PA	CPIJ001673-PA	CPIJ001612-PA
	CPIJ007044-PA	CPIJ007255-PA	CPIJ003150-PA	CPIJ001612-PA	CPIJ001598-PA
	CPIJ007014-PA	CPIJ007229-PA	CPIJ003148-PA	CPIJ001598-PA	CPIJ001596-PA
	CPIJ006955-PA	CPIJ007198-PA	CPIJ003089-PA	CPIJ001596-PA	CPIJ001564-PA
	CPIJ006953-PA	CPIJ007078-PA	CPIJ003064-PA	CPIJ001564-PA	CPIJ001547-PA
	CPIJ006761-PA	CPIJ007077-PA	CPIJ003058-PA	CPIJ001547-PA	CPIJ001530-PA
	CPIJ006749-PA	CPIJ007075-PA	CPIJ002890-PA	CPIJ001530-PA	CPIJ001495-PA
	CPIJ006714-PA	CPIJ007065-PA	CPIJ002859-PA	CPIJ001495-PA	CPIJ001457-PA
	CPIJ006700-PA	CPIJ007064-PA	CPIJ002841-PA	CPIJ001457-PA	CPIJ001445-PA
	CPIJ006688-PA	CPIJ007053-PA	CPIJ002714-PA	CPIJ001445-PA	CPIJ001423-PA
	CPIJ006687-PA	CPIJ007044-PA	CPIJ002701-PA	CPIJ001423-PA	CPIJ001400-PA
	CPIJ006680-PA	CPIJ007013-PA	CPIJ002647-PA	CPIJ001400-PA	CPIJ001353-PA
	CPIJ006679-PA	CPIJ006969-PA	CPIJ002645-PA	CPIJ001353-PA	CPIJ001337-PA
	CPIJ006623-PA	CPIJ006932-PA	CPIJ002642-PA	CPIJ001337-PA	CPIJ001318-PA
	CPIJ006616-PA	CPIJ006908-PA	CPIJ002636-PA	CPIJ001318-PA	CPIJ001316-PA
	CPIJ006613-PA	CPIJ006869-PA	CPIJ002595-PA	CPIJ001316-PA	CPIJ001289-PA
	CPIJ006578-PA	CPIJ006868-PA	CPIJ002591-PA	CPIJ001289-PA	CPIJ001287-PA
	CPIJ006567-PA	CPIJ006768-PA	CPIJ002583-PA	CPIJ001287-PA	CPIJ001270-PA
	CPIJ006534-PA	CPIJ006767-PA	CPIJ002524-PA	CPIJ001270-PA	CPIJ001227-PA
	CPIJ006525-PA	CPIJ006761-PA	CPIJ002514-PA	CPIJ001227-PA	CPIJ001195-PA
	CPIJ006486-PA	CPIJ006714-PA	CPIJ002450-PA	CPIJ001195-PA	CPIJ001180-PA
	CPIJ006480-PA	CPIJ006712-PA	CPIJ002430-PA	CPIJ001180-PA	CPIJ001158-PA
	CPIJ006479-PA	CPIJ006613-PA	CPIJ002384-PA	CPIJ001158-PA	CPIJ001155-PA
	CPIJ006466-PA	CPIJ006578-PA	CPIJ002304-PA	CPIJ001155-PA	CPIJ001132-PA
	CPIJ006458-PA	CPIJ006569-PA	CPIJ002271-PA	CPIJ001132-PA	CPIJ001058-PA
	CPIJ006431-PA	CPIJ006568-PA	CPIJ002175-PA	CPIJ001058-PA	CPIJ000990-PA
	CPIJ006376-PA	CPIJ006567-PA	CPIJ002174-PA	CPIJ000990-PA	CPIJ000967-PA
	CPIJ006375-PA	CPIJ006525-PA	CPIJ002118-PA	CPIJ000967-PA	CPIJ000944-PA
	CPIJ006365-PA	CPIJ006486-PA	CPIJ002029-PA	CPIJ000944-PA	CPIJ000859-PA
	CPIJ006295-PA	CPIJ006479-PA	CPIJ001988-PA	CPIJ000859-PA	CPIJ000855-PA
	CPIJ006281-PA	CPIJ006471-PA	CPIJ001987-PA	CPIJ000855-PA	CPIJ000852-PA
	CPIJ006209-PA	CPIJ006466-PA	CPIJ001976-PA	CPIJ000852-PA	CPIJ000831-PA
	CPIJ006194-PA	CPIJ006458-PA	CPIJ001880-PA	CPIJ000831-PA	CPIJ000795-PA
	CPIJ006187-PA	CPIJ006431-PA	CPIJ001807-PA	CPIJ000795-PA	CPIJ000753-PA
	CPIJ006167-PA	CPIJ006376-PA	CPIJ001673-PA	CPIJ000753-PA	CPIJ000742-PA
	CPIJ006166-PA	CPIJ006375-PA	CPIJ001623-PA	CPIJ000742-PA	CPIJ000735-PA
	CPIJ006157-PA	CPIJ006365-PA	CPIJ001598-PA	CPIJ000735-PA	CPIJ000734-PA
	CPIJ006153-PA	CPIJ006325-PA	CPIJ001596-PA	CPIJ000734-PA	CPIJ000730-PA
	CPIJ006149-PA	CPIJ006323-PA	CPIJ001564-PA	CPIJ000730-PA	CPIJ000728-PA
	CPIJ006138-PA	CPIJ006295-PA	CPIJ001560-PA	CPIJ000728-PA	CPIJ000689-PA
	CPIJ006114-PA	CPIJ006281-PA	CPIJ001547-PA	CPIJ000689-PA	CPIJ000683-PA
	CPIJ006106-PA	CPIJ006266-PA	CPIJ001538-PA	CPIJ000683-PA	CPIJ000505-PA
	CPIJ006069-PA	CPIJ006247-PA	CPIJ001530-PA	CPIJ000505-PA	CPIJ000407-PA
	CPIJ006054-PA	CPIJ006209-PA	CPIJ001495-PA	CPIJ000407-PA	CPIJ000400-PA
	CPIJ006040-PA	CPIJ006187-PA	CPIJ001457-PA	CPIJ000400-PA	CPIJ000375-PA
	CPIJ006022-PA	CPIJ006167-PA	CPIJ001423-PA	CPIJ000375-PA	CPIJ000337-PA
	CPIJ006003-PA	CPIJ006166-PA	CPIJ001400-PA	CPIJ000337-PA	CPIJ000298-PA
	CPIJ005984-PA	CPIJ006160-PA	CPIJ001353-PA	CPIJ000298-PA	CPIJ000279-PA
	CPIJ005975-PA	CPIJ006159-PA	CPIJ001337-PA	CPIJ000279-PA	CPIJ000232-PA
	CPIJ005968-PA	CPIJ006157-PA	CPIJ001318-PA	CPIJ000232-PA	CPIJ000205-PA
	CPIJ005966-PA	CPIJ006153-PA	CPIJ001287-PA	CPIJ000205-PA	CPIJ000162-PA
	CPIJ005965-PA	CPIJ006114-PA	CPIJ001227-PA	CPIJ000162-PA	CPIJ000130-PA
	CPIJ005964-PA	CPIJ006069-PA	CPIJ001158-PA	CPIJ000130-PA	CPIJ000066-PA
	CPIJ005963-PA	CPIJ006068-PA	CPIJ001155-PA	CPIJ000066-PA	CPIJ000029-PA
	CPIJ005916-PA	CPIJ006063-PA	CPIJ001132-PA	CPIJ000029-PA
	CPIJ005886-PA	CPIJ006054-PA	CPIJ001079-PA
	CPIJ005864-PA	CPIJ006048-PA	CPIJ001058-PA
	CPIJ005834-PA	CPIJ006040-PA	CPIJ000990-PA
	CPIJ005818-PA	CPIJ006003-PA	CPIJ000948-PA
	CPIJ005785-PA	CPIJ005966-PA	CPIJ000944-PA
	CPIJ005779-PA	CPIJ005965-PA	CPIJ000859-PA
	CPIJ005778-PA	CPIJ005964-PA	CPIJ000855-PA
	CPIJ005776-PA	CPIJ005916-PA	CPIJ000852-PA
	CPIJ005773-PA	CPIJ005886-PA	CPIJ000753-PA
	CPIJ005763-PA	CPIJ005864-PA	CPIJ000735-PA
	CPIJ005742-PA	CPIJ005852-PA	CPIJ000734-PA
	CPIJ005732-PA	CPIJ005834-PA	CPIJ000730-PA
	CPIJ005720-PA	CPIJ005830-PA	CPIJ000728-PA
	CPIJ005706-PA	CPIJ005779-PA	CPIJ000689-PA
	CPIJ005691-PA	CPIJ005778-PA	CPIJ000683-PA
	CPIJ005690-PA	CPIJ005776-PA	CPIJ000505-PA
	CPIJ005681-PA	CPIJ005767-PA	CPIJ000407-PA
	CPIJ005652-PA	CPIJ005763-PA	CPIJ000377-PA
	CPIJ005639-PA	CPIJ005742-PA	CPIJ000375-PA
	CPIJ005635-PA	CPIJ005732-PA	CPIJ000337-PA
	CPIJ005616-PA	CPIJ005720-PA	CPIJ000298-PA
	CPIJ005615-PA	CPIJ005706-PA	CPIJ000277-PA
	CPIJ005597-PA	CPIJ005691-PA	CPIJ000198-PA
	CPIJ005588-PA	CPIJ005690-PA	CPIJ000193-PA
	CPIJ005573-PA	CPIJ005681-PA	CPIJ000098-PA
	CPIJ005552-PA	CPIJ005656-PA	CPIJ000066-PA
	CPIJ005550-PA	CPIJ005655-PA
	CPIJ005532-PA	CPIJ005635-PA
	CPIJ005504-PA	CPIJ005616-PA
	CPIJ005487-PA	CPIJ005600-PA
	CPIJ005476-PA	CPIJ005597-PA
	CPIJ005418-PA	CPIJ005573-PA
	CPIJ005366-PA	CPIJ005552-PA
	CPIJ005356-PA	CPIJ005389-PA
	CPIJ005342-PA	CPIJ005366-PA
	CPIJ005333-PA	CPIJ005356-PA
	CPIJ005299-PA	CPIJ005299-PA
	CPIJ005276-PA	CPIJ005276-PA
	CPIJ005172-PA	CPIJ005210-PA
	CPIJ005170-PA	CPIJ005188-PA
	CPIJ005169-PA	CPIJ005187-PA
	CPIJ005136-PA	CPIJ005172-PA
	CPIJ005064-PA	CPIJ005170-PA
	CPIJ005025-PA	CPIJ005169-PA
	CPIJ005023-PA	CPIJ005168-PA
	CPIJ005021-PA	CPIJ005136-PA
	CPIJ005010-PA	CPIJ005086-PA
	CPIJ004933-PA	CPIJ005082-PA
	CPIJ004918-PA	CPIJ005064-PA
	CPIJ004903-PA	CPIJ005010-PA
	CPIJ004892-PA	CPIJ004991-PA
	CPIJ004888-PA	CPIJ004903-PA
	CPIJ004867-PA	CPIJ004883-PA
	CPIJ004858-PA	CPIJ004867-PA
	CPIJ004849-PA	CPIJ004858-PA
	CPIJ004832-PA	CPIJ004815-PA
	CPIJ004776-PA	CPIJ004776-PA
	CPIJ004727-PA	CPIJ004719-PA
	CPIJ004719-PA	CPIJ004710-PA
	CPIJ004710-PA	CPIJ004709-PA
	CPIJ004709-PA	CPIJ004679-PA
	CPIJ004696-PA	CPIJ004664-PA
	CPIJ004664-PA	CPIJ004642-PA
	CPIJ004648-PA	CPIJ004625-PA
	CPIJ004642-PA	CPIJ004571-PA
	CPIJ004629-PA	CPIJ004559-PA
	CPIJ004628-PA	CPIJ004529-PA
	CPIJ004613-PA	CPIJ004528-PA
	CPIJ004607-PA	CPIJ004461-PA
	CPIJ004571-PA	CPIJ004450-PA
	CPIJ004559-PA	CPIJ004417-PA
	CPIJ004551-PA	CPIJ004401-PA
	CPIJ004533-PA	CPIJ004390-PA
	CPIJ004529-PA	CPIJ004365-PA
	CPIJ004528-PA	CPIJ004354-PA
	CPIJ004522-PA	CPIJ004343-PA
	CPIJ004461-PA	CPIJ004306-PA
	CPIJ004454-PA	CPIJ004304-PA
	CPIJ004450-PA	CPIJ004284-PA
	CPIJ004430-PA	CPIJ004258-PA
	CPIJ004417-PA	CPIJ004239-PA
	CPIJ004416-PA	CPIJ004219-PA
	CPIJ004401-PA	CPIJ004212-PA
	CPIJ004365-PA	CPIJ004203-PA
	CPIJ004306-PA	CPIJ004172-PA
	CPIJ004247-PA	CPIJ004082-PA
	CPIJ004239-PA	CPIJ004080-PA
	CPIJ004212-PA	CPIJ004076-PA
	CPIJ004180-PA	CPIJ004070-PA
	CPIJ004172-PA	CPIJ004069-PA
	CPIJ004145-PA	CPIJ004049-PA
	CPIJ004082-PA	CPIJ004019-PA
	CPIJ004080-PA	CPIJ004018-PA
	CPIJ004079-PA	CPIJ003940-PA
	CPIJ004073-PA	CPIJ003917-PA
	CPIJ004070-PA	CPIJ003886-PA
	CPIJ004069-PA	CPIJ003870-PA
	CPIJ004018-PA	CPIJ003857-PA
	CPIJ004008-PA	CPIJ003841-PA
	CPIJ003936-PA	CPIJ003818-PA
	CPIJ003881-PA	CPIJ003744-PA
	CPIJ003871-PA	CPIJ003743-PA
	CPIJ003870-PA	CPIJ003725-PA
	CPIJ003857-PA	CPIJ003722-PA
	CPIJ003841-PA	CPIJ003709-PA
	CPIJ003835-PA	CPIJ003666-PA
	CPIJ003820-PA	CPIJ003654-PA
	CPIJ003818-PA	CPIJ003635-PA
	CPIJ003797-PA	CPIJ003634-PA
	CPIJ003744-PA	CPIJ003624-PA
	CPIJ003743-PA	CPIJ003623-PA
	CPIJ003738-PA	CPIJ003608-PA
	CPIJ003725-PA	CPIJ003558-PA
	CPIJ003697-PA	CPIJ003543-PA
	CPIJ003681-PA	CPIJ003539-PA
	CPIJ003666-PA	CPIJ003522-PA
	CPIJ003655-PA	CPIJ003519-PA
	CPIJ003635-PA	CPIJ003514-PA
	CPIJ003608-PA	CPIJ003441-PA
	CPIJ003607-PA	CPIJ003432-PA
	CPIJ003558-PA	CPIJ003399-PA
	CPIJ003550-PA	CPIJ003397-PA
	CPIJ003543-PA	CPIJ003395-PA
	CPIJ003539-PA	CPIJ003394-PA
	CPIJ003536-PA	CPIJ003393-PA
	CPIJ003522-PA	CPIJ003391-PA
	CPIJ003519-PA	CPIJ003374-PA
	CPIJ003516-PA	CPIJ003341-PA
	CPIJ003441-PA	CPIJ003338-PA
	CPIJ003418-PA	CPIJ003336-PA
	CPIJ003371-PA	CPIJ003334-PA
	CPIJ003353-PA	CPIJ003309-PA
	CPIJ003341-PA	CPIJ003305-PA
	CPIJ003334-PA	CPIJ003304-PA
	CPIJ003323-PA	CPIJ003289-PA
	CPIJ003305-PA	CPIJ003287-PA
	CPIJ003304-PA	CPIJ003279-PA
	CPIJ003294-PA	CPIJ003263-PA
	CPIJ003289-PA	CPIJ003260-PA
	CPIJ003288-PA	CPIJ003172-PA
	CPIJ003279-PA	CPIJ003150-PA
	CPIJ003263-PA	CPIJ003148-PA
	CPIJ003260-PA	CPIJ003139-PA
	CPIJ003204-PA	CPIJ003124-PA
	CPIJ003200-PA	CPIJ003064-PA
	CPIJ003172-PA	CPIJ002931-PA
	CPIJ003150-PA	CPIJ002907-PA
	CPIJ003148-PA	CPIJ002859-PA
	CPIJ003125-PA	CPIJ002841-PA
	CPIJ003101-PA	CPIJ002772-PA
	CPIJ003090-PA	CPIJ002714-PA
	CPIJ003089-PA	CPIJ002702-PA
	CPIJ003087-PA	CPIJ002685-PA
	CPIJ003085-PA	CPIJ002678-PA
	CPIJ003064-PA	CPIJ002661-PA
	CPIJ003058-PA	CPIJ002659-PA
	CPIJ003013-PA	CPIJ002650-PA
	CPIJ002952-PA	CPIJ002647-PA
	CPIJ002918-PA	CPIJ002642-PA
	CPIJ002909-PA	CPIJ002636-PA
	CPIJ002906-PA	CPIJ002629-PA
	CPIJ002890-PA	CPIJ002609-PA
	CPIJ002859-PA	CPIJ002595-PA
	CPIJ002841-PA	CPIJ002583-PA
	CPIJ002829-PA	CPIJ002582-PA
	CPIJ002784-PA	CPIJ002524-PA
	CPIJ002714-PA	CPIJ002523-PA
	CPIJ002701-PA	CPIJ002522-PA
	CPIJ002651-PA	CPIJ002514-PA
	CPIJ002647-PA	CPIJ002460-PA
	CPIJ002645-PA	CPIJ002452-PA
	CPIJ002642-PA	CPIJ002450-PA
	CPIJ002636-PA	CPIJ002430-PA
	CPIJ002604-PA	CPIJ002384-PA
	CPIJ002603-PA	CPIJ002383-PA
	CPIJ002602-PA	CPIJ002354-PA
	CPIJ002595-PA	CPIJ002342-PA
	CPIJ002591-PA	CPIJ002285-PA
	CPIJ002583-PA	CPIJ002278-PA
	CPIJ002524-PA	CPIJ002271-PA
	CPIJ002514-PA	CPIJ002175-PA
	CPIJ002469-PA	CPIJ002174-PA
	CPIJ002459-PA	CPIJ002118-PA
	CPIJ002453-PA	CPIJ002065-PA
	CPIJ002452-PA	CPIJ002029-PA
	CPIJ002450-PA	CPIJ002026-PA
	CPIJ002430-PA	CPIJ001988-PA
	CPIJ002389-PA	CPIJ001987-PA
	CPIJ002384-PA	CPIJ001976-PA
	CPIJ002369-PA	CPIJ001969-PA
	CPIJ002334-PA	CPIJ001919-PA
	CPIJ002304-PA	CPIJ001916-PA
	CPIJ002280-PA	CPIJ001900-PA
	CPIJ002271-PA	CPIJ001894-PA
	CPIJ002177-PA	CPIJ001887-PA
	CPIJ002175-PA	CPIJ001880-PA
	CPIJ002174-PA	CPIJ001807-PA
	CPIJ002118-PA	CPIJ001771-PA
	CPIJ002096-PA	CPIJ001764-PA
	CPIJ002048-PA	CPIJ001725-PA
	CPIJ002029-PA	CPIJ001673-PA
	CPIJ001988-PA	CPIJ001670-PA
	CPIJ001987-PA	CPIJ001655-PA
	CPIJ001976-PA	CPIJ001598-PA
	CPIJ001900-PA	CPIJ001596-PA
	CPIJ001880-PA	CPIJ001576-PA
	CPIJ001871-PA	CPIJ001564-PA
	CPIJ001807-PA	CPIJ001563-PA
	CPIJ001764-PA	CPIJ001547-PA
	CPIJ001681-PA	CPIJ001538-PA
	CPIJ001673-PA	CPIJ001495-PA
	CPIJ001655-PA	CPIJ001457-PA
	CPIJ001653-PA	CPIJ001456-PA
	CPIJ001623-PA	CPIJ001423-PA
	CPIJ001612-PA	CPIJ001400-PA
	CPIJ001598-PA	CPIJ001371-PA
	CPIJ001596-PA	CPIJ001337-PA
	CPIJ001564-PA	CPIJ001318-PA
	CPIJ001560-PA	CPIJ001316-PA
	CPIJ001547-PA	CPIJ001287-PA
	CPIJ001546-PA	CPIJ001195-PA
	CPIJ001538-PA	CPIJ001165-PA
	CPIJ001530-PA	CPIJ001158-PA
	CPIJ001495-PA	CPIJ001155-PA
	CPIJ001457-PA	CPIJ001132-PA
	CPIJ001445-PA	CPIJ001085-PA
	CPIJ001423-PA	CPIJ001079-PA
	CPIJ001400-PA	CPIJ001058-PA
	CPIJ001397-PA	CPIJ000992-PA
	CPIJ001353-PA	CPIJ000990-PA
	CPIJ001337-PA	CPIJ000948-PA
	CPIJ001318-PA	CPIJ000944-PA
	CPIJ001316-PA	CPIJ000859-PA
	CPIJ001289-PA	CPIJ000840-PA
	CPIJ001287-PA	CPIJ000831-PA
	CPIJ001270-PA	CPIJ000805-PA
	CPIJ001267-PA	CPIJ000795-PA
	CPIJ001227-PA	CPIJ000753-PA
	CPIJ001195-PA	CPIJ000743-PA
	CPIJ001180-PA	CPIJ000735-PA
	CPIJ001176-PA	CPIJ000734-PA
	CPIJ001158-PA	CPIJ000730-PA
	CPIJ001155-PA	CPIJ000728-PA
	CPIJ001135-PA	CPIJ000676-PA
	CPIJ001132-PA	CPIJ000615-PA
	CPIJ001079-PA	CPIJ000574-PA
	CPIJ001058-PA	CPIJ000561-PA
	CPIJ000990-PA	CPIJ000511-PA
	CPIJ000967-PA	CPIJ000505-PA
	CPIJ000948-PA	CPIJ000416-PA
	CPIJ000944-PA	CPIJ000407-PA
	CPIJ000859-PA	CPIJ000400-PA
	CPIJ000855-PA	CPIJ000377-PA
	CPIJ000852-PA	CPIJ000375-PA
	CPIJ000831-PA	CPIJ000372-PA
	CPIJ000806-PA	CPIJ000349-PA
	CPIJ000795-PA	CPIJ000337-PA
	CPIJ000773-PA	CPIJ000298-PA
	CPIJ000753-PA	CPIJ000297-PA
	CPIJ000743-PA	CPIJ000277-PA
	CPIJ000742-PA	CPIJ000232-PA
	CPIJ000735-PA	CPIJ000205-PA
	CPIJ000734-PA	CPIJ000123-PA
	CPIJ000730-PA	CPIJ000098-PA
	CPIJ000728-PA	CPIJ000077-PA
	CPIJ000689-PA	CPIJ000066-PA
	CPIJ000683-PA	CPIJ000031-PA
	CPIJ000578-PA	CPIJ000029-PA
	CPIJ000505-PA
	CPIJ000407-PA
	CPIJ000400-PA
	CPIJ000377-PA
	CPIJ000375-PA
	CPIJ000337-PA
	CPIJ000298-PA
	CPIJ000279-PA
	CPIJ000277-PA
	CPIJ000276-PA
	CPIJ000232-PA
	CPIJ000205-PA
	CPIJ000198-PA
	CPIJ000193-PA
	CPIJ000162-PA
	CPIJ000130-PA
	CPIJ000098-PA
	CPIJ000096-PA
	CPIJ000066-PA
	CPIJ000029-PA
