# Supplementary material for: Using the Culex pipiens sperm proteome to identify elements essential for mosquito reproduction
Source: PLoS One. 2023 Feb 16;18(2):e0280013. doi: 10.1371/journal.pone.0280013 (PMC9934393; doi:10.1371/journal.pone.0280013)
Supplement: S5 Table — The table lists all of the uncharacterized proteins that were detected in the sperm proteome. A short description of any conserved domains detected in each sequence is listed for each. (XLS) [file pone.0280013.s005.xls]

## Sheet: Sheet1
Protein		comments
| CpipJ_CPIJ020250 | Culex pipiens conserved hypothetical protein (234 aa)		no conserved domains
| CpipJ_CPIJ019795 | Culex pipiens conserved hypothetical protein (1023 aa)		CASC1 superfamily (cancer susceptibility candidate 1)
| CpipJ_CPIJ019684 | Culex pipiens conserved hypothetical protein (302 aa)		PKc_like superfamily
| CpipJ_CPIJ019651 | Culex pipiens conserved hypothetical protein (175 aa)		no conserved domains
| CpipJ_CPIJ019453 | Culex pipiens conserved hypothetical protein (963 aa)		SAPS (SIT4 phosphatase-associated protein)
| CpipJ_CPIJ019325 | Culex pipiens conserved hypothetical protein (419 aa)		Sel_B superfamily
| CpipJ_CPIJ019281 | Culex pipiens conserved hypothetical protein (297 aa)		dehydrogenase/reductase superfamily - also unknown function clade
| CpipJ_CPIJ018999 | Culex pipiens conserved hypothetical protein (703 aa)		CA_like superfamily (Cadherin-like repeat domain of alpha dystroglycan) 2 sequences; DAG1 (Dystroglycan (Dystrophin-associated glycoprotein 1))
| CpipJ_CPIJ018903 | Culex pipiens conserved hypothetical protein (499 aa)		PPPDE putative peptidase domain
| CpipJ_CPIJ018861 | Culex pipiens conserved hypothetical protein (573 aa)		no conserved domains
| CpipJ_CPIJ018707 | Culex pipiens conserved hypothetical protein (815 aa)		HEAT repeats (3, at C-terminus) The canonical HEAT repeat consists of two helices forming a helical hairpin
| CpipJ_CPIJ018635 | Culex pipiens conserved hypothetical protein (352 aa)		DUF3084 superfamily
| CpipJ_CPIJ018532 | Culex pipiens conserved hypothetical protein (708 aa)		no conserved domains
| CpipJ_CPIJ018503 | Culex pipiens conserved hypothetical protein (267 aa)		DUF2358, nuclear transporter 2 like superfamily
| CpipJ_CPIJ018443 | Culex pipiens conserved hypothetical protein (682 aa)		topoisomerase domain (N term) and Hiro super fam (chromatin assembly)
| CpipJ_CPIJ018443 | Culex pipiens conserved hypothetical protein (682 aa)		no conserved domains
| CpipJ_CPIJ018253 | Culex pipiens hypothetical protein (357 aa)		no conserved domains
| CpipJ_CPIJ018003 | Culex pipiens conserved hypothetical protein (423 aa)		clathrin adaptor complex small chain superfamily, Adaptor protein (AP_MHD) C-term superfamily
| CpipJ_CPIJ017913 | Culex pipiens conserved hypothetical protein (322 aa)		inner membrane complex protein - cytoskeletal structure in parasites with a pellicle
| CpipJ_CPIJ017839 | Culex pipiens conserved hypothetical protein (315 aa)		Sigma 70_e3 superfamily; CSN8/PSMD8/EIF3K family
| CpipJ_CPIJ017830 | Culex pipiens conserved hypothetical protein (807 aa)		Peptidase_M13_N super family
| CpipJ_CPIJ017746 | Culex pipiens conserved hypothetical protein (450 aa)		ALDH-SF superfamily (Aldehyde dehydrogenase family 16A1-lik)
| CpipJ_CPIJ017724 | Culex pipiens conserved hypothetical protein (565 aa)		DNA-J domain (chaperone/protein folding function), SANT superfamily, eNOPS super family (last 2 are DNA/RNA binding)
| CpipJ_CPIJ017687 | Culex pipiens conserved hypothetical protein (442 aa)		DUF4820 superfamily, cdc27 domain (DNA pol subunit
| CpipJ_CPIJ017629 | Culex pipiens conserved hypothetical protein (191 aa)		DUF1431 superfamily
| CpipJ_CPIJ017626 | Culex pipiens conserved hypothetical protein (167 aa)		DUF1126 superfamily (has a PH-like fold)
| CpipJ_CPIJ017621 | Culex pipiens conserved hypothetical protein (296 aa)		no conserved domains
| CpipJ_CPIJ017589 | Culex pipiens conserved hypothetical protein (414 aa)		also DUF 4497 at N-term
| CpipJ_CPIJ017547 | Culex pipiens conserved hypothetical protein (349 aa)		N-term ZF-AD (dimerization), C-term - putative nucleic acid binding site
| CpipJ_CPIJ017479 | Culex pipiens conserved hypothetical protein (90 aa)		arginase/HDAC superfamily
| CpipJ_CPIJ017372 | Culex pipiens conserved hypothetical protein (263 aa)		ovarian carcinoma immuno-reactive antigen -- at N term, function of OCIA proteins is unknown
| CpipJ_CPIJ017337 | Culex pipiens conserved hypothetical protein (255 aa)		no conserved domains
| CpipJ_CPIJ017296 | Culex pipiens conserved hypothetical protein (136 aa)		MDR superfamily (Medium chain reductase/dehydrogenase)
| CpipJ_CPIJ017250 | Culex pipiens conserved hypothetical protein (169 aa)		parkin co-regulated protein super family (suggested to be involved in ubiquitin/proteosome function)
| CpipJ_CPIJ017122 | Culex pipiens conserved hypothetical protein (1144 aa)		Copper/zinc superoxide dismutase (SODC) - three domains toward C-term
| CpipJ_CPIJ016979 | Culex pipiens conserved hypothetical protein (143 aa)		no conserved domains
| CpipJ_CPIJ016940 | Culex pipiens conserved hypothetical protein (807 aa)		WD-40 domain containing
| CpipJ_CPIJ016874 | Culex pipiens conserved hypothetical protein (291 aa)		DUF3421 superfamily (2 sequences)
| CpipJ_CPIJ016740 | Culex pipiens conserved hypothetical protein (148 aa)		PaaI thioesterase & hot_dog superfamily
| CpipJ_CPIJ016731 | Culex pipiens conserved hypothetical protein (154 aa)		Macro superfamily, MacroPoa1p_like (Macro domain, Poa1p_like family. The macro domain is a high-affinity ADP-ribose binding module )
| CpipJ_CPIJ016689 | Culex pipiens hypothetical protein (151 aa)		CLECT superfamily; protein domains homologous to the carbohydrate-recognition domains (CRDs) of the C-type lectins
| CpipJ_CPIJ016580 | Culex pipiens conserved hypothetical protein (616 aa)		WD-40 domain containing and bZIP dimerization domain at C-term
| CpipJ_CPIJ016443 | Culex pipiens conserved hypothetical protein (740 aa)		NRF superfamily, DUF418 superfamily (acyltransferase and hydrolase domains)
| CpipJ_CPIJ016384 | Culex pipiens conserved hypothetical protein (208 aa)		no conserved domains
| CpipJ_CPIJ016354 | Culex pipiens conserved hypothetical protein (249 aa)		no conserved domains
| CpipJ_CPIJ016315 | Culex pipiens conserved hypothetical protein (653 aa)		hat family transposase dimer domain (c-term)
| CpipJ_CPIJ016278 | Culex pipiens conserved hypothetical protein (469 aa)		radial spoke-head like - fam includes RSP4 and RSP6
| CpipJ_CPIJ016185 | Culex pipiens conserved hypothetical protein (1163 aa)		SWIRM-assoc_2 superfamily (SWIRM-associated domain at the N-terminal); SWIRM-assoc_3 (SWIRM-associated domain at the C-terminal ) SWIRM-assoc_1 (SWIRM-associated region 1)
| CpipJ_CPIJ015918 | Culex pipiens conserved hypothetical protein (418 aa)		PKc_like superfamily
| CpipJ_CPIJ015665 | Culex pipiens conserved hypothetical protein (147 aa)		no conserved domains
| CpipJ_CPIJ015623 | Culex pipiens predicted protein (206 aa)		dynein light chain superfamily, Chromo Shadow Domain (involved with proteins binding heterochromatin)
| CpipJ_CPIJ015506 | Culex pipiens hypothetical protein (88 aa)		no conserved domains
| CpipJ_CPIJ015443 | Culex pipiens conserved hypothetical protein (87 aa)		zf-LITAF-like superfamily (LITAF-like zinc ribbon domain)
| CpipJ_CPIJ015287 | Culex pipiens conserved hypothetical protein (253 aa)		PH-like superfamily (Phafin-2 like), FYVE_like_SF superfamily (found in phafin)
| CpipJ_CPIJ015276 | Culex pipiens conserved hypothetical protein (939 aa)		AAA domain ABC transporter nucleotide binding domain
| CpipJ_CPIJ015100 | Culex pipiens conserved hypothetical protein (258 aa)		MAEBL provisional - maebe is a type 1 membrane protein in Plasmodium that is a erythrocyte binding protin (ebl)
| CpipJ_CPIJ015093 | Culex pipiens conserved hypothetical protein (559 aa)		TPR superfamily (at N term) TPR motifs involved in prot-prot-interactions or dimer/oligomer formation
| CpipJ_CPIJ014869 | Culex pipiens conserved hypothetical protein (273 aa)		[Superfamily, evalue = 3.10e-28]cl16440, Calmodulin-binding ;This is a family of apparent calmodulin-binding proteins found at high levels in the testis and vomeronasal organ and at lower levels in certain other tissues. Enkurin is a scaffold protein that binds PI3 kinase to sperm transient receptor potential (canonical) (TRPC) channels. The mammalian transient receptor potential (canonical) chan…
| CpipJ_CPIJ014779 | Culex pipiens conserved hypothetical protein (435 aa)		PDZ superfamily; DUF4749 superfamily
| CpipJ_CPIJ014765 | Culex pipiens conserved hypothetical protein (107 aa)		histone H4 superfamily
| CpipJ_CPIJ014686 | Culex pipiens conserved hypothetical protein (99 aa)		UBQ superfamily (ubiquitin homologues)
| CpipJ_CPIJ014590 | Culex pipiens conserved hypothetical protein (912 aa)		PQQ_DH_like superfamily (pyrroloquinoline quinone (PQQ)-dependent dehydrogenases and related proteins); DUF1620
| CpipJ_CPIJ014556 | Culex pipiens conserved hypothetical protein (238 aa)		nitrilase super family (hydrolyze C-N bonds
| CpipJ_CPIJ014535 | Culex pipiens conserved hypothetical protein (140 aa)		no conserved domains
| CpipJ_CPIJ014402 | Culex pipiens hypothetical protein (143 aa)		no conserved domains
| CpipJ_CPIJ014361 | Culex pipiens conserved hypothetical protein (799 aa)		DEXDc superfamily (DEAD-like helicases)
| CpipJ_CPIJ014325 | Culex pipiens hypothetical protein (116 aa)		no conserved domains
| CpipJ_CPIJ014239 | Culex pipiens conserved hypothetical protein (248 aa)		JHBP superfamily (juvenile hormone binding protein, includes DUF233
| CpipJ_CPIJ014206 | Culex pipiens conserved hypothetical protein (176 aa)		p-loop NTPase superfamily
| CpipJ_CPIJ014134 | Culex pipiens conserved hypothetical protein (335 aa)		nucleotide diphosphate kinase, DPY 30 domina
| CpipJ_CPIJ014104 | Culex pipiens conserved hypothetical protein (390 aa)		no conserved domains
| CpipJ_CPIJ014084 | Culex pipiens conserved hypothetical protein (115 aa)		NADH-ubiquinone oxidoreductase B12 subunit family
| CpipJ_CPIJ013881 | Culex pipiens conserved hypothetical protein (114 aa)		RHOD superfamily (includes HSP67B2, dual specificity phosphatases, ubiquitin hydrolases)
| CpipJ_CPIJ013850 | Culex pipiens conserved hypothetical protein (154 aa)		TPD52 (calcium-mediated signal transduction)
| CpipJ_CPIJ013826 | Culex pipiens conserved hypothetical protein (274 aa)		NIPSAP domain - many hypotheticals and maybe involved in vesicular transport
| CpipJ_CPIJ013742 | Culex pipiens conserved hypothetical protein (1139 aa)		MMS1_N superfamily (involved in DNA replication); CPSF_A superfamily (involved in polyadenylation)
| CpipJ_CPIJ013720 | Culex pipiens conserved hypothetical protein (300 aa)		FrsA superfamily (hydrolase/esterase)
| CpipJ_CPIJ013654 | Culex pipiens conserved hypothetical protein (200 aa)		Synaptobrevin/VAMP-like protein
| CpipJ_CPIJ013385 | Culex pipiens conserved hypothetical protein (244 aa)		14-3-3 superfamily
| CpipJ_CPIJ013371 | Culex pipiens conserved hypothetical protein (2160 aa)		AAA domain P loop, EEP domain. Cleave phosphodiester bonds, may include protein phosphatase activity, helicase domain
| CpipJ_CPIJ013322 | Culex pipiens conserved hypothetical protein (1831 aa)		BLM10_mind superfamily (Proteasome-substrate-size regulator, mid region); DUF 3437
| CpipJ_CPIJ013250 | Culex pipiens conserved hypothetical protein (214 aa)		ras superfamily
| CpipJ_CPIJ013115 | Culex pipiens conserved hypothetical protein (303 aa)		HAD_like superfamily (beta-phosphoglucomutase-like family)
| CpipJ_CPIJ013073 | Culex pipiens conserved hypothetical protein (735 aa)		SMC_N super family (structural maintenance of chromosomes)
| CpipJ_CPIJ012918 | Culex pipiens conserved hypothetical protein (303 aa)		mitochondrial carrier protein, ADP/ATP transporter (provisional)
| CpipJ_CPIJ012820 | Culex pipiens conserved hypothetical protein (662 aa)		no conserved domains
| CpipJ_CPIJ012810 | Culex pipiens conserved hypothetical protein (958 aa)		centrosome localization domain, chromosome separating ATPases
| CpipJ_CPIJ012644 | Culex pipiens conserved hypothetical protein (347 aa)		DUF4097 superfamily (putative adhesin)
| CpipJ_CPIJ012633 | Culex pipiens conserved hypothetical protein (715 aa)		PB1 superfamily (PB1 domain is a modular domain mediating specific protein-protein interactions ); ZZ superfamily (Zinc finger, ZZ type); UBA-like superfamily (ubiquitin-associated (UBA) domain-like s)
| CpipJ_CPIJ012295 | Culex pipiens conserved hypothetical protein (222 aa)		WD40 superfamily
| CpipJ_CPIJ012294 | Culex pipiens conserved hypothetical protein (807 aa)		WD40 superfamily (10 WD 40 repeats)
| CpipJ_CPIJ012245 | Culex pipiens conserved hypothetical protein (650 aa)		FtsK superfamily (DNA translocase)
| CpipJ_CPIJ012130 | Culex pipiens conserved hypothetical protein (174 aa)		SRP19 superfamily (The signal recognition particle (SRP))
| CpipJ_CPIJ012011 | Culex pipiens conserved hypothetical protein (108 aa)		thioredoxin-like superfamily (calsequestrin is a member)
| CpipJ_CPIJ011995 | Culex pipiens conserved hypothetical protein (978 aa)		leucine rich repeat at N-terminus
| CpipJ_CPIJ011933 | Culex pipiens conserved hypothetical protein (153 aa)		sugar-P-isomerase family (sugar phosphate isomerase)
| CpipJ_CPIJ011924 | Culex pipiens conserved hypothetical protein (145 aa)		DUF 3421 superfamily
| CpipJ_CPIJ011916 | Culex pipiens conserved hypothetical protein (619 aa)		no conserved domains
| CpipJ_CPIJ011914 | Culex pipiens conserved hypothetical protein (307 aa)		DUF 2475 -- 3 regions of protein
| CpipJ_CPIJ011907 | Culex pipiens conserved hypothetical protein (269 aa)		MCU (mitochondrial calcium uniporter) superfamily
| CpipJ_CPIJ011826 | Culex pipiens conserved hypothetical protein (206 aa)		Short-chain dehydrogenases/reductases (SDR) superfamily
| CpipJ_CPIJ011620 | Culex pipiens conserved hypothetical protein (976 aa)		no conserved domains
| CpipJ_CPIJ011489 | Culex pipiens conserved hypothetical protein (307 aa)		LOR superfamily
| CpipJ_CPIJ011357 | Culex pipiens conserved hypothetical protein (115 aa)		aldolase 2 superfamily
| CpipJ_CPIJ011350 | Culex pipiens conserved hypothetical protein (96 aa)		UBQ superfamily: Small ubiquitin-related modifier (SUMO) domain
| CpipJ_CPIJ011280 | Culex pipiens conserved hypothetical protein (266 aa)		DUF 3105
| CpipJ_CPIJ011272 | Culex pipiens conserved hypothetical protein (221 aa)		F-actin capping alpha protein
| CpipJ_CPIJ011265 | Culex pipiens conserved hypothetical protein (458 aa)		DUF4470 (N-terminus), DUF4471 (C-terminus)
| CpipJ_CPIJ011183 | Culex pipiens conserved hypothetical protein (1011 aa)		Peptidase_M16_C super family
| CpipJ_CPIJ011070 | Culex pipiens conserved hypothetical protein (987 aa)		DHC_N2 superfamily (Dynein heavy chain, N-terminal region 2) but at a C-terminal position in this sequence
| CpipJ_CPIJ011018 | Culex pipiens conserved hypothetical protein (158 aa)		V_ATP_Synth_C superfamily
| CpipJ_CPIJ010987 | Culex pipiens conserved hypothetical protein (638 aa)		oxidoreductase/nitrogenase domain, and dpy30 domain (maybe protein-protein interaction)
| CpipJ_CPIJ010960 | Culex pipiens conserved hypothetical protein (293 aa)		BRICHOS superfamily
| CpipJ_CPIJ010958 | Culex pipiens Conserved hypothetical protein (301 aa)		P34-Arc superfamily (Arp2/3 complex 34 kD subunit)
| CpipJ_CPIJ010920 | Culex pipiens conserved hypothetical protein (786 aa)		DUF 2042 superfamily
| CpipJ_CPIJ010867 | Culex pipiens conserved hypothetical protein (921 aa)		zf-UBP superfamily; Peptidase_C19 superfamily
| CpipJ_CPIJ010787 | Culex pipiens conserved hypothetical protein (145 aa)		PDB-GOBP superfamily; pheromone binding proteins (PBP), which are male-specific and associate with pheromone-sensitive neurons and general-odorant binding proteins (GOBP).
| CpipJ_CPIJ010778 | Culex pipiens conserved hypothetical protein (508 aa)		alpha crystallin like domain (cochaperone for HSP90)
| CpipJ_CPIJ010777 | Culex pipiens predicted protein (108 aa)		KAZAL_FS superfamily; Kazal type serine protease inhibitors and follistatin-like domains
| CpipJ_CPIJ010620 | Culex pipiens conserved hypothetical protein (289 aa)		Short-chain dehydrogenases/reductases
| CpipJ_CPIJ010605 | Culex pipiens conserved hypothetical protein (336 aa)		HAD_like superfamily (beta-phosphoglucomutase-like family)
| CpipJ_CPIJ010493 | Culex pipiens conserved hypothetical protein (646 aa)		Adenylate forming domain, Class I superfamily
| CpipJ_CPIJ010482 | Culex pipiens hypothetical protein (247 aa)		ribosomal_L29_HIP supefamily
| CpipJ_CPIJ010478 | Culex pipiens conserved hypothetical protein (582 aa)		TRX-NDPK domain at N term - outer dynein arm intermediate chain
| CpipJ_CPIJ010418 | Culex pipiens conserved hypothetical protein (259 aa)		UPF0121 superfamily (unchaacterized potein family 0121) integral membrrane protein
| CpipJ_CPIJ010395 | Culex pipiens conserved hypothetical protein (1868 aa)		Ecm29 superfamily (proteosome stabilizer); HEAT epeats (4)
| CpipJ_CPIJ010352 | Culex pipiens conserved insect protein (156 aa)		no conserved domains
| CpipJ_CPIJ010234 | Culex pipiens conserved hypothetical protein (1324 aa)		Rnase_E_G superfamily (2 domains), MDN1 superfamily, Herpes BLLF1 superfamily
| CpipJ_CPIJ010208 | Culex pipiens conserved hypothetical protein (195 aa)		Methyltrans_FA superfamily (Farnesoic acid O-methyl transferase )
| CpipJ_CPIJ010184 | Culex pipiens conserved hypothetical protein (231 aa)		no conserved domains
| CpipJ_CPIJ010091 | Culex pipiens hypothetical protein (162 aa)		no conserved domains
| CpipJ_CPIJ010038 | Culex pipiens conserved hypothetical protein (367 aa)		WD40 superfamily
| CpipJ_CPIJ009981 | Culex pipiens conserved hypothetical protein (307 aa)		AMP-binding superfamily
| CpipJ_CPIJ009898 | Culex pipiens conserved hypothetical protein (975 aa)		ArgoN and ArgoL1 domains, PAZ superfamily, Piwi-like superfamily
| CpipJ_CPIJ009817 | Culex pipiens conserved hypothetical protein (68 aa)		no conserved domains
| CpipJ_CPIJ009808 | Culex pipiens conserved hypothetical protein (377 aa)		nucleotide binding domain, actin, hsp70, kinase family
| CpipJ_CPIJ009773 | Culex pipiens conserved hypothetical protein (678 aa)		RRM (RNA recognition motif) superfamily (3 domains)
| CpipJ_CPIJ009739 | Culex pipiens conserved hypothetical protein (322 aa)		Renin_r superfamily (Renin receptor-like protein - interacts with ERK1/2 pathway)
| CpipJ_CPIJ009672 | Culex pipiens conserved hypothetical protein (77 aa)		no conserved domains
| CpipJ_CPIJ009655 | Culex pipiens conserved hypothetical protein (463 aa)		ABC transporter ATPase domain, EF1 Alpha 2 and aplha 3 domains
| CpipJ_CPIJ009621 | Culex pipiens conserved hypothetical protein (1219 aa)		DUF488 (90 aa)
| CpipJ_CPIJ009617 | Culex pipiens predicted protein (552 aa)		LRR_RI superfamile (Leucine-rich repeats (LRRs), ribonuclease inhibitor (RI)-like subfamily)
| CpipJ_CPIJ009597 | Culex pipiens conserved hypothetical protein (318 aa)		abhydrolase_1 superfamily (alpha/beta hydrolase fold ;This catalytic domain is found in a very wide range of enzymes.)
| CpipJ_CPIJ009593 | Culex pipiens conserved hypothetical protein (370 aa)		PKA docking domain (AKAP interaction sites) at N term - IQ CaM binding motif at C term
| CpipJ_CPIJ009531 | Culex pipiens conserved hypothetical protein (862 aa)		PDZ superfamily (3 sequences; SH3_DLG; guanylate kinase superfamily
| CpipJ_CPIJ009505 | Culex pipiens conserved hypothetical protein (776 aa)		Na_Ca_ex superfamily (K+-dependent Na+/Ca+ exchanger)
| CpipJ_CPIJ009466 | Culex pipiens conserved hypothetical protein (260 aa)		Peptidase_M14_like superfamily (metallocarboxypeptidases)
| CpipJ_CPIJ009463 | Culex pipiens conserved hypothetical protein (95 aa)		proline dehydrogenase
| CpipJ_CPIJ009453 | Culex pipiens conserved hypothetical protein (930 aa)		TPR11 (tetratricopeptide repeats (TPR)) superfamily; NatB_MDM20 superfamily (N-acetyltransferase B complex (NatB) non catalytic subunit)
| CpipJ_CPIJ009427 | Culex pipiens conserved hypothetical protein (1627 aa)		heAT repeats (4, near middle of sequence) The canonical HEAT repeat consists of two helices forming a helical hairpin
| CpipJ_CPIJ009424 | Culex pipiens conserved hypothetical protein (194 aa)		no conserved domains
| CpipJ_CPIJ009380 | Culex pipiens conserved hypothetical protein (733 aa)		no conserved domains
| CpipJ_CPIJ009341 | Culex pipiens conserved hypothetical protein (810 aa)		RecF/RecN/SMC N terminal domain ;This domain is found at the N terminus of SMC proteins. The SMC (structural maintenance of chromosomes) superfamily proteins
| CpipJ_CPIJ009298 | Culex pipiens conserved hypothetical protein (287 aa)		LIM superfamily ( LIM is a small protein-protein interaction domain, containing two zinc fingers)
| CpipJ_CPIJ009297 | Culex pipiens conserved hypothetical protein (272 aa)		LIM superfamily ( LIM is a small protein-protein interaction domain, containing two zinc fingers)
| CpipJ_CPIJ009236 | Culex pipiens conserved hypothetical protein (177 aa)		TB2/DP1, HVA22 superfamily
| CpipJ_CPIJ009229 | Culex pipiens conserved hypothetical protein (641 aa)		acyltransferase family at C-term
| CpipJ_CPIJ009107 | Culex pipiens conserved hypothetical protein (622 aa)		GluZincin superfamily (thermolysin like peptidases)
| CpipJ_CPIJ009099 | Culex pipiens conserved hypothetical protein (211 aa)		Retinin_C superfamily (retinin is a Drosophila protein)
| CpipJ_CPIJ009059 | Culex pipiens conserved hypothetical protein (643 aa)		Glycerophosphodiester phosphodiesterase and also a carbohydrate binding module
| CpipJ_CPIJ008967 | Culex pipiens conserved hypothetical protein (684 aa)		no conserved domains
| CpipJ_CPIJ008825 | Culex pipiens conserved hypothetical protein (494 aa)		SMC_Nse1 superfamily; Thioredoxin_like superfamily, TRX_family; PITH superfamily, PITH (proteasome-interacting thioredoxin domain) formerly DUF1000
| CpipJ_CPIJ008702 | Culex pipiens conserved hypothetical protein (245 aa)		GILT superfamily (Gamma interferon inducible lysosomal thiol reductase)
| CpipJ_CPIJ008693 | Culex pipiens conserved hypothetical protein (729 aa)		Neurochondrin super family (involved in bone resorption, but also expressed in purkinje cells and hippocampus)
| CpipJ_CPIJ008688 | Culex pipiens conserved hypothetical protein (644 aa)		Autophagy protein Apg6 (APG6) superfamily; TOP4c superfamily (DNA Topoisomerase)
| CpipJ_CPIJ008687 | Culex pipiens conserved hypothetical protein (246 aa)		no conserved domains
| CpipJ_CPIJ008636 | Culex pipiens conserved hypothetical protein (716 aa)		no conserved domains
| CpipJ_CPIJ008563 | Culex pipiens conserved hypothetical protein (234 aa)		ApoO family
| CpipJ_CPIJ008525 | Culex pipiens conserved hypothetical protein (309 aa)		inner membrane complex domain - cytoskeleton assoc with pellicle
| CpipJ_CPIJ008519 | Culex pipiens conserved hypothetical protein (259 aa)		MSP (major sperm protein) domain
| CpipJ_CPIJ008385 | Culex pipiens conserved hypothetical protein (394 aa)		RRM superfamily; RRM_SF superfamily
| CpipJ_CPIJ008242 | Culex pipiens hypothetical protein (85 aa)		no conserved domains
| CpipJ_CPIJ008221 | Culex pipiens conserved hypothetical protein (138 aa)		no conserved domains
| CpipJ_CPIJ008220 | Culex pipiens conserved hypothetical protein (197 aa)		no conserved domains
| CpipJ_CPIJ008199 | Culex pipiens conserved hypothetical protein (171 aa)		alpha-crystallin-Hsp_23-like superfamily
| CpipJ_CPIJ007830 | Culex pipiens conserved hypothetical protein (323 aa)		DUF 1907 superfamily
| CpipJ_CPIJ007830 | Culex pipiens conserved hypothetical protein (323 aa)		DUF 1907 superfamily
| CpipJ_CPIJ007813 | Culex pipiens conserved hypothetical protein (317 aa)		inner membrane complex domain - cytoskeleton assoc with pellicle
| CpipJ_CPIJ007796 | Culex pipiens conserved hypothetical protein (307 aa)		CCP superfamily (SUSHI repeats)
| CpipJ_CPIJ007794 | Culex pipiens conserved hypothetical protein (682 aa)		no conserved domains
| CpipJ_CPIJ007659 | Culex pipiens conserved hypothetical protein (262 aa)		PNPOx/FlaRed like superfamily (Pyridoxine 5'-phosphate (PNP) oxidase-like and flavin reductase-like proteins ); pyridine-oxidase-2 like
| CpipJ_CPIJ007651 | Culex pipiens conserved hypothetical protein (411 aa)		aspartate amino transferase super fam
| CpipJ_CPIJ007580 | Culex pipiens conserved hypothetical protein (517 aa)		DUF 4497 fam -- 107-123 aa -- two completely conserved G's
| CpipJ_CPIJ007525 | Culex pipiens conserved hypothetical protein (204 aa)		GILT superfamily (Gamma interferon inducible lysosomal thiol reductase)
| CpipJ_CPIJ007407 | Culex pipiens conserved hypothetical protein (731 aa)		WD40 domain - signaling and prot-prot interactions
| CpipJ_CPIJ007357 | Culex pipiens conserved hypothetical protein (274 aa)		DUF 4485 -- 90 aa
| CpipJ_CPIJ007347 | Culex pipiens conserved hypothetical protein (371 aa)		WD40 superfamily
| CpipJ_CPIJ007338 | Culex pipiens conserved hypothetical protein (1026 aa)		transketolase, TCA cycle, metabolic
| CpipJ_CPIJ007311 | Culex pipiens conserved hypothetical protein (1299 aa)		Hydantoinase_B super family
| CpipJ_CPIJ007303 | Culex pipiens conserved hypothetical protein (284 aa)		thioredoxin_like superfamily (N-terminus), CDC45 like (C-term)
| CpipJ_CPIJ007290 | Culex pipiens conserved hypothetical protein (192 aa)		DD-R-PKA superfamily (Dimerization/Docking domain of the Regulatory subunit of cAMP-dependent protein kinase and similar domains)
| CpipJ_CPIJ007283 | Culex pipiens conserved hypothetical protein (500 aa)		no conserved domains
| CpipJ_CPIJ007213 | Culex pipiens conserved hypothetical protein (361 aa)		MRJP (Major royal jelly protein)
| CpipJ_CPIJ007212 | Culex pipiens conserved hypothetical protein (208 aa)		MRJP (Major royal jelly protein)
| CpipJ_CPIJ007196 | Culex pipiens conserved hypothetical protein (932 aa)		NBD-sugar kinase-hsp-actin superfamily
| CpipJ_CPIJ007178 | Culex pipiens conserved hypothetical protein (387 aa)		Ntn_hydrolase superfamily
| CpipJ_CPIJ007150 | Culex pipiens conserved hypothetical protein (167 aa)		MARVEL superfamily (membrane associating domain)
| CpipJ_CPIJ007070 | Culex pipiens conserved hypothetical protein (146 aa)		ribosomal_L34e superfamily
| CpipJ_CPIJ007064 | Culex pipiens conserved hypothetical protein (121 aa)		ADK superfamily (adenylate kinase supefamily)
| CpipJ_CPIJ007053 | Culex pipiens conserved hypothetical protein (586 aa)		PAM2 domain; E3 binding superfamily; Selenocysteine-specific translation elongation factor superfamily
| CpipJ_CPIJ007049 | Culex pipiens conserved hypothetical protein (179 aa)		DUF 3695 -- 157 -192 aa -- completely conserved D
| CpipJ_CPIJ006969 | Culex pipiens conserved hypothetical protein (410 aa)		SEA superfamily (Domain found in Sea urchin sperm protein, Enterokinase, Agrin (SEA))
| CpipJ_CPIJ006838 | Culex pipiens hypothetical protein (226 aa)		LamG superfamily (laminin G domain (C-terminal))
| CpipJ_CPIJ006763 | Culex pipiens conserved hypothetical protein (193 aa)		ribosomal S7e superfamily
| CpipJ_CPIJ006741 | Culex pipiens conserved hypothetical protein (158 aa)		ribosomal S11 protein family - at N term
| CpipJ_CPIJ006712 | Culex pipiens conserved hypothetical protein (196 aa)		PCD_DCoH subfamily_b (transcription factor or metabolic enzyme)
| CpipJ_CPIJ006615 | Culex pipiens conserved hypothetical protein (516 aa)		DUF2152
| CpipJ_CPIJ006534 | Culex pipiens conserved hypothetical protein (647 aa)		HSP70 superfamily
| CpipJ_CPIJ006525 | Culex pipiens conserved hypothetical protein (314 aa)		2 DUF4485 domains
| CpipJ_CPIJ006377 | Culex pipiens conserved hypothetical protein (1932 aa)		4 PDZ domains (N terminus)
| CpipJ_CPIJ006365 | Culex pipiens conserved hypothetical protein (405 aa)		FDH_GDH_like superfamily (Formate/glycerate dehydrogenases)
| CpipJ_CPIJ006345 | Culex pipiens conserved hypothetical protein (301 aa)		WD40 superfamily (6 WD 40 repeats)
| CpipJ_CPIJ006316 | Culex pipiens conserved hypothetical protein (441 aa)		IFRD (Interferon-related developmental regulator) superfamily
| CpipJ_CPIJ006266 | Culex pipiens conserved hypothetical protein (367 aa)		Ntn_hydrolase superfamily (dipeptidase; amino acid transport and metabolism)
| CpipJ_CPIJ006194 | Culex pipiens conserved hypothetical protein (149 aa)		ADF gelsolin superfamily - cofilin-like family
| CpipJ_CPIJ006168 | Culex pipiens conserved hypothetical protein (155 aa)		no conserved domains
| CpipJ_CPIJ006063 | Culex pipiens conserved hypothetical protein (239 aa)		GGCT-like (metabolic pathway), but some have been characterized as "involed in cation transport"
| CpipJ_CPIJ005993 | Culex pipiens conserved hypothetical protein (309 aa)		MORN repeats - membrane binding, maybe involved in membrane - cytoskeleton interaction (see Toxoplasma
| CpipJ_CPIJ005984 | Culex pipiens conserved hypothetical protein (237 aa)		CLECT superfamily; protein domains homologous to the carbohydrate-recognition domains (CRDs) of the C-type lectins
| CpipJ_CPIJ005975 | Culex pipiens conserved hypothetical protein (186 aa)		EF hand superfamily; EF hand_PEF superfamily
| CpipJ_CPIJ005968 | Culex pipiens conserved hypothetical protein (162 aa)		Npc2_like superfamily ( ML (MD-2-related lipid-recognition) domain)
| CpipJ_CPIJ005965 | Culex pipiens conserved hypothetical protein (103 aa)		HAD (haloacid dehalogenase) _like superfamily
| CpipJ_CPIJ005778 | Culex pipiens hypothetical protein (183 aa)		KH_I superfamily (K homology RNA-binding domain)
| CpipJ_CPIJ005750 | Culex pipiens conserved hypothetical protein (157 aa)		ML (MD-2-related lipid-recognition) superfamily
| CpipJ_CPIJ005743 | Culex pipiens conserved hypothetical protein (186 aa)		no conserved domains
| CpipJ_CPIJ005691 | Culex pipiens conserved hypothetical protein (431 aa)		AAT_I superfamily (Aspartate aminotransferase (AAT) superfamily (fold type I) of pyridoxal phosphate (PLP)-dependent enzymes. )
| CpipJ_CPIJ005597 | Culex pipiens conserved hypothetical protein (333 aa)		glyceraldehyde 3P dehydrogenase
| CpipJ_CPIJ005576 | Culex pipiens conserved hypothetical protein (156 aa)		no conserved domains
| CpipJ_CPIJ005532 | Culex pipiens conserved hypothetical protein (735 aa)		hat family transposase dimer domain (c-term)
| CpipJ_CPIJ005521 | Culex pipiens conserved hypothetical protein (206 aa)		Tctex-1 super fam - C term - dynein LC that can bind to rhodopsin cytoplasmic tail (also found in other sperm)
| CpipJ_CPIJ005511 | Culex pipiens conserved hypothetical protein (1270 aa)		Ge1_WD40 domain
| CpipJ_CPIJ005453 | Culex pipiens conserved hypothetical protein (1084 aa)		no conserved domains
| CpipJ_CPIJ005163 | Culex pipiens conserved hypothetical protein (468 aa)		5-formyltetrahydrofolate cyclo-ligase family; RNA recognition motif (RRM) superfamily
| CpipJ_CPIJ005155 | Culex pipiens conserved hypothetical protein (131 aa)		NTF2-like superfamily; Nuclear transport factor 2 (NTF2) domain
| CpipJ_CPIJ005040 | Culex pipiens conserved hypothetical protein (133 aa)		no conserved domains
| CpipJ_CPIJ005025 | Culex pipiens conserved hypothetical protein (772 aa)		hat family transposase dimer domain (c-term)
| CpipJ_CPIJ005020 | Culex pipiens conserved hypothetical protein (392 aa)		leucine rich repeats (LRR_8 superfamily
| CpipJ_CPIJ004892 | Culex pipiens conserved hypothetical protein (634 aa)		RRM (RNA recognition motif) superfamily
| CpipJ_CPIJ004888 | Culex pipiens conserved hypothetical protein (196 aa)		Ribosomal S4 superfamily (Ribosomal protein S4/S9 N-terminal domain)
| CpipJ_CPIJ004867 | Culex pipiens conserved hypothetical protein (525 aa)		aldose epimerase superfamily - carbohydrate metabolism
| CpipJ_CPIJ004727 | Culex pipiens conserved hypothetical protein (1065 aa)		mitochondria localization signal
| CpipJ_CPIJ004708 | Culex pipiens conserved hypothetical protein (900 aa)		C2 superfamily (C2 domain first found in PKC); TIL superfamily (Trypsin Inhibitor like cysteine rich domain); C1 superfamily (Protein kinase C conserved region 1 (C1))
| CpipJ_CPIJ004664 | Culex pipiens conserved hypothetical protein (532 aa)		NK superfamily (Nucleoside/nucleotide kinase); HP superfamily (Histidine phosphatase)
| CpipJ_CPIJ004652 | Culex pipiens conserved hypothetical protein (160 aa)		ML superfamily (MD-2-related lipid-recognition) domain; NPC2-like (Niemann-Pick type C2 (Npc2) )
| CpipJ_CPIJ004607 | Culex pipiens conserved hypothetical protein (218 aa)		CLECT superfamily; protein domains homologous to the carbohydrate-recognition domains (CRDs) of the C-type lectins
| CpipJ_CPIJ004552 | Culex pipiens conserved hypothetical protein (250 aa)		CAP-ED superfamily (effector domain of the CAP family of transcription factors)
| CpipJ_CPIJ004551 | Culex pipiens conserved hypothetical protein (116 aa)		CAP ED superfamily - cAMP binding motif on CAP but also in other cAMP or cGMP binding proteins like CNG channels
| CpipJ_CPIJ004528 | Culex pipiens conserved hypothetical protein (337 aa)		P-ribosyl_N Trans superfamily; Phosphoribosylpyrophosphate synthetase
| CpipJ_CPIJ004502 | Culex pipiens conserved hypothetical protein (556 aa)		chromosome segregation ATPase
| CpipJ_CPIJ004461 | Culex pipiens conserved hypothetical protein (447 aa)		DUF89 superfamily
| CpipJ_CPIJ004454 | Culex pipiens conserved hypothetical protein (674 aa)		nucleotide binding domain, actin, hsp70, kinase family DNAk - mitochondrial stress/survival
| CpipJ_CPIJ004430 | Culex pipiens conserved hypothetical protein (103 aa)		DUF 1074 -- only found in Drosophila melanogaster
| CpipJ_CPIJ004366 | Culex pipiens conserved hypothetical protein (1255 aa)		Rnase_E_G superfamily (2 domains), SMC_N superfamily (structural maintenance of chromosomes)
| CpipJ_CPIJ004354 | Culex pipiens conserved hypothetical protein (78 aa)		DPY 30 motif (maybe diomerization motif)
| CpipJ_CPIJ004343 | Culex pipiens conserved hypothetical protein (316 aa)		Methyl_FA superfamily (Farnesoic acid O-methyl transferase (FAMeT)); DUF3421 superfamily
| CpipJ_CPIJ004287 | Culex pipiens conserved hypothetical protein (240 aa)		chitin_bind_4 superfamily (cuticular protein chitin-binding domain (non-cysCBD)
| CpipJ_CPIJ004214 | Culex pipiens conserved hypothetical protein (705 aa)		Hid1 superfamily (Hid1 (high-temperature-induced dauer-formation protein 1) possibly involved in signaling
| CpipJ_CPIJ004180 | Culex pipiens conserved hypothetical protein (878 aa)		CBM_14 supefamily (Chitin binding Peritrophin-A domain) 3 sequences
| CpipJ_CPIJ004145 | Culex pipiens predicted protein (137 aa)		PBP_GOBP (general odorant binding protein (male specific)
| CpipJ_CPIJ004082 | Culex pipiens conserved hypothetical protein (216 aa)		P-loop_NTPase superfamily
| CpipJ_CPIJ003931 | Culex pipiens conserved hypothetical protein (1319 aa)		Nup160 superfamily (Nucleoporin Nup120/160)
| CpipJ_CPIJ003917 | Culex pipiens conserved hypothetical protein (507 aa)		mitochondria localization signal
| CpipJ_CPIJ003887 | Culex pipiens conserved hypothetical protein (175 aa)		Nucleoplasmin superfamily
| CpipJ_CPIJ003835 | Culex pipiens conserved hypothetical protein (872 aa)		Vitellogenin_N superfamily
| CpipJ_CPIJ003831 | Culex pipiens conserved hypothetical protein (565 aa)		Fasciclin superfamily (2 domains)
| CpipJ_CPIJ003818 | Culex pipiens conserved hypothetical protein (1386 aa)		AAA_5 (3 domains) dynein related subfamily of AAA-ATPase domains
| CpipJ_CPIJ003777 | Culex pipiens conserved hypothetical protein (286 aa)		Isoprenoid_Biosyn_C1 superfamily
| CpipJ_CPIJ003740 | Culex pipiens conserved hypothetical protein (806 aa)		no conserved domains
| CpipJ_CPIJ003706 | Culex pipiens conserved hypothetical protein (472 aa)		N-acetylmuramoyl-L-alanine amidase
| CpipJ_CPIJ003634 | Culex pipiens hypothetical protein (239 aa)		trypsin superfamily
| CpipJ_CPIJ003552 | Culex pipiens conserved hypothetical protein (548 aa)		Zinc_peptidase_like superfamily
| CpipJ_CPIJ003536 | Culex pipiens conserved hypothetical protein (356 aa)		CBP39 superfamily (Carbohydrate binding domain (family 32))
| CpipJ_CPIJ003519 | Culex pipiens conserved hypothetical protein (142 aa)		nudix-hydrolase
| CpipJ_CPIJ003470 | Culex pipiens hypothetical protein (105 aa)		C-terminus - Cuticle 4 domain
| CpipJ_CPIJ003341 | Culex pipiens conserved hypothetical protein (181 aa)		P-loop_NTPase super family
| CpipJ_CPIJ003306 | Culex pipiens conserved hypothetical protein (553 aa)		no conserved domains
| CpipJ_CPIJ003294 | Culex pipiens conserved hypothetical protein (668 aa)		3 RRM domains
| CpipJ_CPIJ003288 | Culex pipiens conserved hypothetical protein (1012 aa)		RNA recognition motif (RRM) superfamily
| CpipJ_CPIJ003285 | Culex pipiens conserved hypothetical protein (104 aa)		DUF 4490 domain
| CpipJ_CPIJ003139 | Culex pipiens hypothetical protein (59 aa)		F1F0 ATP synthase family
| CpipJ_CPIJ002954 | Culex pipiens conserved hypothetical protein (291 aa)		no conserved domains
| CpipJ_CPIJ002952 | Culex pipiens conserved hypothetical protein (114 aa)		HMG-box superfamily
| CpipJ_CPIJ002906 | Culex pipiens conserved hypothetical protein (638 aa)		DEK C-terminal domain (chitinase or phps[hatases)
| CpipJ_CPIJ002772 | Culex pipiens conserved hypothetical protein (1455 aa)		3 cysteine protease inhibitor regions, 1 cathepsin inhibitor region, 1 C! patidase domain (papain-like
| CpipJ_CPIJ002651 | Culex pipiens conserved hypothetical protein (169 aa)		no conserved domains
| CpipJ_CPIJ002645 | Culex pipiens conserved hypothetical protein (891 aa)		zf-MYND superfamily; TUDOR domain; ERM superfamily, V-ATPase superfamily, MAP7; TUDOR domain
| CpipJ_CPIJ002582 | Culex pipiens conserved hypothetical protein (657 aa)		metallo-dependent_hydrolases super family
| CpipJ_CPIJ002464 | Culex pipiens conserved hypothetical protein (282 aa)		radial spoke-head like protein - N-term region
| CpipJ_CPIJ002369 | Culex pipiens conserved hypothetical protein (1131 aa)		RRM superfamily; RRM_SF superfamily
| CpipJ_CPIJ002285 | Culex pipiens conserved hypothetical protein (522 aa)		ALDH super family (aldehyde dehydrogenase family 3)
| CpipJ_CPIJ002271 | Culex pipiens conserved hypothetical protein (552 aa)		f1f0 ATP synthase domain
| CpipJ_CPIJ002229 | Culex pipiens conserved hypothetical protein (390 aa)		IST1 superfamily (endosomal sorting) and Herpes_ICP4_C superfamily (transcriptional regulator)
| CpipJ_CPIJ002070 | Culex pipiens conserved hypothetical protein (1151 aa)		FYVE_like superfamily (Nteminus); MDN1 superfamily (Midasin, AAA ATPase with vWA domain)
| CpipJ_CPIJ002028 | Culex pipiens conserved hypothetical protein (1112 aa)		Vitellogenin_N superfamily
| CpipJ_CPIJ001930 | Culex pipiens conserved hypothetical protein (160 aa)		AROS superfamily (Active regulator of SIRT1)
| CpipJ_CPIJ001871 | Culex pipiens hypothetical protein (139 aa)		pheromone/odorant binding protein superfamily
| CpipJ_CPIJ001823 | Culex pipiens conserved hypothetical protein (5022 aa)		several dynein heavy chain regions, including dynein MT binding stalk domain, AAA ATPase domains including one with ATP binding site, P-loop (blast shows most like DHC10, axonemal)
| CpipJ_CPIJ001746 | Culex pipiens conserved hypothetical protein (1321 aa)		Vitellogenin_N superfamily
| CpipJ_CPIJ001692 | Culex pipiens conserved hypothetical protein (513 aa)		B56 superfamily (Protein phosphatase 2A regulatory B subunit )
| CpipJ_CPIJ001598 | Culex pipiens conserved hypothetical protein (316 aa)		Adenylation (C-terminal)
| CpipJ_CPIJ001438 | Culex pipiens conserved hypothetical protein (86 aa)		DUF 2638
| CpipJ_CPIJ001317 | Culex pipiens hypothetical protein (87 aa)		Complex 1 protein (LYR family) ;Proteins in this family include an accessory subunit of the higher eukaryotic NADH dehydrogenase complex
| CpipJ_CPIJ001316 | Culex pipiens conserved hypothetical protein (523 aa)		6PGD family
| CpipJ_CPIJ001312 | Culex pipiens conserved hypothetical protein (394 aa)		no conserved domains
| CpipJ_CPIJ001267 | Culex pipiens conserved hypothetical protein (163 aa)		no conserved domains
| CpipJ_CPIJ001119 | Culex pipiens conserved hypothetical protein (84 aa)		ribosomal protein S21e superfam
| CpipJ_CPIJ001079 | Culex pipiens conserved hypothetical protein (1456 aa)		metallo-dependent hydrolases superfamily; PBP_GOBP superfamily (pheromone binding proteins (PBP), which are male-specific and associate with pheromone-sensitive neurons and general-odorant binding proteins (GOBP).) (3 sequences)
| CpipJ_CPIJ000973 | Culex pipiens conserved hypothetical protein (527 aa)		gp58 like (bacteriophage derived)
| CpipJ_CPIJ000896 | Culex pipiens conserved hypothetical protein (504 aa)		DUF773 superfamily
| CpipJ_CPIJ000881 | Culex pipiens conserved hypothetical protein (287 aa)		TMEM214 superfamily (N-terminal domain of transmembrane family 214, caspase4 activator)
| CpipJ_CPIJ000855 | Culex pipiens conserved hypothetical protein (445 aa)		Cyt-b5 superfamily (Cytochrome b5-like Heme/Steroid binding domain ); FA_desaturase familu
| CpipJ_CPIJ000840 | Culex pipiens conserved hypothetical protein (409 aa)		MDR superfamily (Medium chain reductase/dehydrogenase)
| CpipJ_CPIJ000832 | Culex pipiens conserved hypothetical protein (1346 aa)		no conserved domains
| CpipJ_CPIJ000831 | Culex pipiens conserved hypothetical protein (167 aa)		no conserved domains
| CpipJ_CPIJ000830 | Culex pipiens conserved hypothetical protein (154 aa)		no conserved domains
| CpipJ_CPIJ000791 | Culex pipiens conserved hypothetical protein (586 aa)		adenylate forming domain superfam
| CpipJ_CPIJ000773 | Culex pipiens conserved hypothetical protein (375 aa)		Hip_N (N-terminal dimerization domain of the Hsp70-interacting protein (Hip) ); TOP2c superfamily; 3 Tetratricopeptide repeats (TPR); STI1 superfamily (Heat shock chaperonin-binding motif)
| CpipJ_CPIJ000766 | Culex pipiens conserved hypothetical protein (114 aa)		no conserved domains
| CpipJ_CPIJ000733 | Culex pipiens conserved hypothetical protein (91 aa)		KAZAL_FS superfamily; Kazal type serine protease inhibitors and follistatin-like domains
| CpipJ_CPIJ000728 | Culex pipiens conserved hypothetical protein (57 aa)		ubiquinol-cytochrome C reductase domain
| CpipJ_CPIJ000676 | Culex pipiens conserved hypothetical protein (687 aa)		5'-methylthioadenosine/S-adenosylhomocysteine nucleosidase domain
| CpipJ_CPIJ000578 | Culex pipiens conserved hypothetical protein (1100 aa)		Importin-beta N-terminal domain; Exportin 1-like protein
| CpipJ_CPIJ000571 | Culex pipiens conserved hypothetical protein (304 aa)		no conserved domains
| CpipJ_CPIJ000561 | Culex pipiens conserved hypothetical protein (239 aa)		NAT_Superfamily (NAT (N-Acyltransferase) Acetyltransferase 4
| CpipJ_CPIJ000505 | Culex pipiens conserved hypothetical protein (1323 aa)		GAT_1 superfamily (Type 1 glutamine amidotransferase (GATase1)-like domain); Adenine nucleotide alpha hydrolases superfamily
| CpipJ_CPIJ000465 | Culex pipiens conserved hypothetical protein (1338 aa)		cdc6 superfamily (replication initiation); WD40 superfamily (5 WD40 repeats)
| CpipJ_CPIJ000373 | Culex pipiens conserved hypothetical protein (182 aa)		FUN14 fam, function unknown, have many transmembrane helices
| CpipJ_CPIJ000336 | Culex pipiens conserved hypothetical protein (86 aa)		Cytochrome c oxidase subunit Vib superfamily.
| CpipJ_CPIJ000306 | Culex pipiens conserved hypothetical protein (666 aa)		CBM_21 (carbohydrate binding module (family 21) (C-terminus)
| CpipJ_CPIJ000277 | Culex pipiens conserved hypothetical protein (366 aa)		Cu2_monooxygen superfamily (Copper type II ascorbate-dependent monooxygenase, N-terminal domain); Cu2_monoox_C superfamily (Copper type II ascorbate-dependent monooxygenase, C-terminal domain)
| CpipJ_CPIJ000250 | Culex pipiens conserved hypothetical protein (1141 aa)		EGF_C (calcium binding), Trypan_PARP, 2 DOMON domains (dopamine beta monooxygenase N-terminal like, SEA domain (carbohydrate binding, or proteolytic)
| CpipJ_CPIJ000199 | Culex pipiens conserved hypothetical protein (152 aa)		Polysacc_synt_4 superfamily (plays a role in xylan biosynthesis in plant cell walls, function not known in animal homologs)
| CpipJ_CPIJ000198 | Culex pipiens conserved hypothetical protein (290 aa)		zf-MYND superfamily; NDUF_B7 superfamily (NADH-ubiquinone oxidoreductase B18 subunit (NDUFB7))
| CpipJ_CPIJ000195 | Culex pipiens conserved hypothetical protein (267 aa)		DUF 1397 superfamily (insect specific proteins)
| CpipJ_CPIJ000129 | Culex pipiens conserved hypothetical protein (642 aa)		PLN03088 superfamily (transport and binding proteins); TPR repeats (5); RPAP3_C superfamily (domain is found at the C-terminus of RNA-polymerase II-associated proteins)
